# Supplementary material for: Personalized Genome‐Scale Modeling Reveals Metabolic Perturbations in Fibroblasts of Methylmalonic Aciduria Patients
Source: J Inherit Metab Dis. 2025 Aug 11;48(5):e70077. doi: 10.1002/jimd.70077 (PMC12340171; doi:10.1002/jimd.70077)
Supplement: Supplementary file 2 — Table S1: Reactions, metabolites, and genes that were added to Recon3D or corrected. Table S2: Constraints representing the simulated Dulbecco's modified Eagle's medium (DMEM) medium. Table S3: Reactions that were reduced in flux by at least 10% in at least one simulated IECM. Table S4: Features of each personalized model and sample. Table S5: Minimal and maximal fluxes computed for the 221 personalized models generated in this study. Table S6: Statistical analysis for reaction fluxes between mut0‐type MMA patients and controls. Table S7: Statistical analysis for reaction fluxes between mut−‐type MMA patients and controls. Table S8: Statistical analysis for reaction fluxes between mut0‐type and mut−‐type MMA patients. Table S9: Statistical analysis for reaction fluxes of non‐MMUT MMA patients and controls. Table S10: Description of symptoms that had been reported for patients. Table S11: Reactions that were predicted to be significantly lower or higher in flux in the presence of symptoms in MMUT patients. Table S12: Reactions that were predicted to be significantly lower or higher in flux in the presence of symptoms in non‐MMUT MMA patients. Table S13: Metabolites that were predicted to be significantly lower or higher in biosynthesis flux in the presence of symptoms in MMUT patients. Table S14: Metabolites that were predicted to be significantly lower or higher in biosynthesis flux in the presence of symptoms in non‐MMUT MMA patients. [file JIMD-48-0-s002.xlsx]

## Sheet: Table_S1
Table S1: Reactions, metabolites, and genes that were added to Recon3D or corrected.
Reactions
Reaction ID	Description	Formula	References	Subsystem	Gene-protein-reaction association
AQCOBALtl	Aquacobalamin Faciliated Transport from Lysosome	aqcobal[l] <=> aqcobal[c]		Transport, lysosomal	55788.1 AND 5826.1
AQCOBALtly	Aquacobalamin Transport, Extracellular to Lysosome	aqcobal[e] -> aqcobal[l]		Transport, lysosomal	51293.1 AND 6948.1
C06453tl	Methylcobalamin Faciliated Transport from Lysosome	C06453[l] <=> C06453[c]		Transport, lysosomal	55788.1 AND 5826.1
C06453tly	Methylcobalamin Transport, Extracellular to Lysosome	C06453[e] -> C06453[l]		Transport, lysosomal	51293.1 AND 6948.1
CBL_REL_MUT	Release of MUT holoenzyme by GTPase	gtp[m] + h2o[m] + mutHoloE[m] -> gdp[m] + pi[m] + h[m] + mutApoE[m] + con_adocbl[m]	PMID:20876572,PMID:21138732	Vitamin B12 metabolism	166785
CBL1tm	Cob(I)Alamine Transport, Mitochondrial	cbl1[c] -> cbl1[m]		Transport, mitochondrial	25974.1 AND 27249.1
CBL2ATm	Cob(II)Alamin Adenosyltransferase, Mitochondrial	atp[m] + cbl2[m] + nadph[m] -> adocbl[m] + nadp[m] + pppi[m]	PMID:12438653,PMID:14633777,PMID:6313022,PMID:35337626	Vitamin B12 metabolism	326625
CBL2D	NADH cobIIalamin oxidoreductase	nad[c] + cbl1[c] <=> nadh[c] + cbl2[c]		Vitamin B12 metabolism				Corrected stoichiometry
CBL2OR	NADH:Cob (III)Alamine Oxidoreductase	aqcobal[c] -> h2o[c] + cbl2[c]	PMID:14633777	Vitamin B12 metabolism				Corrected stoichiometry
CBLATm	Cob(I)Alamin Adenosyltransferase, Mitochondrial	atp[m] + cbl1[m] -> adocbl[m] + pppi[m]	PMID:12438653,PMID:14633777,PMID:6313022	Vitamin B12 metabolism	326625			Corrected stoichiometry
CCBLR	Cyanocobalamin reductase	ccbl[c] + h[c] <=> cbl2[c] + cyan[c]	PMID:19801555,PMID:32457044	Vitamin B12 metabolism	25974.1 AND 27249.1
CCBLtl	Cyanocob(III)alamin Faciliated Transport from Lysosome	ccbl[l] <=> ccbl[c]		Transport, lysosomal	55788.1 AND 5826.1
CCBLtly	Cyanocob(III)alamin Transport, Extracellular to Lysosome	ccbl[e] -> ccbl[l]		Transport, lysosomal	51293.1 AND 6948.1
COBOXs	Oxidation of cob(I)alamin bound to methionine synthase to cob(II)alamin (spontaneous)	mets_cbl1[c] + nad[c] -> mets_cbl2[c] + nadh[c]	PMID:34608838	Vitamin B12 metabolism
DM_con_adocbl[m]	Demand for consumed adenosylcobalamin	con_adocbl[m] ->		Exchange/demand reaction
DM_con_C06453[c]	Demand for consumed methylcobalamin	con_C06453[c] ->		Exchange/demand reaction
DM_dna5mtc[n]	Demand for methylated DNA	dna5mtc[n] ->		Exchange/demand reaction
EX_C06453[e]	Exchange of Methylcobalamin	C06453[e] <=>		Exchange/demand reaction
EX_ccbl[e]	Cyanocob(III)alamin exchange	ccbl[e] <=>		Exchange/demand reaction
EX_hoxocbl[e]	Exchange of hydroxocobalamin	hoxocbl[e] <=>		Exchange/demand reaction
HOXOCBLC_C	Hydroxocobalamin conversion to cyanocobalamin	hoxocbl[c] + cyan[c] -> ccbl[c] + h2o[c]	PMID:27905001	Vitamin B12 metabolism
HOXOCBLtl	Hydroxocobalamin Faciliated Transport from Lysosome	hoxocbl[l] <=> hoxocbl[c]		Transport, lysosomal	55788.1 AND 5826.1
HOXOCBLtly	Hydroxocobalamin Transport, Extracellular to Lysosome	hoxocbl[e] -> hoxocbl[l]		Transport, lysosomal	51293.1 AND 6948.1
METS_CAT	Methionine Synthase, cobalamin dependent, catalytic cyle	hcys_L[c] + mets_C06453[c] -> met_L[c] + mets_cbl1[c]	PMID:8968736,PMID:9013615,PMID:34608838	Methionine and cysteine metabolism	25974.1 AND 27249.1 AND 4548.1
METS_FORM	Formation of methionine synthase-cobalamin complex	mets[c] + C06453[c] -> mets_C06453[c]	PMID:8968736,PMID:9013615,PMID:34608838	Methionine and cysteine metabolism	25974.1 AND 27249.1 AND 4548.1
METS_R_REG	Methionine synthase reductase including regenerative cycle of methionine synthase	mets_cbl1[c] + 5mthf[c] + 0.01 mets_cbl2[c] + 0.01 amet[c] + 0.01 nadph[c] -> C06453[c] + 0.01 con_C06453[c] + 1.01 mets[c] + thf[c] + 1.01 h[c] + 0.01 ahcys[c] + 0.01 nadp[c]	PMID:9501215, PMID:11466310,PMID:34608838	Methionine and cysteine metabolism	25974.1 AND 27249.1 AND 4548.1 AND 4552.1
MMMm_cbl	Methylmalonyl Coenzyme A Mutase, cobalamin dependent	mmcoa_R[m] + 0.01 mutApoE[m] + 0.01 adocbl[m] <=> succoa[m] + 0.01 mutHoloE[m]	PMID:8990001,PMID:34608838,PMID:28943303	Valine, leucine, and isoleucine metabolism	4594.1
Metabolites
Metabolite ID	Description	Charged formula	Charge	KEGG ID	PubChem ID	ChEBI ID	InChI String	HMDB ID
cbl1	Cob(I)alamin	C62H89CoN13O14P	0	C00853	53477772	15982	OMAOKVYASDIYQG-DSRCUDDDSA-L	HMDB03429	Corrected formula/charge
cbl2	Cob(II)alamin	C62H88CoN13O14P	1	C00541		16304	ASARMUCNOOHMLO-DSRCUDDDSA-L	HMDB06316	Corrected formula/charge
ccbl	Cyanocobalamin	C63H88CoN14O14P	0	C02823		17439
con_adocbl	Consumed adenosylcobalamin	C72H100CoN18O17P	0	C00194	5459907	18408	ZIHHMGTYZOSFRC-OUCXYWSSSA-L	HMDB02086
con_C06453	Methylcobalamin	C63H91CoN13O14P	0	C06453		28115	UPAJMOGMOIFZMY-WZHZPDAFSA-L	HMDB02274
hoxocbl	Hydroxocobalamin	C62H89CoN13O15P	0	C08230		27786
mets	Methionine synthase enzyme	X	0
mets_C06453	[Methionine synthase]-methylcob(I)alamin	C63H91CoN13O14PX	0	C06410
mets_cbl1	[Methionine synthase]-cob(I)alamin	C62H89CoN13O14PX	0
mets_cbl2	[Methionine synthase]-cob(II)alamin	C62H88CoN13O14PX	1	C06409
mutApoE	Methylmalonyl Coenzyme A Mutase	X	0
mutHoloE	Adenosylcobalamin bound to Methylmalonyl Coenzyme A Mutase enzyme	C72H100CoN18O17PX	0
Genes
Gene symbol	Alternative name	Description	NCBI Gene ID
MMAB	cblB	metabolism of cobalamin associated B	326625
MMACHC	cblC	metabolism of cobalamin associated C	25974
MMADHC	cblD	metabolism of cobalamin associated D	27249
LMBRD1	cblF	LMBR1 domain containing 1	55788
ABCD4	cblJ	ATP binding cassette subfamily D member 4	5826
CD320		CD320 molecule	51293
TCN2		transcobalamin 2	6948

## Sheet: Table_S2
Table S2: Constraints representing the simulated Dulbecco’s modified Eagle’s medium (DMEM) medium.
Reaction ID	Description	Uptake rate (mmol/g dry weight/hour)
EX_ala_L[e]	exchange reaction for L-alanine	1
EX_aqcobal[e]	Aquacob(III)alamin exchange	1
EX_arg_L[e]	L-Arginine exchange	1
EX_btn[e]	Biotin exchange	1
EX_C06453[e]	Methylcobalamin exchange	1
EX_ca2[e]	Calcium exchange	1
EX_ccbl[e]	Cyanocob(III)alamin exchange	1
EX_chol[e]	exchange reaction for Choline	1
EX_cl[e]	exchange reaction for Chloride	1
EX_co2[e]	CO2 exchange	100
EX_cobalt2[e]	Co2+ exchange	1
EX_cu2[e]	Cu2+ exchange	1
EX_cys_L[e]	exchange reaction for L-cysteine	1
EX_fe2[e]	Exchange of Iron (Fe2+)	1
EX_fe3[e]	Fe3+ exchange	1
EX_fol[e]	exchange reaction for Folate	1
EX_glc_D[e]	D-Glucose exchange	5
EX_gln_L[e]	exchange reaction for L-glutamine	1
EX_gly[e]	exchange reaction for Glycine	1
EX_h2o[e]	H2O exchange	100
EX_h2s[e]	Hydrogen sulfide exchange	1
EX_hco3[e]	Bicarbonate exchange	100
EX_his_L[e]	exchange reaction for L-histidine	1
EX_hoxocbl[e]	Hydroxocobalamin exchange	1
EX_ile_L[e]	L-Isoleucine exchange	1
EX_inost[e]	myo-Inositol exchange	1
EX_k[e]	K+ exchange	1
EX_leu_L[e]	L-Leucine exchange	1
EX_lipoate[e]	Lipoate exchange	1
EX_lnlc[e]	linoleic acid (all cis C18:2) exchange	1
EX_lys_L[e]	L-Lysine exchange	1
EX_met_L[e]	L-Methionine exchange	1
EX_mg2[e]	Mg exchange	1
EX_mn2[e]	Mn2+ exchange	1
EX_ncam[e]	Nicotinamide exchange	1
EX_o2[e]	exchange reaction for oxugen	100
EX_phe_L[e]	exchange reaction for L-phenylalanine	1
EX_pi[e]	Phosphate exchange	10
EX_pnto_R[e]	(R)-Pantothenate exchange	1
EX_pro_L[e]	L-Proline exchange	1
EX_pydxn[e]	exchange reaction for Pyridoxine	1
EX_pyr[e]	Pyruvate exchange	1
EX_ribflv[e]	exchange reaction for Riboflavin	1
EX_ser_L[e]	exchange reaction for L-serine	1
EX_so4[e]	Sulfate exchange	1
EX_thf[e]	5,6,7,8-Tetrahydrofolate exchange	1
EX_thm[e]	exchange reaction for Thiamin	1
EX_thr_L[e]	L-Threonine exchange	1
EX_trp_L[e]	L-Tryptophan exchange	1
EX_tyr_L[e]	L-Tyrosine exchange	1
EX_val_L[e]	L-Valine exchange	1
EX_zn2[e]	Zinc exchange	1

## Sheet: Table_S3
Table S3: Reactions that were reduced in flux by at least 10% in at least one simulated IECM.
Shown are Virtual Metabolic Human (VMH, https://www.vmh.life/) reaction IDs. Reactions ending in _min indicate minimal flux in the computed flux spans, while reactions ending in _max .
Reaction	WT	No_B12	CblA	CblB	CblC	CblD	CblE	CblF	CblG	CblJ	MMUT	CD320	TCN2
5AOPtm_min	1	-1.1643	-1.1643	-1.1643	-1.1643	-1.1643	1	-1.1643	1	-1.1643	-1.1643	-1.1643	-1.1643
CYANt_min	1	0	1	1	0	0	1	0	1	0	1	0	0
EX_aqcobal[e]_min	1	0	1	1	0	0	1	0	1	0	1	0	0
MMEm_min	1	0	0	0	0	0	1	0	1	0	0	0	0
SUCCtp_min	1	0.49351	0.49351	0.49351	0.49351	0.49351	1	0.49351	1	0.49351	0.49351	0.49351	0.49351
C4DCCACT_min	1	0.49351	0.49351	0.49351	0.49351	0.49351	1	0.49351	1	0.49351	0.49351	0.49351	0.49351
SUCCCROT_min	1	0.49351	0.49351	0.49351	0.49351	0.49351	1	0.49351	1	0.49351	0.49351	0.49351	0.49351
HMR_4756_min	1	0.72591	0.72591	0.72591	0.72591	0.72591	1	0.72591	1	0.72591	0.72591	0.72591	0.72591
HMR_4771_min	1	0.72591	0.72591	0.72591	0.72591	0.72591	1	0.72591	1	0.72591	0.72591	0.72591	0.72591
HMR_7757_min	1	0.14136	0.14136	0.14136	0.14136	0.14136	1	0.14136	1	0.14136	0.14136	0.14136	0.14136
EX_C06453[e]_min	1	0	1	1	0	0	0	0	0	0	1	0	0
EX_ccbl[e]_min	1	0	1	1	0	0	1	0	1	0	1	0	0
EX_hoxocbl[e]_min	1	0	1	1	0	0	1	0	1	0	1	0	0
ALASm_max	1	0.49351	0.49351	0.49351	0.49351	0.49351	1	0.49351	1	0.49351	0.49351	0.49351	0.49351
CBL2tm_max	1	0	1	1	0	0	1	0	1	0	1	0	0
COt_max	1	0.72591	0.72591	0.72591	0.72591	0.72591	1	0.72591	1	0.72591	0.72591	0.72591	0.72591
EX_co[e]_max	1	0.72591	0.72591	0.72591	0.72591	0.72591	1	0.72591	1	0.72591	0.72591	0.72591	0.72591
EX_cyan[e]_max	1	0	1	1	0	0	1	0	1	0	1	0	0
FCLTm_max	1	0.72591	0.72591	0.72591	0.72591	0.72591	1	0.72591	1	0.72591	0.72591	0.72591	0.72591
FE2tm_max	1	0.72591	0.72591	0.72591	0.72591	0.72591	1	0.72591	1	0.72591	0.72591	0.72591	0.72591
HOXG_max	1	0.72591	0.72591	0.72591	0.72591	0.72591	1	0.72591	1	0.72591	0.72591	0.72591	0.72591
OCOAT1m_max	1	0.49351	0.49351	0.49351	0.49351	0.49351	1	0.49351	1	0.49351	0.49351	0.49351	0.49351
PHEMEtm_max	1	0.72591	0.72591	0.72591	0.72591	0.72591	1	0.72591	1	0.72591	0.72591	0.72591	0.72591
PPPG9tm_max	1	0.72591	0.72591	0.72591	0.72591	0.72591	1	0.72591	1	0.72591	0.72591	0.72591	0.72591
PPPGOm_max	1	0.72591	0.72591	0.72591	0.72591	0.72591	1	0.72591	1	0.72591	0.72591	0.72591	0.72591
r0196_max	1	-1.1643	-1.1643	-1.1643	-1.1643	-1.1643	1	-1.1643	1	-1.1643	-1.1643	-1.1643	-1.1643
r0517_max	1	-1.1643	-1.1643	-1.1643	-1.1643	-1.1643	1	-1.1643	1	-1.1643	-1.1643	-1.1643	-1.1643
RE3051C_max	1	0.72591	0.72591	0.72591	0.72591	0.72591	1	0.72591	1	0.72591	0.72591	0.72591	0.72591
RE3052C_max	1	0.72591	0.72591	0.72591	0.72591	0.72591	1	0.72591	1	0.72591	0.72591	0.72591	0.72591
RE3637C_max	1	0.72591	0.72591	0.72591	0.72591	0.72591	1	0.72591	1	0.72591	0.72591	0.72591	0.72591
C4DCe_max	1	0.49351	0.49351	0.49351	0.49351	0.49351	1	0.49351	1	0.49351	0.49351	0.49351	0.49351
EX_c4dc[e]_max	1	0.49351	0.49351	0.49351	0.49351	0.49351	1	0.49351	1	0.49351	0.49351	0.49351	0.49351
FAOXC4C4DCc_max	1	0.49351	0.49351	0.49351	0.49351	0.49351	1	0.49351	1	0.49351	0.49351	0.49351	0.49351
SUCCOAPET_max	1	0.49351	0.49351	0.49351	0.49351	0.49351	1	0.49351	1	0.49351	0.49351	0.49351	0.49351
PHEMEe_max	1	0.72591	0.72591	0.72591	0.72591	0.72591	1	0.72591	1	0.72591	0.72591	0.72591	0.72591
5AOPt_max	1	0.49351	0.49351	0.49351	0.49351	0.49351	1	0.49351	1	0.49351	0.49351	0.49351	0.49351
BILIVERDt_max	1	0.72591	0.72591	0.72591	0.72591	0.72591	1	0.72591	1	0.72591	0.72591	0.72591	0.72591
EX_biliverd[e]_max	1	0.72591	0.72591	0.72591	0.72591	0.72591	1	0.72591	1	0.72591	0.72591	0.72591	0.72591
EX_5aop[e]_max	1	-1.1643	-1.1643	-1.1643	-1.1643	-1.1643	1	-1.1643	1	-1.1643	-1.1643	-1.1643	-1.1643
PPPGOc_max	1	0.72591	0.72591	0.72591	0.72591	0.72591	1	0.72591	1	0.72591	0.72591	0.72591	0.72591
CPPPGO_max	1	0.72591	0.72591	0.72591	0.72591	0.72591	1	0.72591	1	0.72591	0.72591	0.72591	0.72591
FCLTc_max	1	0.72591	0.72591	0.72591	0.72591	0.72591	1	0.72591	1	0.72591	0.72591	0.72591	0.72591
HMBS_max	1	0.72591	0.72591	0.72591	0.72591	0.72591	1	0.72591	1	0.72591	0.72591	0.72591	0.72591
PPBNGS_max	1	0.34391	0.34391	0.34391	0.34391	0.34391	1	0.34391	1	0.34391	0.34391	0.34391	0.34391
UPP3S_max	1	0.72591	0.72591	0.72591	0.72591	0.72591	1	0.72591	1	0.72591	0.72591	0.72591	0.72591
UPPDC1_max	1	0.72591	0.72591	0.72591	0.72591	0.72591	1	0.72591	1	0.72591	0.72591	0.72591	0.72591
EX_pheme[e]_max	1	0.72591	0.72591	0.72591	0.72591	0.72591	1	0.72591	1	0.72591	0.72591	0.72591	0.72591
EX_C05769[e]_max	1	0.72591	0.72591	0.72591	0.72591	0.72591	1	0.72591	1	0.72591	0.72591	0.72591	0.72591
C05767te_max	1	0.72591	0.72591	0.72591	0.72591	0.72591	1	0.72591	1	0.72591	0.72591	0.72591	0.72591
EX_C05767[e]_max	1	0.72591	0.72591	0.72591	0.72591	0.72591	1	0.72591	1	0.72591	0.72591	0.72591	0.72591
EX_C05770[e]_max	1	0.72591	0.72591	0.72591	0.72591	0.72591	1	0.72591	1	0.72591	0.72591	0.72591	0.72591
PPBNGte_max	1	0.34391	0.34391	0.34391	0.34391	0.34391	1	0.34391	1	0.34391	0.34391	0.34391	0.34391
EX_ppbng[e]_max	1	0.34391	0.34391	0.34391	0.34391	0.34391	1	0.34391	1	0.34391	0.34391	0.34391	0.34391
HMR_4756_max	1	0.72591	0.72591	0.72591	0.72591	0.72591	1	0.72591	1	0.72591	0.72591	0.72591	0.72591
HMR_4757_max	1	0.72591	0.72591	0.72591	0.72591	0.72591	1	0.72591	1	0.72591	0.72591	0.72591	0.72591
HMR_5420_max	1	0.72591	0.72591	0.72591	0.72591	0.72591	1	0.72591	1	0.72591	0.72591	0.72591	0.72591
HMR_4772_max	1	0.72591	0.72591	0.72591	0.72591	0.72591	1	0.72591	1	0.72591	0.72591	0.72591	0.72591
DM_cbl2[m]_max	1	0	1	1	0	0	1	0	1	0	1	0	0
CCBLR_max	1	0	1	1	0	0	1	0	1	0	1	0	0
METS_FORM_max	1	0	1	1	0	0	0	0	0	0	1	0	0
METS_CAT_max	1	0	1	1	0	0	0	0	0	0	1	0	0
METS_R_REG_max	1	0	1	1	0	0	0	0	0	0	1	0	0
COBOXs_max	1	0	1	1	0	0	0	0	0	0	1	0	0
CBL2OR_max	1	0	1	1	0	0	1	0	1	0	1	0	0
MMMm_cbl_max	1	0	0	0	0	0	1	0	1	0	0	0	0
CBL_REL_MUT_max	1	0	0	0	0	0	1	0	1	0	0	0	0
CBL2ATm_max	1	0	0	0	0	0	1	0	1	0	0	0	0
C06453tly_max	1	0	1	1	0	0	0	0	0	0	1	0	0
C06453tl_max	1	0	1	1	0	0	0	0	0	0	1	0	0
CCBLtly_max	1	0	1	1	0	0	1	0	1	0	1	0	0
CCBLtl_max	1	0	1	1	0	0	1	0	1	0	1	0	0
HOXOCBLtly_max	1	0	1	1	0	0	1	0	1	0	1	0	0
HOXOCBLtl_max	1	0	1	1	0	0	1	0	1	0	1	0	0
AQCOBALtly_max	1	0	1	1	0	0	1	0	1	0	1	0	0
AQCOBALtl_max	1	0	1	1	0	0	1	0	1	0	1	0	0
HOXOCBLC_C_max	1	0	1	1	0	0	1	0	1	0	1	0	0
PPA2m_max	1	0	0	0	0	0	1	0	1	0	0	0	0
DM_con_adocbl[m]_max	1	0	0	0	0	0	1	0	1	0	0	0	0
DM_con_C06453[c]_max	1	0	1	1	0	0	0	0	0	0	1	0	0

## Sheet: Table_S4
Table S4: Features of each personalized model and sample.
Model_ID	Reactions	Metabolites	Genes	Group	Gene Variant
MMA001	3090	2243	1500	mut-	MMUT
MMA002	3007	2221	1540	mut0	MMUT
MMA003	3042	2259	1536	mut0	MMUT
MMA004	3121	2277	1530	mut0	MMUT
MMA005	3183	2277	1525	mut0	MMUT
MMA006	2972	2221	1493	mut-	MMUT
MMA007	3103	2245	1515	mut0	MMUT
MMA008	3100	2254	1540	mut-	MMUT
MMA009	3044	2233	1510	mut0	MMUT
MMA010	2914	2198	1484	mut-	MMUT
MMA011	3147	2250	1524	mut0	MMUT
MMA012	3029	2232	1533	mut-	MMUT
MMA013	3068	2259	1536	mut-	MMUT
MMA014	2907	2206	1481	mut0	MMUT
MMA015	3081	2240	1516	mut-	MMUT
MMA016	3090	2244	1522	mut-	MMUT
MMA017	3115	2275	1528	mut0	MMUT
MMA018	3129	2261	1541	mut0	MMUT
MMA019	3193	2266	1545	mut0	MMUT
MMA020	3088	2247	1526	mut0	MMUT
MMA021	3149	2253	1523	mut0	MMUT
MMA023	3041	2240	1526	mut-	MMUT
MMA024	3171	2277	1555	mut0	MMUT
MMA025	3049	2245	1496	mut0	MMUT
MMA026	3038	2242	1525	mut-	MMUT
MMA027	3096	2241	1530	mut0	MMUT
MMA028	3111	2250	1551	mut0	MMUT
MMA029	3021	2222	1516	mut0	MMUT
MMA030	3051	2244	1526	mut0	MMUT
MMA031	3123	2255	1514	mut-	MMUT
MMA032	3053	2241	1516	mut0	MMUT
MMA033	2996	2220	1504	mut0	MMUT
MMA034	3098	2261	1531	mut0	MMUT
MMA035	3049	2243	1530	mut-	MMUT
MMA036	3154	2255	1519	mut0	MMUT
MMA037	3072	2238	1511	mut0	MMUT
MMA038	3045	2239	1530	mut0	MMUT
MMA039	3006	2226	1503	mut0	MMUT
MMA040	3136	2258	1532	mut0	MMUT
MMA041	3093	2247	1518	mut0	MMUT
MMA042	3032	2222	1493	mut0	MMUT
MMA043	3198	2267	1552	mut0	MMUT
MMA044	3011	2244	1531	mut-	MMUT
MMA045	3038	2236	1491	mut-	MMUT
MMA046	2999	2208	1501	mut0	MMUT
MMA047	3131	2272	1539	mut-	MMUT
MMA048	3020	2236	1515	mut-	MMUT
MMA049	3100	2246	1523	mut-	MMUT
MMA050	3140	2252	1513	mut0	MMUT
MMA051	3116	2226	1514	mut-	MMUT
MMA052	2985	2241	1495	mut-	MMUT
MMA053	3020	2240	1545	mut-	MMUT
MMA055	3043	2247	1507	mut-	MMUT
MMA056	3065	2234	1485	mut-	MMUT
MMA057	3079	2265	1541	mut0	MMUT
MMA058	2989	2197	1464	mut0	MMUT
MMA060	2962	2216	1497	mut0	MMUT
MMA061	3042	2247	1511	mut0	MMUT
MMA062	3162	2256	1522	mut0	MMUT
MMA063	3107	2285	1528	mut0	MMUT
MMA064	3096	2244	1538	mut0	MMUT
MMA065	3092	2259	1546	mut0	MMUT
MMA066	3139	2251	1504	mut0	MMUT
MMA067	3047	2259	1529	mut0	MMUT
MMA068	3106	2244	1533	mut0	MMUT
MMA069	3083	2234	1506	mut0	MMUT
MMA070	3034	2214	1479	mut0	MMUT
MMA071	3164	2259	1546	mut0	MMUT
MMA072	3086	2286	1522	mut-	MMUT
MMA073	3106	2258	1550	mut0	MMUT
MMA074	3092	2259	1521	mut0	MMUT
MMA075	3062	2242	1518	mut0	MMUT
MMA076	3166	2256	1539	mut0	MMUT
MMA077	3138	2274	1540	mut0	MMUT
MMA079	3144	2245	1523	mut0	MMUT
MMA080	3206	2277	1548	mut0	MMUT
MMA081	3069	2239	1490	mut0	MMUT
MMA082	3049	2245	1514	mut0	MMUT
MMA083	3091	2277	1527	mut0	MMUT
MMA084	3009	2197	1490	mut0	MMUT
MMA085	2986	2236	1502	mut0	MMUT
MMA086	2958	2221	1481	mut0	MMUT
MMA087	3096	2246	1520	mut0	MMUT
MMA088	3062	2238	1515	mut0	MMUT
MMA090	3095	2244	1520	mut0	MMUT
MMA091	3131	2258	1514	mut0	MMUT
MMA092	3127	2260	1512	mut-	MMUT
MMA093	3044	2234	1520	mut0	MMUT
MMA094	3122	2267	1546	mut0	MMUT
MMA095	3111	2271	1542	mut-	MMUT
MMA096	3106	2243	1512	mut0	MMUT
MMA097	2918	2182	1471	mut0	MMUT
MMA098	2953	2201	1480	mut0	MMUT
MMA099	3038	2215	1512	mut0	MMUT
MMA100	3139	2269	1540	mut0	MMUT
MMA101	3014	2219	1512	mut0	MMUT
MMA102	3074	2226	1483	mut0	MMUT
MMA103	2995	2219	1514	mut0	MMUT
MMA104	3088	2264	1473	mut0	MMUT
MMA105	3097	2247	1523	mut0	MMUT
MMA106	3075	2248	1516	mut0	MMUT
MMA107	3073	2233	1525	mut0	MMUT
MMA108	3087	2249	1532	mut0	MMUT
MMA110	3069	2279	1544	mut0	MMUT
MMA111	3080	2256	1533	mut0	MMUT
MMA112	3049	2211	1514	mut0	MMUT
MMA113	3125	2257	1544	mut0	MMUT
MMA114	3041	2247	1522	mut0	MMUT
MMA115	2981	2238	1507	mut0	MMUT
MMA116	3096	2258	1536	mut0	MMUT
MMA117	3112	2269	1531	mut0	MMUT
MMA118	3155	2273	1555	mut0	MMUT
MMA119	3200	2260	1498	mut0	MMUT
MMA120	3117	2249	1522	mut0	MMUT
MMA121	3172	2266	1507	mut0	MMUT
MMA122	3142	2281	1535	mut0	MMUT
MMA124	3051	2227	1499	mut-	MMUT
MMA125	3056	2216	1516	mut0	MMUT
MMA126	3064	2239	1533	mut0	MMUT
MMA127	3177	2246	1521	mut0	MMUT
MMA128	3067	2259	1530	mut0	MMUT
MMA129	3143	2267	1519	mut0	MMUT
MMA130	3084	2229	1493	mut0	MMUT
MMA131	3088	2243	1526	mut0	MMUT
MMA132	3089	2253	1526	mut0	MMUT
MMA133	3038	2248	1517	mut0	MMUT
MMA134	3091	2262	1527	mut0	MMUT
MMA135	3152	2288	1542	mut0	MMUT
MMA136	3059	2258	1538	mut0	MMUT
MMA137	3112	2266	1543	mut0	MMUT
MMA138	3158	2259	1531	mut0	MMUT
MMA139	3152	2261	1531	mut0	MMUT
MMA140	3104	2242	1511	mut0	MMUT
MMA141	3020	2235	1512	mut-	MMUT
MMA142	2989	2248	1518	mut0	MMUT
MMA143	3100	2259	1539	mut0	MMUT
MMA144	3036	2238	1518	mut0	MMUT
MMA145	3067	2243	1516	mut0	MMUT
MMA146	3068	2227	1524	mut-	MMUT
MMA147	3050	2247	1532	mut0	MMUT
MMA148	3082	2247	1523	mut0	MMUT
MMA149	3168	2269	1550	mut0	MMUT
MMA150	3088	2272	1532	mut0	MMUT
MMA151	3055	2257	1522	MMA_Other	ACSF3
MMA152	2895	2182	1490	MMA_Other	MMAB
MMA153	3161	2271	1536	MMA_Other
MMA154	3151	2260	1499	MMA_Other	ACSF3
MMA155	3090	2245	1526	MMA_Other	ACSF3
MMA156	2961	2233	1461	MMA_Other	ACSF3
MMA157	3049	2245	1513	MMA_Other
MMA158	3053	2253	1504	MMA_Other	ACSF3
MMA159	3070	2266	1527	MMA_Other
MMA160	3136	2259	1542	MMA_Other	ACSF3
MMA161	3182	2271	1539	MMA_Other
MMA162	3088	2240	1526	MMA_Other
MMA163	3183	2280	1543	MMA_Other
MMA164	3080	2238	1523	MMA_Other	SUCLA2
MMA165	3156	2266	1541	MMA_Other	ACSF3
MMA166	3070	2239	1529	MMA_Other
MMA167	3115	2252	1526	MMA_Other
MMA168	3157	2244	1495	MMA_Other
MMA169	3020	2241	1503	MMA_Other
MMA170	3099	2263	1541	MMA_Other	ACSF3
MMA171	2946	2188	1502	MMA_Other
MMA172	3070	2250	1532	MMA_Other
MMA173	3133	2270	1535	MMA_Other	ACSF3
MMA174	3117	2248	1542	MMA_Other
MMA175	3061	2252	1519	MMA_Other	ACSF3
MMA176	2996	2216	1493	MMA_Other	TCN2
MMA177	3069	2244	1513	MMA_Other
MMA178	3079	2247	1537	MMA_Other
MMA179	3047	2249	1503	MMA_Other	ACSF3
MMA180	3180	2295	1540	MMA_Other
MMA181	3037	2234	1499	MMA_Other
MMA182	3142	2263	1538	MMA_Other	ACSF3
MMA183	3077	2253	1532	MMA_Other	SUCLA2
MMA184	3081	2250	1497	MMA_Other
MMA185	2995	2210	1463	MMA_Other
MMA186	3022	2228	1516	MMA_Other	ACSF3
MMA187	3009	2238	1468	MMA_Other	ACSF3
MMA188	3029	2239	1514	MMA_Other
MMA189	3103	2263	1478	MMA_Other	ACSF3
MMA190	3170	2261	1523	MMA_Other
MMA191	3045	2246	1518	MMA_Other
MMA192	3054	2266	1534	MMA_Other	SUCLA2
MMA193	3142	2249	1512	MMA_Other	ACSF3
MMA194	3072	2240	1512	MMA_Other
MMA195	3042	2229	1527	MMA_Other	TCN2
MMA196	3103	2242	1515	MMA_Other	ACSF3
MMA197	3040	2248	1508	MMA_Other	ACSF3
MMA198	3110	2268	1532	MMA_Other	TCN2
MMA199	3050	2239	1520	MMA_Other
MMA200	3057	2205	1540	MMA_Other
MMA201	3064	2237	1523	MMA_Other
MMA202	3123	2245	1523	MMA_Other	ACSF3
MMA203	3076	2264	1534	MMA_Other	ACSF3
MMA204	3108	2267	1539	MMA_Other
MMA205	3034	2248	1526	MMA_Other
MMA206	3055	2248	1510	MMA_Other	MMAA
MMA208	2913	2201	1473	MMA_Other
MMA209	3163	2266	1553	MMA_Other	MMAA
MMA210	3175	2272	1551	MMA_Other
MMA211	3079	2259	1522	Control
MMA212	3081	2266	1536	Control
MMA213	3070	2254	1520	Control
MMA214	3130	2241	1502	Control
MMA215	3047	2222	1525	Control
MMA216	3078	2262	1535	Control
MMA217	3007	2224	1495	Control
MMA218	3005	2229	1515	Control
MMA219	3017	2238	1523	Control
MMA220	3160	2262	1512	Control
MMA222	3096	2249	1527	Control
MMA223	3074	2244	1507	Control
MMA224	3080	2261	1534	Control
MMA225	3068	2228	1512	Control
MMA226	3100	2244	1522	Control
MMA227	3034	2244	1515	Control
MMA228	3185	2252	1528	Control
MMA229	3003	2234	1500	Control
MMA230	3061	2249	1525	Control

## Sheet: Table_S5
Table S5: Minimal and maximal fluxes computed for the 221 personalized models generated in this study.
Shown are Virtual Metabolic Human (VMH, https://www.vmh.life/) reaction Ids, or newly assigned reaction IDs in this study (Table S1).
Reactions ending in _min indicate minimal flux in the computed flux spans, while reactions ending in _max .
Reaction_ID	Reaction_Description	Subsystem	MMA001	MMA002	MMA003	MMA004	MMA005	MMA006	MMA007	MMA008	MMA009	MMA010	MMA011	MMA012	MMA013	MMA014	MMA015	MMA016	MMA017	MMA018	MMA019	MMA020	MMA021	MMA023	MMA024	MMA025	MMA026	MMA027	MMA028	MMA029	MMA030	MMA031	MMA032	MMA033	MMA034	MMA035	MMA036	MMA037	MMA038	MMA039	MMA040	MMA041	MMA042	MMA043	MMA044	MMA045	MMA046	MMA047	MMA048
10FTHF7GLUtl_min	7-Glutamyl-10Fthf Transport, Lysosomal	Transport, lysosomal	0	0	0	0	0	0	0	0	0	0	0	0	0	0	0	0	0	0	0	0	0	0	0	0	0	0	0	0	0	0	0	0	0	0	0	0	0	0	0	0	0	0	0	0	0	0	0
10FTHF7GLUtm_min	7-Glutamyl-10Fthf Transport, Mitochondrial	Transport, mitochondrial	0	0	0	0	0	0	0	0	0	0	0	0	0	0	0	0	0	0	0	0	0	0	0	0	0	0	0	0	0	0	0	0	0	0	0	0	0	0	0	0	0	0	0	0	0	0	0
10FTHFtl_min	10-Formyltetrahydrofolate Lysosomal Transport via Diffusion	Transport, lysosomal	-2.25277	-0.371964	-0.398836	-0.553356	-0.31078	-0.331491	-0.457406	-0.746916	-1.25884	-0.299487	-0.624631	-0.709838	-1.53795	-0.550406	-0.329478	-0.421559	-0.331586	-0.534463	-1.20729	-0.17948	-0.220306	-0.583882	-1.18071	-1.37684	-0.8933	-0.620691	-1.88825	-0.413858	-2.78448	-2.6653	-0.976897	-0.867654	-2.26048	-2.07007	-0.603802	-2.04328	-1.18744	-1.05243	-1.3132	-1.65205	-0.55028	-1.09457	-2.33332	-0.282407	-0.943811	-1.09462	-0.630412
10FTHFtm_min	10-Formyltetrahydrofolate Mitochondrial Transport via Diffusion	Transport, mitochondrial	0	0	0	-0.402291	0	0	0	-0.449245	-0.435756	-0.483969	0	0	-0.628286	0	-0.24686	-0.311066	0	0	-0.497471	0	0	0	0	0	0	0	-0.449057	0	-0.443169	-0.542497	0	0	-0.686582	0	-0.331595	0	-0.700486	-0.784009	0	0	0	0	-1.59822	0	0	-0.307447	0
13DAMPPOX_min	1, 3-Diaminopropane:Oxygen Oxidoreductase (Deaminating)	Beta-Alanine metabolism	0	0	0	0	0	0	0	0	0	0	0	0	0	0	0	0	0	0	0	0	0	0	0	0	0	0	0	0	0	0	0	0	0	0	0	0	0	0	0	0	0	0	0	0	0	0	0
1MNCAMt_min	Transport of 1-Methylnicotinamide	Transport, extracellular	-0.950764	-0.141408	-0.503011	-0.656576	-0.6889	-0.444	-0.816469	-1	-1	-0.296521	-0.433063	-0.505858	-1	-0.701824	-0.315013	-1	-0.469002	-0.877479	-0.963511	-0.58033	-0.190767	-0.68073	-1	-0.996255	-0.331868	-0.245198	-0.706572	-1	-0.907019	-1	-1	-0.37072	-1	-1	-1	-1	-0.879721	-0.755883	-1	-1	-1	-1	-1	-0.616915	-0.352417	-0.269428	-0.183033
1a25DHVITD3TRn_min	Tanslocation of 1-Alpha, 25-Dihydroxyvitamin D3 to Nucleus	Transport, nuclear	0	0	0	0	0	0	0	0	0	0	0	0	0	0	0	0	0	0	0	0	0	0	0	0	0	0	0	0	0	0	0	0	0	0	0	0	0	0	0	0	0	0	0	0	0	0	0
25HVITD3c_min	1-Alpha Hydroxylation of 25-Hydroxy Vitamin D	Vitamin D metabolism	0	0	0	0	0	0	0	0	0	0	0	0	0	0	0	0	0	0	0	0	0	0	0	0	0	0	0	0	0	0	0	0	0	0	0	0	0	0	0	0	0	0	0	0	0	0	0
25HVITD3tin_m_min	25-Hydroxyvitamin D3 Transport in Mitochondria	Transport, mitochondrial	0	0	0	0	0	0	0	0	0	0	0	0	0	0	0	0	0	0	0	0	0	0	0	0	0	0	0	0	0	0	0	0	0	0	0	0	0	0	0	0	0	0	0	0	0	0	0
25VITD3Hm_min	1-Alpha-Vitamin D-25-Hydroxylase (D3)	Vitamin D metabolism	0	0	0	0	0	0	0	0	0	0	0	0	0	0	0	0	0	0	0	0	0	0	0	0	0	0	0	0	0	0	0	0	0	0	0	0	0	0	0	0	0	0	0	0	0	0	0
2H3MVc_min	Formation of 2-Hydroxy-3-Methyl-Valerate	Valine, leucine, and isoleucine metabolism	0	0	0	0	0	0	0	0	0	0	0	0	0	0	0	0	0	0	0	0	0	0	0	0	0	0	0	0	0	0	0	0	0	0	0	0	0	0	0	0	0	0	0	0	0	0	0
2H3MVte_min	Transport of 2-Hydroxy-3-Methyl-Valerate	Transport, extracellular	0	0	0	0	0	0	0	0	0	0	0	0	0	0	0	0	0	0	0	0	0	0	0	0	0	0	0	0	0	0	0	0	0	0	0	0	0	0	0	0	0	0	0	0	0	0	0
2HBO_min	2-Hydroxybutyrate:NAD+ Oxidoreductase	Propanoate metabolism	-0.794325	-0.996873	-0.216411	-0.979517	-0.996873	-0.996873	-0.999771	-1.99534	-1.46796	-0.996873	-0.996873	-0.996873	-0.996873	-0.996873	-1.00341	-1.58129	-0.763332	-0.996873	-0.290555	-0.677455	-0.999522	-0.996873	-1.00717	-0.996873	-0.996873	-0.996873	-0.996873	-1.99534	-1.00384	-0.996873	-1.99534	-0.996873	-1.99534	-1.99534	-0.764151	-0.996873	-0.996873	-0.998073	-0.996873	-1.99534	-0.996873	-1.886	-0.861407	-1.25656	-0.996873	-0.741925	-0.832218
2HBt2_min	2-Hydroxybutyrate Symport with Proton	Transport, extracellular	-5.25978	-2.5211	-4.59031	-5.07785	-7.02656	-5.54001	-2.80781	-4.13364	-2.53446	-0.996873	-3.25323	-7.1639	-11.6076	-0.996873	-5.27448	-3.01694	-4.35732	-4.33976	-1.73353	-4.04967	-2.98997	-4.61955	-3.80335	-14.2592	-4.30675	-5.82721	-6.5165	-5.27009	-2.7546	-4.92313	-3.17715	-3.79061	-4.85692	-3.15875	-6.79124	-4.56344	-6.85946	-3.83805	-3.56576	-3.74697	-0.996873	-3.01549	-0.861407	-2.72929	-3.24666	-2.16754	-8.06213
2HIVc_min	Formation of 2-Hydroxy-Isovalerate	Valine, leucine, and isoleucine metabolism	0	0	0	0	0	0	0	0	0	0	0	0	0	0	0	0	0	0	0	0	0	0	0	0	0	0	0	0	0	0	0	0	0	0	0	0	0	0	0	0	0	0	0	0	0	0	0
2HIVte_min	Transport of 2-Hydroxy-Isovalerate	Transport, extracellular	0	0	0	0	0	0	0	0	0	0	0	0	0	0	0	0	0	0	0	0	0	0	0	0	0	0	0	0	0	0	0	0	0	0	0	0	0	0	0	0	0	0	0	0	0	0	0
2M3HVACc_min	Formation of 2-Methyl-3-Hydroxy-Valerate	Propanoate metabolism	0	0	0	0	0	0	0	0	0	0	0	0	0	0	0	0	0	0	0	0	0	0	0	0	0	0	0	0	0	0	0	0	0	0	0	0	0	0	0	0	0	0	0	0	0	0	0
2M3HVACte_min	Transport of 2-Methyl-3-Hydroxy-Valerate	Transport, extracellular	0	0	0	0	0	0	0	0	0	0	0	0	0	0	0	0	0	0	0	0	0	0	0	0	0	0	0	0	0	0	0	0	0	0	0	0	0	0	0	0	0	0	0	0	0	0	0
2M3OVACm_min	Formation of 2-Methyl-3-Oxo-Valerate	Propanoate metabolism	0	0	0	0	0	0	0	0	0	0	0	0	0	0	0	0	0	0	0	0	0	0	0	0	0	0	0	0	0	0	0	0	0	0	0	0	0	0	0	0	0	0	0	0	0	0	0
2M3OVACtm_min	Transport of 2-Methyl-3-Oxo-Valerate, Mitochondrial	Transport, mitochondrial	0	0	0	0	0	0	0	0	0	0	0	0	0	0	0	0	0	0	0	0	0	0	0	0	0	0	0	0	0	0	0	0	0	0	0	0	0	0	0	0	0	0	0	0	0	0	0
2M3OVCOAm_min	Formation of 2-Methyl-3-Oxo-Valeryl Coa	Propanoate metabolism	0	0	0	0	0	0	0	0	0	0	0	0	0	0	0	0	0	0	0	0	0	0	0	0	0	0	0	0	0	0	0	0	0	0	0	0	0	0	0	0	0	0	0	0	0	0	0
2MOPtm_min	Transport of 2-Methyl-3-Oxopropanoate, Mitochondrial	Transport, mitochondrial	0	0	0	0	0	0	0	0	0	0	0	0	0	0	0	0	0	0	0	0	0	0	0	0	0	0	0	0	0	0	0	0	0	0	0	0	0	0	0	0	0	0	0	0	0	0	0
34DHPLACOX_min	3, 4-Dihydroxyphenylacetaldehyde:NAD+ Oxidoreductase	Tyrosine metabolism	0	0	0	0	0	0	0	0	0	0	0	0	0	0	0	0	0	0	0	0	0	0	0	0	0	0	0	0	0	0	0	0	0	0	0	0	0	0	0	0	0	0	0	0	0	0	0
34DHPLACOX_NADP__min	3, 4-Dihydroxyphenylacetaldehyde:NADP+ Oxidoreductase	Tyrosine metabolism	-4.10947	-2.1587	-11.5332	-8.66211	-8.70078	-8.63182	-8.89003	-3.44808	-5.42979	-9.11089	-11.2383	-9.93842	-21.3134	-13.7238	-9.93371	-3.42096	-9.91683	-21.5879	-5.86661	-10.9478	-5.05538	-17.9087	-5.8278	-32.3153	-16.3332	-9.39872	-13.0726	-11.8338	-7.92074	-11.5544	-9.34974	-8.30352	-4.62344	-14.4271	-12.9715	-3.22726	-16.1123	-12.4772	-12.7219	-6.47141	-17.8045	-3.96527	-21.1485	-19.0454	-9.67716	-5.17494	-9.87018
34DHXMANDACOX_min	3, 4-Dihydroxymandelaldehyde:NAD+ Oxidoreductase	Tyrosine metabolism	0	0	0	0	0	0	0	0	0	0	0	0	0	0	0	0	0	0	0	0	0	0	0	0	0	0	0	0	0	0	0	0	0	0	0	0	0	0	0	0	0	0	0	0	0	0	0
34DHXMANDACOX_NADP__min	3, 4-Dihydroxymandelaldehyde:NADP+ Oxidoreductase	Tyrosine metabolism	-4.10947	-2.1587	-11.5332	-8.66211	-8.70078	-8.63182	-8.89003	-3.44808	-5.42979	-9.11089	-11.2383	-9.93842	-21.3134	-13.7238	-9.93371	-3.42096	-9.91683	-21.5879	-5.86661	-10.9478	-5.05538	-17.9087	-5.8278	-32.3153	-16.3332	-9.39872	-13.0726	-11.8338	-7.92074	-11.5544	-9.34974	-8.30352	-4.62344	-14.4271	-12.9715	-3.22726	-16.1123	-12.4772	-12.7219	-6.47141	-17.8045	-3.96527	-21.1485	-19.0454	-9.67716	-5.17494	-9.87018
3AIBTm_min	L-3-Aminoisobutyrate Transaminase, Mitochondrial	Valine, leucine, and isoleucine metabolism	0	0	0	0	0	0	0	0	0	0	0	0	0	0	0	0	0	0	0	0	0	0	0	0	0	0	0	0	0	0	0	0	0	0	0	0	0	0	0	0	0	0	0	0	0	0	0
3AIBtmi_min	3-Amino-Isobutyrate Transport, Mitochondrial	Transport, mitochondrial	0	0	0	0	0	0	0	0	0	0	0	0	0	0	0	0	0	0	0	0	0	0	0	0	0	0	0	0	0	0	0	0	0	0	0	0	0	0	0	0	0	0	0	0	0	0	0
3DSPHR_min	3-Dehydrosphinganine Reductase	Sphingolipid metabolism	0.00017486	0.00017486	0.00017486	0.00017486	0.00017486	0.00017486	0.00017486	0.00017486	0.00017486	0.00017486	0.00017486	0.00017486	0.00017486	0.00017486	0.00017486	0.00017486	0.00017486	0.00017486	0.00017486	0.00017486	0.00017486	0.00017486	0.00017486	0.00017486	0.00017486	0.00017486	0.00017486	0.00017486	0.00017486	0.00017486	0.00017486	0.00017486	0.00017486	0.00017486	0.00017486	0.00017486	0.00017486	0.00017486	0.00017486	0.00017486	0.00017486	0.00017486	0.00017486	0.00017486	0.00017486	0.00017486	0.00017486
3HBCOAHLm_min	3-Hydroxyisobutyryl Coenzyme A Hydrolase, Mitochondrial	Valine, leucine, and isoleucine metabolism	0	0	0	0	0	0	0	0	0	0	0	0	0	0	0	0	0	0	0	0	0	0	0	0	0	0	0	0	0	0	0	0	0	0	0	0	0	0	0	0	0	0	0	0	0	0	0
3MOX4HOXPGALDOX_min	3-Methoxy-4-Hydroxyphenylglycolaldehyde:NAD+ Oxidoreductase	Tyrosine metabolism	0	0	0	0	0	0	0	0	0	0	0	0	0	0	0	0	0	0	0	0	0	0	0	0	0	0	0	0	0	0	0	0	0	0	0	0	0	0	0	0	0	0	0	0	0	0	0
3MOX4HOXPGALDOX_NADP__min	3-Methoxy-4-Hydroxyphenylglycolaldehyde:NADP+ Oxidoreductase	Tyrosine metabolism	-8.70306	-2.1587	-11.5332	-8.66211	-8.70078	-10.8558	-8.89003	-27.2979	-5.42979	-10.6368	-17.2205	-9.93842	-28.6748	-21.7925	-9.93371	-3.42096	-9.91683	-21.5879	-25.3084	-10.9478	-5.90381	-17.9087	-10.0297	-32.3153	-21.9039	-9.39872	-13.0726	-11.8338	-7.92074	-11.5544	-12.5659	-8.30352	-7.95891	-17.971	-26.592	-35.1123	-17.3441	-63.6351	-29.1685	-6.47141	-17.8045	-5.1745	-94.5184	-19.0454	-9.67716	-9.67185	-9.87018
3SALAASPm_min	Cysteinesulfinate-Aspartate Mitochondrial Shuttle	Transport, mitochondrial	-0.0282452	-0.0160622	-0.0296566	-0.00988741	-0.0289646	-0.0176661	-0.0314221	-0.0199053	-0.0330089	-0.0325756	-0.0237384	-0.0176772	-0.0685459	-0.0465476	-0.0162584	-0.0105847	-0.0263669	-0.037138	-0.0242177	-0.0247727	-0.0126197	-0.0189279	-0.025122	-0.0258095	-0.0114838	-0.00248444	-0.0213323	-0.0277875	-0.0330222	-0.0166768	-0.014204	-0.00561418	-0.0268315	-0.0212025	-0.018411	-0.0768671	-0.0478473	-0.0185051	-0.0220794	-0.0103413	-0.0155203	-0.0147269	-0.00784559	-0.0188796	-0.0151273	-0.011268	-0.0108353
3SALACBOXL_min	3-Sulfino-L-Alanine Carboxy-Lyase	Taurine and hypotaurine metabolism	0	0	0	0	0	0	0	0	0	0	0	0	0	0	0	0	0	0	0	0	0	0	0	0	0	0	0	0	0	0	0	0	0	0	0	0	0	0	0	0	0	0	0	0	0	0	0
3SALAOX_min	Cysteinesulfinic Acid Oxidase	Taurine and hypotaurine metabolism	0	0	0	0	0	0	0	0	0	0	0	0	0	0	0	0	0	0	0	0	0	0	0	0	0	0	0	0	0	0	0	0	0	0	0	0	0	0	0	0	0	0	0	0	0	0	0
3SALATAi_min	3-Sulfino-Alanine Transaminase (Irreversible)	Methionine and cysteine metabolism	0	0	0	0	0	0	0	0	0	0	0	0	0	0	0	0	0	0	0	0	0	0	0	0	0	0	0	0	0	0	0	0	0	0	0	0	0	0	0	0	0	0	0	0	0	0	0
3SALATAim_min	3-Sulfino-Alanine Transaminase (Irreversible), Mitochondrial	Methionine and cysteine metabolism	0	0	0	0	0	0	0	0	0	0	0	0	0	0	0	0	0	0	0	0	0	0	0	0	0	0	0	0	0	0	0	0	0	0	0	0	0	0	0	0	0	0	0	0	0	0	0
3SPYRSP_min	3-Sulfinopyruvate Hydrolase (Spotaneous Reaction)	Methionine and cysteine metabolism	0	0	0	0	0	0	0	0	0	0	0	0	0	0	0	0	0	0	0	0	0	0	0	0	0	0	0	0	0	0	0	0	0	0	0	0	0	0	0	0	0	0	0	0	0	0	0
3SPYRSPm_min	3-Sulfinopyruvate Hydrolase (Spotaneous Reaction), Mitochondrial	Methionine and cysteine metabolism	0	0	0	0	0	0	0	0	0	0	0	0	0	0	0	0	0	0	0	0	0	0	0	0	0	0	0	0	0	0	0	0	0	0	0	0	0	0	0	0	0	0	0	0	0	0	0
4AABUTNt_min	Diffusion of 4-Acetamidobutanoate	Transport, extracellular	-0.219408	-0.0232791	-0.0689065	-0.125872	-0.277236	-0.211106	-0.0941283	-0.0773827	-0.139585	-0.0846917	-0.121261	-0.190428	-0.299398	-0.111051	-0.0613562	-0.0905176	-0.100346	-0.232685	-0.151145	-0.0978223	-0.0419205	-0.203021	-0.407519	-0.141853	-0.160169	-0.0857422	-0.194589	-0.261157	-0.0278142	-0.167741	-0.171085	-0.0651457	-0.313534	-0.226431	-0.132223	0	-0.242977	-0.208656	-0.171018	-0.231431	-0.134444	-0.170303	-0.325997	-0.0963212	-0.0582056	-0.104586	-0.142105
4ABUTtm_min	4-Aminobutanoate Mitochondrial Transport via Diffusion	Transport, mitochondrial	0	0	0	0	-0.376861	0	0	-0.209611	0	0	0	0	0	0	-0.281807	0	0	0	0	0	0	-0.4511	0	0	-0.446428	0	0	0	-0.247531	-0.198986	-0.392309	0	-0.0185654	0	0	0	-0.42028	0	0	-0.013362	0	-0.232205	0	-0.158471	0	-0.0132929	0
4HGLSDm_min	L-4-Hydroxyglutamate Semialdehyde Dehydrogenase, Mitochondrial	Arginine and proline metabolism	0	0	0	0	0	0	0	0	0	0	0	0	0	0	0	0	0	0	0	0	0	0	0	0	0	0	0	0	0	0	0	0	0	0	0	0	0	0	0	0	0	0	0	0	0	0	0
4HOXPACDOX_NADP__min	4-Hydroxyphenylacetaldehyde:NADP+ Oxidoreductase	Tyrosine metabolism	-8.70306	-2.1587	-11.5332	-8.66211	-8.70078	-10.8558	-8.89003	-27.2979	-5.42979	-10.6368	-17.2205	-9.93842	-28.6748	-21.7925	-9.93371	-3.42096	-9.91683	-21.5879	-25.3084	-10.9478	-5.90381	-17.9087	-10.0297	-32.3153	-21.9039	-9.39872	-13.0726	-11.8338	-7.92074	-11.5544	-12.5659	-8.30352	-7.95891	-17.971	-26.592	-35.1123	-17.3441	-63.6351	-29.1685	-6.47141	-17.8045	-5.1745	-94.5184	-19.0454	-9.67716	-9.67185	-9.87018
4HPROLTASCT1_min	Transport of Hydroxy-Proline	Transport, extracellular	0	0	0	0	0	0	0	0	0	0	0	0	0	0	0	0	0	0	0	0	0	0	0	0	0	0	0	0	0	0	0	0	0	0	0	0	0	0	0	0	0	0	0	0	0	0	0
4HPRO_LTte_min	Transport of Trans-4-Hydroxy-L-Proline	Transport, extracellular	0	0	0	0	0	0	0	0	0	0	0	0	0	0	0	0	0	0	0	0	0	0	0	0	0	0	0	0	0	0	0	0	0	0	0	0	0	0	0	0	0	0	0	0	0	0	0
4MOPt2im_min	4-Methyl-2-Oxopentanoate Mitochondrial Transport via Proton Symport	Transport, mitochondrial	0	0	0	0	0	0	0	0	0	0	0	0	0	0	0	0	0	0	0	0	0	0	0	0	0	0	0	0	0	0	0	0	0	0	0	0	0	0	0	0	0	0	0	0	0	0	0
4MPTNLte_min	4-Methylpentanal Transport	Transport, extracellular	0	0	0	0	0	0	0	0	0	0	0	0	0	0	0	0	0	0	0	0	0	0	0	0	0	0	0	0	0	0	0	0	0	0	0	0	0	0	0	0	0	0	0	0	0	0	0
4MPTNLtm_min	4-Methylpentanal Transport, Mitochondrial	Transport, mitochondrial	0	0	0	0	0	0	0	0	0	0	0	0	0	0	0	0	0	0	0	0	0	0	0	0	0	-0.0428896	0	0	0	0	0	0	0	0	0	0	0	0	0	0	0	0	0	0	0	0	0
4PYRDX_min	4-Pyridoxal Secretion	Transport, extracellular	0	0	0	0	0	0	0	0	0	0	0	0	0	0	0	0	0	0	0	0	0	0	0	0	0	0	0	0	0	0	0	0	0	0	0	0	0	0	0	0	0	0	0	0	0	0	0
5AOPtm_min	5-Aminolevulinate Mitochondrial Transport	Heme synthesis	-0.491148	-0.1921	-0.0204809	-0.217457	-0.514416	-0.216852	0	-0.371574	-0.265441	-0.440841	-0.325094	-0.471394	-0.606484	-0.283268	-0.24686	-0.219326	-0.220679	0	-0.271947	-0.0304676	-0.21934	-0.326406	-0.37523	-0.624493	-0.0701931	-0.0972859	-0.345349	-0.303963	-0.361697	-0.361221	-0.423247	-0.0951087	-0.602255	-0.29219	0	0	-0.631685	-0.348558	-0.449944	-0.335265	-0.256351	-0.32553	-0.759136	-0.424119	-0.2448	-0.280842	-0.189824
5HOXINDACTO2OX_min	5-Hydroxyindoleacetaldehyde:Oxygen Oxidoreductase	Tryptophan metabolism	0	0	0	0	0	0	0	0	0	0	0	0	0	0	0	0	0	0	0	0	0	0	0	0	0	0	0	0	0	0	0	0	0	0	0	0	0	0	0	0	0	0	0	0	0	0	0
5MTAte_min	Transport of 5-S-Methyl-5-Thioadenosine	Transport, extracellular	-0.184078	-0.0360838	-0.079652	-0.120412	-0.137555	-0.129387	-0.148443	-0.122464	-0.119567	-0.0510404	-0.178147	-0.125916	-0.243023	-0.131437	-0.0639665	-0.0641167	-0.121094	-0.192007	-0.200504	-0.0750883	-0.0635377	-0.15844	-0.3158	-0.235975	-0.165934	-0.0688559	-0.155312	-0.108836	-0.141933	-0.110926	-0.188686	-0.136755	-0.221197	-0.122627	-0.205489	-0.302794	-0.211404	-0.192251	-0.220736	-0.105107	-0.216619	-0.139594	-0.319364	-0.158008	-0.107879	-0.112786	-0.145416
5MTHFt_min	5-Methyltetrahydrofolate Transport via Receptor Binding And Protolysis	Transport, extracellular	-4.29589	-0.593874	-1.10131	0	0	0	0	0	-0.873213	0	0	0	0	0	0	0	0	-3.71178	0	0	0	0	0	0	0	0	0	0	-1.70624	0	0	0	0	0	0	0	0	0	0	0	0	0	0	0	-0.372479	0	0
5MTHFt2_min	5-Methyltetrahydrofolate Transport via Anion Exchange	Transport, extracellular	-3.58494	-0.593874	-1.10131	0	0	0	0	0	-0.873213	0	0	0	0	0	0	0	0	-3.71178	0	0	0	0	0	0	0	0	0	0	-1.70624	0	0	0	0	0	0	0	0	0	0	0	0	0	0	0	-0.372479	0	0
7DHFtl_min	7-Glutamyl-Dhf Transport, Lysosomal	Transport, lysosomal	0	0	0	0	0	0	0	0	0	0	0	0	0	0	0	0	0	0	0	0	0	0	0	0	0	0	0	0	0	0	0	0	0	0	0	0	0	0	0	0	0	0	0	0	0	0	0
7DHFtm_min	7-Glutamyl-Dhf Transport, M Mitochondrial	Transport, mitochondrial	0	0	0	0	0	0	0	0	0	0	0	0	0	0	0	0	0	0	0	0	0	0	0	0	0	0	0	0	0	0	0	0	0	0	0	0	0	0	0	0	0	0	0	0	0	0	0
7THFtl_min	7-Glutamyl-Thf Transport, Lysosomal	Transport, lysosomal	0	0	0	0	0	0	0	0	0	0	0	0	0	0	0	0	0	0	0	0	0	0	0	0	0	0	0	0	0	0	0	0	0	0	0	0	0	0	0	0	0	0	0	0	0	0	0
7THFtm_min	7-Glutamyl-Thf Transport, M Mitochondrial	Transport, mitochondrial	0	0	0	0	0	0	0	0	0	0	0	0	0	0	0	0	0	0	0	0	0	0	0	0	0	0	0	0	0	0	0	0	0	0	0	0	0	0	0	0	0	0	0	0	0	0	0
A4GALTc_min	Lactosylceramide 4-Alpha-Galactosyltransferase	Sphingolipid metabolism	0	0	0	0	0	0	0	0	0	0	0	0	0	0	0	0	0	0	0	0	0	0	0	0	0	0	0	0	0	0	0	0	0	0	0	0	0	0	0	0	0	0	0	0	0	0	0
A4GALTg_min	Lactosylceramide 4-Alpha-Galactosyltransferase	Sphingolipid metabolism	0	0	0	0	0	0	0	0	0	0	0	0	0	0	0	0	0	0	0	0	0	0	0	0	0	0	0	0	0	0	0	0	0	0	0	0	0	0	0	0	0	0	0	0	0	0	0
AACOAT_min	Acetoacetyl Coenzyme A:Acetate Coa-Transferase	Propanoate metabolism	0	0	0	0	0	0	0	0	0	0	0	0	0	0	0	0	0	0	0	0	0	0	0	0	0	0	0	0	0	0	0	0	0	0	0	0	0	0	0	0	0	0	0	0	0	0	0
ABTArm_min	4-Aminobutyrate Transaminase, Reversible, Mitochondrial	Glutamate metabolism	0	0	0	0	-0.376861	0	0	-0.209611	0	0	0	0	0	0	-0.281807	0	0	0	0	0	0	-0.4511	0	0	-0.446428	0	0	0	-0.247531	-0.198986	-0.392309	0	-0.0185654	0	0	0	-0.42028	0	0	-0.013362	0	-0.232205	0	-0.158471	0	-0.0132929	0
ABUTD_min	Aminobutyraldehyde Dehydrogenase	Beta-Alanine metabolism	0	0	0	0	0	0	0	0	0	0	0	0	0	0	0	0	0	0	0	0	0	0	0	0	0	0	0	0	0	0	0	0	0	0	0	0	0	0	0	0	0	0	0	0	0	0	0
ABUTt2r_min	Transport of 4-Aminobutyrate via Proton Symport, Reversible	Transport, extracellular	-0.0190662	0	0	-0.120311	-0.514416	-0.129387	0	-0.320264	0	-0.047739	0	-0.031095	-0.036918	-0.126882	-0.319789	-0.0182518	0	0	-0.151145	-0.0304676	-0.0265562	-0.588164	-0.369962	-0.221873	-0.606597	-0.0924669	-0.164666	-0.144538	-0.269146	-0.267421	-0.423247	-0.0651457	0	0	-0.14183	-0.290542	-0.631685	-0.0870719	-0.070984	0	-0.0663474	-0.38574	0	-0.21074	-0.0362511	0	-0.050908
ABUTt4_2_r_min	4-Aminobutyrate Reversible Transport in via Sodium Symport (1:2)	Transport, extracellular	0	-0.00173124	-0.0212888	0	0	0	-0.024075	0	-0.00880977	0	-0.0427325	0	0	0	0	0	0	-0.034033	0	0	0	0	0	0	0	0	0	0	0	0	0	0	-0.0185654	0	0	0	0	0	0	-0.013362	0	0	0	0	0	-0.0132929	0
ACACT10m_min	Acetyl Coenzyme A C-Acetyltransferase, Mitochondrial	Valine, leucine, and isoleucine metabolism	0	0	0	0	0	0	0	0	0	0	0	0	0	0	0	0	0	0	0	0	0	0	0	0	0	0	0	0	0	0	0	0	0	0	0	0	0	0	0	0	0	0	0	0	0	0	0
ACACT1r_min	Acetyl Coenzyme A C-Acetyltransferase	Tryptophan metabolism	-0.424786	-0.191614	-0.346902	-0.503141	-1.1208	-0.64712	-0.703002	-0.345573	-0.245738	-0.274523	-0.538824	-0.332585	-0.771603	-0.595925	-0.227287	-0.217473	-0.598912	-1.14464	-0.70145	-0.364481	-0.324245	-0.684296	-0.985417	-0.983739	-0.703725	-0.304932	-0.562241	-0.491066	-0.426728	-0.487337	-0.64259	-0.308225	-0.459288	-0.473496	-0.438626	-0.596921	-0.675984	-0.749577	-0.855086	-0.351255	-0.738119	-0.312139	-0.78235	-0.41177	-0.245223	-0.366227	-0.470306
ACACT1rm_min	Acetyl Coenzyme A C-Acetyltransferase, Mitochondrial	Tryptophan metabolism	0	0	0	0	0	0	0	0	0	0	0	0	0	0	0	0	0	0	0	0	0	0	0	0	0	0	0	0	0	0	0	0	0	0	0	0	0	0	0	0	0	0	0	0	0	0	0
ACACT1x_min	Acetyl Coenzyme A C-Acetyltransferase	Cholesterol metabolism	0	0	0	0	0	0	0	0	0	0	0	0	0	0	0	0	0	0	0	0	0	0	0	0	0	0	0	0	0	0	0	0	0	0	0	0	0	0	0	0	0	0	0	0	0	0	0
ACACT4p_min	Acetyl Coenzyme A C-Acetyltransferase (Octanoyl Coenzyme A), Peroxisomal	Fatty acid oxidation	0	0	0	0	0	0	0	0	0	0	0	0	0	0	0	0	0	0	0	0	0	0	0	0	0	0	0	0	0	0	0	0	0	0	0	0	0	0	0	0	0	0	0	0	0	0	0
ACACT5p_min	Acetyl Coenzyme A C-Acyltransferase (Decanoyl Coenzyme A), Peroxisomal	Fatty acid oxidation	0	0	0	0	0	0	0	0	0	0	0	0	0	0	0	0	0	0	0	0	0	0	0	0	0	0	0	0	0	0	0	0	0	0	0	0	0	0	0	0	0	0	0	0	0	0	0
ACACT6p_min	Acetyl Coenzyme A C-Acetyltransferase (Dodecanoyl), Peroxisomal	Fatty acid oxidation	0	0	0	0	0	0	0	0	0	0	0	0	0	0	0	0	0	0	0	0	0	0	0	0	0	0	0	0	0	0	0	0	0	0	0	0	0	0	0	0	0	0	0	0	0	0	0
ACACT7p_min	Acetyl Coenzyme A Acyltransferase (Tetradecanoyl Coenzyme A), Peroxisomal	Fatty acid oxidation	0	0	0	0	0	0	0	0	0	0	0	0	0	0	0	0	0	0	0	0	0	0	0	0	0	0	0	0	0	0	0	0	0	0	0	0	0	0	0	0	0	0	0	0	0	0	0
ACACT8p_min	Acetyl Coenzyme A Acyltransferase (Hexadecanoyl Coenzyme A), Peroxisomal	Fatty acid oxidation	0	0	0	0	0	0	0	0	0	0	0	0	0	0	0	0	0	0	0	0	0	0	0	0	0	0	0	0	0	0	0	0	0	0	0	0	0	0	0	0	0	0	0	0	0	0	0
ACACT9p_min	Acetyl Coenzyme A Acyltransferase (Tetracosanoyl Coenzyme A), Peroxisomal	Fatty acid oxidation	0	0	0	0	0	0	0	0	0	0	0	0	0	0	0	0	0	0	0	0	0	0	0	0	0	0	0	0	0	0	0	0	0	0	0	0	0	0	0	0	0	0	0	0	0	0	0
ACACt2_min	Acetoacetate Transport via Proton Symport	Transport, extracellular	-1.82053	-1.00555	-2.3612	-2.50638	-1.96736	-5.34098	-2.31914	-1.67811	-2.53446	0	-2.61511	-4.0475	-11.6076	0	-1.01742	-1.73208	-4.35732	-4.33976	-1.73353	-2.69715	-2.16965	-3.47994	-3.80335	-14.2592	-2.92154	-2.14329	-3.44401	-2.14356	-2.7546	-1.27807	-3.17715	-2.11141	-4.32715	-2.51787	-6.79124	-4.56344	-6.85946	-3.83805	-3.56576	-2.22255	0	-1.71699	0	-2.30351	-2.13167	-0.77705	-8.06213
ACACt2m_min	Acetoacetate Mitochondrial Transport via H+ Symport	Transport, mitochondrial	-0.19588	-0.0853839	0	0	-0.0322664	-0.386066	-0.00289828	-0.00375211	-0.0821288	-0.201968	-0.00923581	0	-0.00641153	-0.299189	-0.00654146	0	-0.00921064	0	-0.00395212	-0.00396847	-0.00264861	-0.393601	0	-0.555474	-0.256818	-0.109023	-0.0227428	-0.00585571	-0.00696973	-0.00410671	-0.00530722	-0.0261628	-0.00566507	-0.0071067	0	-0.0178137	-0.00121415	0	-0.00929404	-0.0188567	0	0	0	-0.259687	-0.13496	-0.0996779	-0.283647
ACACtx_min	Acetoacetate Intracellular Transport Unknown Mechanism	Transport, peroxisomal	-0.367329	-0.306083	-0.538811	-0.546148	-1.13093	-0.864253	-0.925731	-0.396037	-0.214428	-0.274855	-0.770794	-0.396099	-0.999862	-0.614565	-0.376445	-0.319471	-0.609806	-1.17354	-0.915668	-0.641214	-0.444065	-0.854973	-1.26512	-0.99986	-0.915715	-0.568045	-0.776644	-0.802222	-0.669656	-0.591446	-1.06135	-0.699842	-0.808389	-1.01407	-0.65441	-1.21918	-1.28628	-0.806707	-1.28881	-0.50654	-0.965156	-0.473886	-1.39467	-0.584053	-0.275855	-0.480153	-0.759045
ACALDtm_min	Acetaldehyde Mitochondrial Diffusion	Transport, mitochondrial	-0.146807	-0.035335	-0.0909936	-0.177736	-0.225675	-0.235437	-0.191778	-0.095153	-0.0254481	-0.224773	-0.189025	-0.0778492	-0.245829	-0.179283	-0.00833751	-0.0298834	-0.107705	-0.174514	-0.263519	-0.099085	-0.137958	-0.220372	-0.444399	-0.432277	-0.188277	-0.0425711	-0.155312	-0.0670957	-0.141933	-0.110926	-0.188686	-0.0325729	-0.221197	-0.146181	-0.139769	-0.307731	-0.211404	-0.298298	-0.264333	-0.105107	-0.256606	-0.14107	-0.319364	-0.176017	-0.107879	-0.112786	-0.219417
ACCOAC_min	Acetyl Coenzyme A Carboxylase	Fatty acid oxidation	0.00017486	0	0.00017486	0	0	0.00017486	0.00017486	0	0.00017486	0.00017486	0	0.00017486	0.00017486	0.00017486	0	0.00017486	0.00017486	0.00017486	0.00017486	0.00017486	0	0.00017486	0.00017486	0.00017486	0	0	0.00017486	0	0	0	0	0.00017486	0	0	0.00017486	0.00017486	0.00017486	0	0	0	0.00017486	0	0.00017486	0	0.00017486	0	0.00017486
ACCOACm_min	Acetyl Coenzyme A Carboxylase, Beta Isoform	Fatty acid oxidation	0	0	0	0	0	0	0	0	0	0	0	0	0	0	0	0	0	0	0	0	0	0	0	0	0	0	0	0	0	0	0	0	0	0	0	0	0	0	0	0	0	0	0	0	0	0	0
ACCOAL_min	Acetate Coenzyme A Ligase (ADP-Forming)	Propanoate metabolism	0	0	0	0	0	0	0	0	0	0	0	0	0	0	0	0	0	0	0	0	0	0	0	0	0	0	0	0	0	0	0	0	0	0	0	0	0	0	0	0	0	0	0	0	0	0	0
ACCOAtr_min	Acetyl Coenzyme A Transport	Transport, endoplasmic reticular	-0.120504	-0.108564	-0.240036	-0.202917	-0.302565	-0.399289	-0.213696	-0.157978	-0.123889	-0.299716	-0.367929	-0.23175	-0.487824	-0.336779	-0.183899	-0.101149	-0.232772	-0.435849	-0.297761	-0.219298	-0.182597	-0.330592	-0.263716	-0.638305	-0.343123	-0.129225	-0.312106	-0.213106	-0.220613	-0.204852	-0.412703	-0.195966	-0.20726	-0.239941	-0.364296	-0.204791	-0.318564	-0.359752	-0.339225	-0.230595	-0.218026	-0.173493	-0.488881	-0.253945	-0.193053	-0.232213	-0.289932
ACER31r_min	Alkaline Ceramidase 3 (Acer3)	Sphingolipid metabolism	0	0	0	0	0	0	0	0	0	0	0	0	0	0	0	0	0	0	0	0	0	0	0	0	0	0	0	0	0	0	0	0	0	0	0	0	0	0	0	0	0	0	0	0	0	0	0
ACETONEt2m_min	Acetone Mitochondrial Transport via Proton Symport	Transport, mitochondrial	-0.0927001	0	-0.00108995	-0.0446109	0	-0.235978	-0.0620189	0	0	0	0	-0.0839982	0	0	0	0	-0.0605195	-0.00522729	0	-0.0246047	0	0	-0.0432603	0	0	0	-0.120062	-0.0558711	0	0	0	-0.054765	0	-0.308073	-0.00985847	-0.0911721	0	-0.00119941	0	0	0	0	-0.00525794	0	0	0	-0.0146305
ACGAGBSIDEtg_min	Acgagbside Hs Intracellular Transport	Transport, golgi apparatus	-0.166667	-0.110152	-0.166667	-0.106155	-0.166667	-0.166667	-0.163804	-0.166667	-0.1589	-0.0499144	-0.166667	-0.155826	-0.166667	-0.144599	-0.150426	-0.0845921	-0.121597	-0.166667	-0.166667	-0.164006	-0.109864	-0.166667	-0.166667	-0.166667	-0.166667	-0.124647	-0.166667	-0.166667	-0.14083	-0.157311	-0.166667	-0.16308	-0.159202	-0.166667	-0.166667	-0.164994	-0.166667	-0.166667	-0.162812	-0.0903901	-0.166667	-0.159097	-0.166667	-0.163551	-0.162604	-0.116242	-0.166667
ACGAGBSIDEtl_min	Acgagbside Hs Intracellular Transport	Transport, lysosomal	0	0	0	0	0	0	0	0	0	0	0	0	0	0	0	0	0	0	0	0	0	0	0	0	0	0	0	0	0	0	0	0	0	0	0	0	0	0	0	0	0	0	0	0	0	0	0
ACGALK_min	N-Acetylgalactosamine Kinase	Aminosugar metabolism	0	0	0	0	0	0	0	0	0	0	0	0	0	0	0	0	0	0	0	0	0	0	0	0	0	0	0	0	0	0	0	0	0	0	0	0	0	0	0	0	0	0	0	0	0	0	0
ACGALtly_min	N-Acetyl-Galactosamine Lysosomal Efflux	Transport, lysosomal	0	0	0	0	0	0	0	0	0	0	0	0	0	0	0	0	0	0	0	0	0	0	0	0	0	0	0	0	0	0	0	0	0	0	0	0	0	0	0	0	0	0	0	0	0	0	0
ACGAM2E_min	N-Acetylglucosamine 2-Epimerase	Aminosugar metabolism	0	0	0	0	0	-0.593261	0	0	0	0	0	0	0	-0.420313	0	0	0	0	0	0	0	0	0	0	0	0	0	0	0	0	0	0	0	0	0	0	0	-0.577731	0	0	0	0	0	0	-0.19353	0	0
ACGAM6PSi_min	N-Acetylglucosamine-6-Phosphate Synthase	Aminosugar metabolism	0	0	0	0	0	0	0	0	0	0	0	0	0	0	0	0	0	0	0	0	0	0	0	0	0	0	0	0	0	0	0	0	0	0	0	0	0	0	0	0	0	0	0	0	0	0	0
ACGAMK_min	N-Acetylglucosamine Kinase	Aminosugar metabolism	0	0	0	0	0	0	0	0	0	0	0	0	0	0	0	0	0	0	0	0	0	0	0	0	0	0	0	0	0	0	0	0	0	0	0	0	0	0	0	0	0	0	0	0	0	0	0
ACGAMPM_min	Phosphoacetylglucosamine Mutase	Aminosugar metabolism	0	0	0	0	0	0	0	0	0	0	0	0	0	0	0	0	0	0	0	0	0	0	0	0	0	0	0	0	0	0	0	0	0	0	0	0	0	0	0	0	0	0	0	0	0	0	0
ACGAMtly_min	N-Acetyl-Glucosamine Lysosomal Efflux	Transport, lysosomal	0	0	0	0	0	0	-1.61e-19	0	0	0	0	0	0	0	0	0	0	0	0	0	0	0	0	0	0	0	0	0	0	0	0	0	0	-3.21e-19	0	0	0	0	0	0	0	0	0	0	0	0	0
ACITL_min	ATP-Citrate Lyase	Citric acid cycle	0	0	0	0	0	0	0	0	0	0	0	0	0	0	0	0	0	0	0	0	0	0	0	0	0	0	0	0	0	0	0	0	0	0	0	0	0	0	0	0	0	0	0	0	0	0	0
ACMPGLUTtep_min	efflux of acetaminophen-glutathione-conjugate from enterocytes into portal blood	Drug metabolism	0	0	0	0	0	0	0	0	0	0	0	0	0	0	0	0	0	0	0	0	0	0	0	0	0	0	0	0	0	0	0	0	0	0	0	0	0	0	0	0	0	0	0	0	0	0	0
ACMPGLUTthc_min	uptake of acetaminophen-glutathione-conjugate by the hepatocytes	Drug metabolism	0	0	0	0	0	0	0	0	0	0	0	0	0	0	0	0	0	0	0	0	0	0	0	0	0	0	0	0	0	0	0	0	0	0	0	0	0	0	0	0	0	0	0	0	0	0	0
ACMPGLUtep_min	efflux of acetaminophen-glucuronide-conjugate from enterocytes into portal blood	Drug metabolism	0	0	0	0	0	0	0	0	0	0	0	0	0	0	0	0	0	0	0	0	0	0	0	0	0	0	0	0	0	0	0	0	0	0	0	0	0	0	0	0	0	0	0	0	0	0	0
ACMPGLUthc_min	uptake of acetaminophen-glucuronide-conjugate by the hepatocytes	Drug metabolism	0	0	0	0	0	0	0	0	0	0	0	0	0	0	0	0	0	0	0	0	0	0	0	0	0	0	0	0	0	0	0	0	0	0	0	0	0	0	0	0	0	0	0	0	0	0	0
ACMPdt_min	uptake of acetaminophen by enterocytes	Drug metabolism	-9.50695	0	-4.00541	-2.06553	-8.01886	-3.47943	-4.18587	-5.80469	-5.49533	-0.89846	-4.13468	-3.85189	-4.61384	-2.59286	-4.8314	-4.0042	-2.24401	-8.98028	-5.29564	-3.25958	-2.77405	-5.09024	-6.64325	-4.13052	-5.9808	-5.60835	-8.95945	-6.3007	-11.1365	-7.94507	-8.71936	-3.38701	-8.17618	-5.14755	-4.70329	-5.79958	-8.02454	-3.36382	-6.11401	-6.37894	-4.63108	-6.87122	-6.99997	-3.7105	-4.35807	-6.69177	-4.16845
ACMPthc_min	uptake of acetaminophen by the hepatocytes	Drug metabolism	0	0	0	0	0	0	0	0	0	0	0	0	0	0	0	0	0	0	0	0	0	0	0	0	0	0	0	0	0	0	0	0	0	0	0	0	0	0	0	0	0	0	0	0	0	0	0
ACNAM9PL_min	N-Acetylneuraminate 9-Phosphate Pyruvate-Lyase (Pyruvate-Phosphorylating)	Aminosugar metabolism	0	0	0	0	0	0	0	0	0	0	0	0	0	0	0	0	0	0	0	0	0	0	0	0	0	0	0	0	0	0	0	0	0	0	0	0	0	0	0	0	0	0	0	0	0	0	0
ACNAM9PL2_min	N-Acetylneuraminate 9-Phosphate Pyruvate-Lyase (Pyruvate-Phosphorylating)	Aminosugar metabolism	0	0	0	0	0	0	0	0	0	0	0	0	0	0	0	0	0	0	0	0	0	0	0	0	0	0	0	0	0	0	0	0	0	0	0	0	0	0	0	0	0	0	0	0	0	0	0
ACNAMPH_min	N-Acetylneuraminate 9-Phosphate Phosphohydrolase	Aminosugar metabolism	0	0	0	0	0	0	0	0	0	0	0	0	0	0	0	0	0	0	0	0	0	0	0	0	0	0	0	0	0	0	0	0	0	0	0	0	0	0	0	0	0	0	0	0	0	0	0
ACNAMlt_min	N-Acetylneuraminate Transport into Lysososme	Transport, lysosomal	-0.0416667	-0.0285123	-0.0416667	-0.0416667	-0.0416667	-0.0416667	-0.0416667	-0.0379381	-0.0416667	-0.0230374	-0.0416667	-0.0416667	-0.0416667	-0.0416667	-0.0371479	-0.0170915	-0.0416667	-0.0416667	-0.0416667	-0.0416667	-0.0183862	-0.0416667	-0.0416667	-0.0416667	-0.0416667	-0.0337382	-0.0416667	-0.0416667	-0.0416667	-0.0416667	-0.0416667	-0.0416667	-0.0416667	-0.0416667	-0.0416667	-0.0416667	-0.0416667	-0.0416667	-0.0416667	-0.037158	-0.0416667	-0.0397742	-0.0416667	-0.0416667	-0.0406511	-0.0290605	-0.0416667
ACNGALACGLCGAL14ACGLCGALGLUSIDEte_min	Blood Group Intracellular Transport	Transport, extracellular	-0.152905	-0.0167587	-0.0203577	-0.0419436	-0.125485	0	-0.0498478	-0.0296885	-0.0624233	-0.0181233	-0.0273855	-0.0324586	-0.0443817	0	0	-0.0121082	-0.027737	-0.0475443	-0.0372299	-0.0187697	-0.025072	-0.0297664	-0.0378917	-0.0434558	-0.0184702	-0.0524516	-0.0578739	-0.0208347	-0.0493419	-0.0685039	-0.037135	-0.0140915	-0.0421971	-0.0645556	-0.030978	-0.0443088	-0.0306364	0	-0.0323438	-0.0279359	-0.0216942	-0.0236756	-0.131559	0	0	-0.0121569	-0.0213159
ACOAD10m_min	Acyl Coenzyme A Dehydrogenase (2-Methylbutanoyl Coenzyme A), Mitochondrial	Valine, leucine, and isoleucine metabolism	0	0	0	0	0	0	0	0	0	0	0	0	0	0	0	0	0	0	0	0	0	0	0	0	0	0	0	0	0	0	0	0	0	0	0	0	0	0	0	0	0	0	0	0	0	0	0
ACOAD1fm_min	Acyl Coenzyme A Dehydrogenase (Butanoyl Coenzyme A), Mitochondrial	Butanoate metabolism	0	0	0	0	0	0	0	0	0	0	0	0	0	0	0	0	0	0	0	0	0	0	0	0	0	0	0	0	0	0	0	0	0	0	0	0	0	0	0	0	0	0	0	0	0	0	0
ACOAD8m_min	Acyl Coenzyme A Dehydrogenase (Isovaleryl Coenzyme A), Mitochondrial	Valine, leucine, and isoleucine metabolism	0	0	0	0	0	0	0	0	0	0	0	0	0	0	0	0	0	0	0	0	0	0	0	0	0	0	0	0	0	0	0	0	0	0	0	0	0	0	0	0	0	0	0	0	0	0	0
ACOAD9m_min	Acyl Coenzyme A Dehydrogenase (Isobutyryl Coenzyme A), Mitochondrial	Valine, leucine, and isoleucine metabolism	0	0	0	0	0	0	0	0	0	0	0	0	0	0	0	0	0	0	0	0	0	0	0	0	0	0	0	0	0	0	0	0	0	0	0	0	0	0	0	0	0	0	0	0	0	0	0
ACOAO7p_min	Acyl Coenzyme A Oxidase (Hexadecanoyl Coenzyme A), Peroxisomal	Fatty acid oxidation	0	0	0	0	0	0	0	0	0	0	0	0	0	0	0	0	0	0	0	0	0	0	0	0	0	0	0	0	0	0	0	0	0	0	0	0	0	0	0	0	0	0	0	0	0	0	0
ACONT_min	Aconitase	Citric acid cycle	-6.67137	-5.48576	-5.56408	-6.07231	-8.92394	-9.19604	-9.15106	-5.49682	-4.06322	-9.08813	-11.1609	-8.66574	-16.6372	-9.4184	-4.46464	-5.13742	-7.96212	-14.3741	-10.6366	-8.59618	-5.64912	-12.5545	-15.904	-17.3879	-10.2513	-6.6466	-10.9662	-9.05049	-11.0833	-6.14153	-9.31089	-6.99632	-10.4307	-11.8105	-12.8969	-16.4998	-9.91259	-11.732	-12.8919	-6.71414	-11.3741	-6.55893	-17.8416	-8.00661	-6.90141	-4.74741	-7.51163
ACONTm_min	Aconitate Hydratase	Citric acid cycle	-6.67137	-4.8905	-6.55696	-7.0635	-9.91682	-9.19604	-9.06431	-6.4897	-4.94829	-8.57518	-10.5699	-7.67286	-15.9436	-8.42551	-5.45752	-4.81752	-8.24415	-14.9793	-9.64368	-8.30962	-6.43234	-11.5616	-14.9111	-16.395	-9.25845	-6.05837	-9.97336	-8.05761	-10.0905	-7.13441	-8.31801	-6.70242	-9.43781	-11.089	-12.4673	-15.5069	-8.9197	-10.7391	-11.899	-7.70702	-10.3813	-7.06255	-16.8487	-7.01373	-5.90853	-5.71532	-6.51874
ACOX22x_min	Acyl-Coenzyme A Oxidase 2, Branched Chain	Bile acid synthesis	0	0	0	0	0	0	0	0	0	0	0	0	0	0	0	0	0	0	0	0	0	0	0	0	0	0	0	0	0	0	0	0	0	0	0	0	0	0	0	0	0	0	0	0	0	0	0
ACP1_FMN__min	Acid Phosphatase (FMN)	Vitamin B2 metabolism	0	0	0	0	0	0	0	0	0	0	0	0	0	0	0	0	0	0	0	0	0	0	0	0	0	0	0	0	0	0	0	0	0	0	0	0	0	0	0	0	0	0	0	0	0	0	0
ACRNtm_min	O-Acetylcarnintine Transport into Mitochondria via Diffusion	Transport, mitochondrial	0	-0.108564	0	0	0	0	-0.213696	0	-0.123889	-0.299716	0	0	0	-0.336779	0	-0.101149	0	-0.435849	0	-0.219298	0	0	0	0	0	0	-0.312106	0	0	0	0	0	0	0	0	-0.204791	0	0	0	0	0	0	0	0	0	0	0
ACS_min	Acetyl Coenzyme A Synthetase	Glycolysis/gluconeogenesis	0	0	0	0	0	0	0	0	0	0	0	0	0	0	0	0	0	0	0	0	0	0	0	0	0	0	0	0	0	0	0	0	0	0	0	0	0	0	0	0	0	0	0	0	0	0	0
ACS2_min	Acetyl Coenzyme A Synthase (Propionate)	Propanoate metabolism	0	0	0	0	0	0	0	0	0	0	0	0	0	0	0	0	0	0	0	0	0	0	0	0	0	0	0	0	0	0	0	0	0	0	0	0	0	0	0	0	0	0	0	0	0	0	0
ACSm_min	Acetyl Coenzyme A Synthetase	Glycolysis/gluconeogenesis	0	0	0	0	0	0	0	0	0	0	0	0	0	0	0	0	0	0	0	0	0	0	0	0	0	0	0	0	0	0	0	0	0	0	0	0	0	0	0	0	0	0	0	0	0	0	0
ACTNMO_min	Acetone Monooxygenase	Pyruvate metabolism	0	0	0	0	0	0	0	0	0	0	0	0	0	0	0	0	0	0	0	0	0	0	0	0	0	0	0	0	0	0	0	0	0	0	0	0	0	0	0	0	0	0	0	0	0	0	0
ACYP_min	Acylphosphatase	Glycolysis/gluconeogenesis	0	0	0	0	0	0	0	0	0	0	0	0	0	0	0	0	0	0	0	0	0	0	0	0	0	0	0	0	0	0	0	0	0	0	0	0	0	0	0	0	0	0	0	0	0	0	0
ADA_min	Adenosine Deaminase	Purine catabolism	0	0	0	0	0	0	0	0	0	0	0	0	0	0	0	0	0	0	0	0	0	0	0	0	0	0	0	0	0	0	0	0	0	0	0	0	0	0	0	0	0	0	0	0	0	0	0
ADAe_min	Adenosine Deaminase, Extracellular	Purine catabolism	0	0	0	0	0	0	0	0	0	0	0	0	0	0	0	0	0	0	0	0	0	0	0	0	0	0	0	0	0	0	0	0	0	0	0	0	0	0	0	0	0	0	0	0	0	0	0
ADCim_min	Acetoacetate Decarboxylation (Irreversible), Mitochondrial	Propanoate metabolism	0	0	0	0	0	0	0	0	0	0	0	0	0	0	0	0	0	0	0	0	0	0	0	0	0	0	0	0	0	0	0	0	0	0	0	0	0	0	0	0	0	0	0	0	0	0	0
ADK1_min	Adenylate Kinase	Nucleotide interconversion	-25.3744	-4.23768	-9.76251	-8.34169	-13.8388	-6.44313	-19.9489	-18.2889	-22.1605	-12.4121	-6.96529	-38.7001	-41.7642	-11.2235	-12.7624	-7.09191	-4.89896	-40.5395	-37.6168	-1.78012	-2.54262	-10.8655	-43.215	-53.739	-6.98925	-3.91101	-20.9681	-39.3663	-33.089	-33.3974	-11.3885	-18.5188	-11.8079	-14.8533	-13.4592	-34.7073	-4.93162	-6.19713	-11.2797	-15.5161	-17.0787	-8.47459	-22.4215	-21.1383	-8.17559	-27.1826	-10.5636
ADK1m_min	Adenylate Kinase, Mitochondrial	Nucleotide interconversion	0	-0.953678	-1.85624	-1.94526	-2.33002	-3.59407	-2.20975	-1.11227	-1.91694	-3.53095	-3.4905	-1.67763	-5.70715	-3.09992	-0.758739	-0.651436	-2.10265	-3.74699	-2.60551	-1.57075	-1.40127	-3.99153	-3.33895	-4.00416	-2.60949	-1.38457	-2.03659	0	-1.92338	0	-2.54513	-1.65937	-2.03609	-1.49918	-3.52332	-2.5948	-2.17862	-3.24293	-3.15837	0	-2.26047	-1.03618	-4.27299	-1.79141	-1.96473	-1.26311	-3.04325
ADK3_min	Adentylate Kinase (GTP)	Nucleotide interconversion	-25.3744	-4.23768	-9.76251	-8.34169	-13.8388	-6.44313	-19.9489	-18.2889	-22.1605	-12.4121	-6.96529	-38.7001	-41.7642	-11.2235	-12.7624	-7.09191	-4.89896	-40.5395	-37.6168	-1.78035	-2.56251	-10.8655	-43.215	-53.739	-6.98925	-3.91101	-20.9681	-39.3663	-33.089	-42.5182	-11.3885	-18.5188	-11.8079	-14.8533	-13.4592	-34.7073	-4.93162	-6.19713	-11.2797	-15.5161	-17.0787	-8.47459	-22.4215	-21.1383	-8.17559	-27.1826	-10.5636
ADK3m_min	Adentylate Kinase (GTP)	Nucleotide interconversion	0	-0.953678	-1.85624	-1.94526	-2.33002	-3.59407	-2.20975	-1.11227	-1.91694	-3.53095	-3.4905	-1.67763	-5.70715	-3.09992	-0.758739	-0.651436	-2.10265	-3.74699	-2.60551	-1.57075	-1.40127	-3.99153	-3.33895	-4.00416	-2.60949	-1.38457	-2.03659	0	-1.92338	0	-2.54513	-1.65937	-2.03609	-1.49918	-3.52332	-2.5948	-2.17862	-3.24293	-3.15837	0	-2.26047	-1.03618	-4.27299	-1.79141	-1.96473	-1.26311	-3.04325
ADKd_min	Adenylate Kinase (D Form)	Nucleotide interconversion	-25.3744	-4.23768	-9.76251	-8.34169	-13.8388	-6.44313	-19.9489	-18.2889	-22.1605	-12.432	-6.96529	-32.344	-41.7642	-11.2235	-12.7624	-7.09191	-4.91885	-40.5395	-35.6993	-1.78035	-2.56251	-10.8655	-43.215	-53.739	-7.00914	-3.91101	-20.9681	-31.9789	-31.6986	-22.0904	-11.3885	-18.5188	-11.8079	-14.8533	-13.4658	-34.7073	-4.93162	-6.19713	-11.2797	-15.5161	-17.0787	-8.47459	-22.4215	-21.1383	-8.17559	-22.8206	-10.5835
ADMDC_min	Adenosylmethionine Decarboxylase	Arginine and proline metabolism	0	0	0	0	0	0	0	0	0	0	0	0	0	0	0	0	0	0	0	0	0	0	0	0	0	0	0	0	0	0	0	0	0	0	0	0	0	0	0	0	0	0	0	0	0	0	0
ADNCNT3tc_min	Adenosine Transport Cnt3	Transport, extracellular	0	0	0	0	0	0	0	0	0	0	0	0	0	0	0	0	-1.33926	0	0	0	-0.819645	0	0	0	0	0	0	0	0	0	0	0	0	0	0	0	0	0	0	0	0	0	0	0	0	-0.805594	0
ADNCYC_min	Adenylate Cyclase	Nucleotide interconversion	0	0	0	0	0	0	0	0	0	0	0	0	0	0	0	0	0	0	0	0	0	0	0	0	0	0	0	0	0	0	0	0	0	0	0	0	0	0	0	0	0	0	0	0	0	0	0
ADNK1_min	Adenosine Kinase	Nucleotide interconversion	0	0	0	0	0	0	0	0	0	0	0	0	0	0	0	0	0	0	0	0	0	0	0	0	0	0	0	0	0	0	0	0	0	0	0	0	0	0	0	0	0	0	0	0	0	0	0
ADNK1m_min	Adenosine Kinase, Mitochondrial	Nucleotide interconversion	0	0	0	0	9.37e-19	0	0	0	0	0	0	0	0	0	0	0	0	0	0	0	0	0	0	0	0	0	0	0	0	0	0	0	0	0	-1.43e-16	0	0	0	0	0	0	0	0	0	0	0	0
ADNt_min	Adenosine Faciliated Transport in Cytosol	Transport, extracellular	0	-0.199046	0	0	0	0	0	0	0	0	0	0	0	0	0	0	-1.33926	-0.507193	0	0	-0.819645	0	-0.401567	0	0	0	0	0	0	0	0	-0.307404	0	0	0	0	0	0	0	0	0	-0.215368	0	-0.274721	-0.277079	-0.805594	0
ADNtl_min	Adenosine Faciliated Transport from Lysosome	Transport, lysosomal	0	0	0	0	0	0	0	0	0	0	0	0	0	0	0	0	0	0	0	0	0	0	0	0	0	0	0	0	0	0	0	0	0	0	0	0	0	0	0	0	0	0	0	0	0	0	0
ADNtm_min	Adenosine Faciliated Transport in Mitochondria	Transport, mitochondrial	0	0	0	0	9.37e-19	0	0	0	0	0	0	0	0	0	0	0	0	0	0	0	0	0	0	0	0	0	0	0	0	0	0	0	0	0	-1.43e-16	0	0	0	0	0	0	0	0	0	0	0	0
ADPACDAc_min	Activation of Adipic Acid for Formation of Adipoyl Carnitine	Fatty acid oxidation	0	0	0	0	0	0	0	0	0	0	0	0	0	0	0	0	0	0	0	0	0	0	0	0	0	0	0	0	0	0	0	0	0	0	0	0	0	0	0	0	0	0	0	0	0	0	0
ADPACtx_min	Transport into Cytosol (Diffusion)	Fatty acid oxidation	0	0	0	0	0	0	0	0	0	0	0	0	0	0	0	0	0	0	0	0	0	0	0	0	0	0	0	0	0	0	0	0	0	0	0	0	0	0	0	0	0	0	0	0	0	0	0
ADPCOACROT_min	Production of Adipoyl Carnitine	Fatty acid oxidation	-0.120504	-0.108564	-0.240036	-0.202917	-0.302565	-0.399289	-0.213696	-0.157978	-0.123889	-0.299716	-0.367929	-0.23175	-0.487824	-0.336779	-0.183899	-0.101149	-0.232772	-0.435849	-0.297761	-0.219298	-0.182597	-0.330592	-0.263716	-0.638305	-0.343123	-0.129225	-0.312106	-0.213106	-0.220613	-0.204852	-0.412703	-0.195966	-0.20726	-0.239941	-0.364296	-0.204791	-0.318564	-0.359752	-0.339225	-0.230595	-0.218026	-0.173493	-0.488881	-0.253945	-0.193053	-0.232213	-0.289932
ADPCOAPTE_min	Thioesterification of Adipoyl Coenzyme A for Release into Cytosol	Fatty acid oxidation	0	0	0	0	0	0	0	0	0	0	0	0	0	0	0	0	0	0	0	0	0	0	0	0	0	0	0	0	0	0	0	0	0	0	0	0	0	0	0	0	0	0	0	0	0	0	0
ADPRDP_min	ADPribose Diphosphatase	Nucleotide interconversion	-1.51e-16	0	0	0	0	0	0	-1.93e-16	0	0	0	0	0	0	0	0	0	0	0	0	0	0	0	5.58e-15	1.33e-16	0	0	0	0	-8.75e-18	1.34e-15	0	0	0	-2.3e-15	0	9.29e-16	-4.4e-16	0	0	1.15e-16	0	0	0	0	0	0
ADPT_min	Adenine Phosphoribosyltransferase	Nucleotide salvage pathway	0	0	0	0	0	0	0	0	0	0	0	0	0	0	0	0	0	0	0	0	0	0	0	0	0	0	0	0	0	0	0	0	0	0	0	0	0	0	0	0	0	0	0	0	0	0	0
ADRNCOAtx_min	Fatty Acid Intracellular Transport	Transport, peroxisomal	0	0	0	0	0	0	0	0	0	0	0	0	0	0	0	0	0	0	0	0	0	0	0	0	0	0	0	0	0	0	0	0	0	0	0	0	0	0	0	0	0	0	0	0	0	0	0
ADRNCPT1_min	Carnitine O-Palmitoyltransferase	Fatty acid oxidation	0	0	0	0	0	0	0	0	0	0	0	0	0	0	0	0	0	0	0	0	0	0	0	0	0	0	0	0	0	0	0	0	0	0	0	0	0	0	0	0	0	0	0	0	0	0	0
ADRNCPT2_min	Carnitine Transferase	Fatty acid oxidation	0	0	0	0	0	0	0	0	0	0	0	0	0	0	0	0	0	0	0	0	0	0	0	0	0	0	0	0	0	0	0	0	0	0	0	0	0	0	0	0	0	0	0	0	0	0	0
ADRNCRNt_min	Transport into the Mitochondria (Carnitine)	Fatty acid oxidation	0	0	0	0	0	0	0	0	0	0	0	0	0	0	0	0	0	0	0	0	0	0	0	0	0	0	0	0	0	0	0	0	0	0	0	0	0	0	0	0	0	0	0	0	0	0	0
ADSK_min	Adenylyl-Sulfate Kinase	Nucleotide interconversion	0	0	0	0	0	0	0	0	0	0	0	0	0	0	0	0	0	0	0	0	0	0	0	0	0	0	0	0	0	0	0	0	0	0	0	0	0	0	0	0	0	0	0	0	0	0	0
ADSL1_min	Adenylosuccinate Lyase	Nucleotide interconversion	0.001137	0.001137	0.001137	0.001137	0.001137	0.001137	0.001137	0.001137	0.001137	0.001137	0.001137	0.001137	0.001137	0.001137	0.001137	0.001137	0.001137	0.001137	0.001137	0.001137	0.001137	0.001137	0.001137	0.001137	0.001137	0.001137	0.001137	0.001137	0.001137	0.001137	0.001137	0.001137	0.001137	0.001137	0.001137	0.001137	0.001137	0.001137	0.001137	0.001137	0.001137	0.001137	0.001137	0.001137	0.001137	0.001137	0.001137
ADSL2_min	Adenylosuccinate Lyase	Purine synthesis	0.00189817	0.00189817	0.00189817	0.00189817	0.00189817	0.00189817	0.00189817	0.00189817	0.00189817	0.00189817	0.00189817	0.00189817	0.00189817	0.00189817	0.00189817	0.00189817	0.00189817	0.00189817	0.00189817	0.00189817	0.00189817	0.00189817	0.00189817	0.00189817	0.00189817	0.00189817	0.00189817	0.00189817	0.00189817	0.00189817	0.00189817	0.00189817	0.00189817	0.00189817	0.00189817	0.00189817	0.00189817	0.00189817	0.00189817	0.00189817	0.00189817	0.00189817	0.00189817	0.00189817	0.00189817	0.00189817	0.00189817
ADSS_min	Adenylosuccinate Synthase	Nucleotide interconversion	0.001137	0.001137	0.001137	0.001137	0.001137	0.001137	0.001137	0.001137	0.001137	0.001137	0.001137	0.001137	0.001137	0.001137	0.001137	0.001137	0.001137	0.001137	0.001137	0.001137	0.001137	0.001137	0.001137	0.001137	0.001137	0.001137	0.001137	0.001137	0.001137	0.001137	0.001137	0.001137	0.001137	0.001137	0.001137	0.001137	0.001137	0.001137	0.001137	0.001137	0.001137	0.001137	0.001137	0.001137	0.001137	0.001137	0.001137
AG13T1g_min	N-Acetyllactosaminide Beta-1, 3-N-Acetylglucosaminyltransferase, Golgi Apparatus	Keratan sulfate synthesis	0	0	0	0	0	0	0	0	0	0	0	0	0	0	0	0	0	0	0	0	0	0	0	0	0	0	0	0	0	0	0	0	0	0	0	0	0	0	0	0	0	0	0	0	0	0	0
AG13T2g_min	N-Acetyllactosaminide Beta-1, 3-N-Acetylglucosaminyltransferase, Golgi Apparatus	Keratan sulfate synthesis	0	0	0	0	0	0	0	0	0	0	0	0	0	0	0	0	0	0	0	0	0	0	0	0	0	0	0	0	0	0	0	0	0	0	0	0	0	0	0	0	0	0	0	0	0	0	0
AG13T3g_min	N-Acetyllactosaminide Beta-1, 3-N-Acetylglucosaminyltransferase, Golgi Apparatus	Keratan sulfate synthesis	0	0	0	0	0	0	0	0	0	0	0	0	0	0	0	0	0	0	0	0	0	0	0	0	0	0	0	0	0	0	0	0	0	0	0	0	0	0	0	0	0	0	0	0	0	0	0
AGDC_min	N-Acetylglucosamine-6-Phosphate Deacetylase	Aminosugar metabolism	0	0	0	0	0	0	0	0	0	0	0	0	0	0	0	0	0	0	0	0	0	0	0	0	0	0	0	0	0	0	0	0	0	0	0	0	0	0	0	0	0	0	0	0	0	0	0
AGPAT1_min	1-Acylglycerol-3-Phosphate O-Acyltransferase 1	Triacylglycerol synthesis	0	0	0	0	0	0	0	0	0	0	0	0	0	0	0	0	0	0	0	0	0	0	0	0	0	0	0	0	0	0	0	0	0	0	0	0	0	0	0	0	0	0	0	0	0	0	0
AGPAT4_min	1-Acylglycerol-3-Phosphate O-Acyltransferase 1 (C18:2)	Glycerophospholipid metabolism	0.00547902	0.00547902	0.00547902	0.00547902	0.00547902	0.00547902	0.00547902	0.00547902	0.00547902	0.00547902	0.00547902	0.00547902	0.00547902	0.00547902	0.00547902	0.00547902	0.00547902	0.00547902	0.00547902	0.00547902	0.00547902	0.00547902	0.00547902	0.00547902	0.00547902	0.00547902	0.00547902	0.00547902	0.00547902	0.00547902	0.00547902	0.00547902	0.00547902	0.00547902	0.00547902	0.00547902	0.00547902	0.00547902	0.00547902	0.00547902	0.00547902	0.00547902	0.00547902	0.00547902	0.00547902	0.00547902	0.00547902
AGTim_min	Alanine-Glyoxylate Transaminase (Irreversible), Mitochondrial	Alanine and aspartate metabolism	0	0	0	0	0	0	0	0	0	0	0	0	0	0	0	0	0	0	0	0	0	0	0	0	0	0	0	0	0	0	0	0	0	0	0	0	0	0	0	0	0	0	0	0	0	0	0
AHC_min	Adenosylhomocysteinase	Methionine and cysteine metabolism	0.00101	0.000333333	0.001	0.001	0.001	0.0005	0.001	0.000333333	0.001	0.001	0.0005	0.000333333	0.001	0.000333333	0.001	0.001	0.001	0.001	0.001	0.001	0.001	0.001	0.001	0.001	0.001	0.000333333	0.000333333	0.001	0.001	0.00101	0.001	0.0005	0.001	0.0005	0.001	0.00101	0.0005	0.001	0.0005	0.001	0.001	0.0005	0.001	0.001	0.001	0.0005	0.001
AHCYStn_min	S-Adenosyl-L-Homocysteine Nuclear Transport	Transport, nuclear	-0.185078	-0.0370838	-0.0919936	-0.113536	-0.226675	-0.127216	-0.192778	-0.123464	-0.120567	-0.0485591	-0.063903	-0.126916	-0.0831999	-0.141923	-0.0649665	-0.0189294	-0.11555	-0.0439209	-0.264519	-0.0326577	-0.0797724	-0.212354	-0.445399	-0.20966	-0.14529	-0.0698559	-0.156312	-0.138432	-0.142933	-0.111926	-0.189686	-0.0533257	-0.222197	-0.147181	-0.0322772	-0.271723	-0.212404	-0.173137	-0.265333	-0.106107	-0.233072	-0.14207	-0.311655	-0.172269	-0.108879	-0.113786	-0.140677
AICART_min	Phosphoribosylaminoimidazolecarboxamide Formyltransferase	Purine synthesis	0.00189817	0.00189817	0.00189817	0.00189817	0.00189817	0.00189817	0.00189817	0.00189817	0.00189817	0.00189817	0.00189817	0.00189817	0.00189817	0.00189817	0.00189817	0.00189817	0.00189817	0.00189817	0.00189817	0.00189817	0.00189817	0.00189817	0.00189817	0.00189817	0.00189817	0.00189817	0.00189817	0.00189817	0.00189817	0.00189817	0.00189817	0.00189817	0.00189817	0.00189817	0.00189817	0.00189817	0.00189817	0.00189817	0.00189817	0.00189817	0.00189817	0.00189817	0.00189817	0.00189817	0.00189817	0.00189817	0.00189817
AIRCr_min	Phosphoribosylaminoimidazole Carboxylase	Purine synthesis	0.00189817	0.00189817	0.00189817	0.00189817	0.00189817	0.00189817	0.00189817	0.00189817	0.00189817	0.00189817	0.00189817	0.00189817	0.00189817	0.00189817	0.00189817	0.00189817	0.00189817	0.00189817	0.00189817	0.00189817	0.00189817	0.00189817	0.00189817	0.00189817	0.00189817	0.00189817	0.00189817	0.00189817	0.00189817	0.00189817	0.00189817	0.00189817	0.00189817	0.00189817	0.00189817	0.00189817	0.00189817	0.00189817	0.00189817	0.00189817	0.00189817	0.00189817	0.00189817	0.00189817	0.00189817	0.00189817	0.00189817
AKGDm_min	2-Oxoglutarate Dehydrogenase	Citric acid cycle	0	0	0	0	0	0	0	0	0	0	0	0	0	0	0	0	0	0	0	0	0	0	0	0	0	0	0	0	0	0	0	0	0	0	0	0	0	0	0	0	0	0	0	0	0	0	0
AKGMALtm_min	Alpha-Ketoglutarate/Malate Transporter	Transport, mitochondrial	-70.263	-32.6767	-46.9502	-70.3062	-84.9574	-87.6573	-66.8654	-62.4109	-80.7392	-74.7916	-80.6974	-67.3675	-139.937	-75.1426	-57.2553	-45.6972	-57.4699	-96.9241	-74.5253	-64.2613	-59.9183	-71.7491	-99.3753	-128.919	-92.9996	-52.4448	-103.243	-58.7331	-65.1991	-71.0447	-93.1289	-50.1757	-77.007	-66.9064	-102.908	-99.6324	-60.2095	-91.9644	-89.7672	-98.4967	-71.1846	-54.4869	-105.827	-65.3453	-53.475	-56.4023	-64.3988
AKGtp_min	Akg Transporter, Peroxisome	Transport, peroxisomal	-1.77547	-0.9991	-0.331915	-0.809959	-1.22653	-1.22725	-0.685512	-0.890172	-1.11507	-1.27977	-0.677055	-2.15905	-0.91351	-1.45113	-0.818079	-0.703415	-0.988813	-0.676658	-1.06824	-0.374829	-0.638869	-1.70195	-2.10739	-2.04845	-2.58906	-1.42115	-1.78163	-1.37261	-1.4277	-1.19637	-1.73114	-0.59307	-2.20537	-1.50993	-0.4432	-1.62461	-1.79493	-1.26079	-1.8249	-1.36355	-1.24324	-1.04227	-1.90134	-1.21308	-1.16207	-1.07029	-1.71578
AKR1C1_min	Aldo-Keto Reductase Family 1, Member C1 (Chlordecone Reductase	Steroid metabolism	0	0	0	0	0	0	0	0	0	0	0	0	0	0	0	0	0	0	0	0	0	0	0	0	0	0	0	0	0	0	0	0	0	0	0	0	0	0	0	0	0	0	0	0	0	0	0
ALAASNNaEx_min	L-Alanine/L-Asparagine Na-Dependent Exchange (Ala-L In)	Transport, extracellular	0	0	0	0	0	0	0	0	0	0	0	0	0	0	0	0	0	0	0	0	0	0	0	0	0	0	0	0	0	0	0	0	0	0	0	0	0	0	0	0	0	0	0	0	0	0	0
ALACYSNaEx_min	L-Alanine/L-Cysteine Na-Dependent Exchange (Ala-L In)	Transport, extracellular	0	0	0	0	0	0	0	0	0	0	0	0	0	0	0	0	0	0	0	0	0	0	0	0	0	0	0	0	0	0	0	0	0	0	0	0	0	0	0	0	0	0	0	0	0	0	0
ALAGLNNaEx_min	L-Alanine/L-Glutamine Na-Dependent Exchange (Ala-L In)	Transport, extracellular	0	0	0	0	0	0	0	0	0	0	0	0	0	0	0	0	0	0	0	0	0	0	0	0	0	0	0	0	0	0	0	0	0	0	0	0	0	0	0	0	0	0	0	0	0	0	0
ALAPAT4te_min	Transport of Alanine via Pat4	Transport, extracellular	0	0	0	0	0	0	0	0	-1.181	0	0	0	0	0	0	0	0	0	0	0	0	0	0	0	0	0	0	0	0	0	0	0	0	0	0	0	0	0	0	0	0	0	0	0	0	0	-1.47538
ALASERNaEx_min	L-Alanine/L-Serine Na-Dependent Exchange (Ala-L In)	Transport, extracellular	0	0	0	0	0	0	0	0	0	0	0	0	0	0	0	0	0	0	0	0	0	0	0	0	0	0	0	0	0	0	0	0	0	0	0	0	0	0	0	0	0	0	0	0	0	0	0
ALASm_min	5-Aminolevulinate Synthase	Glycine, serine, alanine, and threonine metabolism	0	0	0	0	0	0	0	0	0	0	0	0	0	0	0	0	0	0	0	0	0	0	0	0	0	0	0	0	0	0	0	0	0	0	0	0	0	0	0	0	0	0	0	0	0	0	0
ALATA_L_min	L-Alanine Transaminase	Glutamate metabolism	-2.04885	0	0	0	-2.53102	-3.33987	-1.3104	-2.3921	0	0	-3.50845	-4.6695	-2.55233	0	-1.24285	-2.60627	-1.49842	-2.06342	-1.42715	-2.24542	-1.85362	-2.63675	0	-3.25381	-3.6417	-1.92113	-5.01791	-3.34766	-1.33375	-1.13888	-2.32491	-1.53554	-2.76968	-2.29382	-3.97548	-3.06635	-2.62053	-1.70443	-2.58593	-3.57385	-1.92615	-1.69376	-2.41755	-2.30866	-1.77804	-1.57557	-4.23362
ALATHRNaEx_min	L-Alanine/L-Threonine Na-Dependent Exchange (Ala-L In)	Transport, extracellular	0	0	0	0	0	0	0	0	0	0	0	0	0	0	0	0	0	0	0	0	0	0	0	0	0	0	0	0	0	0	0	0	0	0	0	0	0	0	0	0	0	0	0	0	0	0	0
ALAt2r_min	L-Alanine Reversible Transport via Proton Symport	Transport, extracellular	0	0	0	0	-2.72854	-2.50244	0	-1.02067	0	0	0	0	0	0	-0.908985	-0.640707	0	0	0	-1.26119	0	-1.84272	-2.50787	0	-1.63145	-0.978884	-1.73515	-1.51762	0	0	0	0	0	0	0	0	0	0	-2.2001	0	0	-0.829915	0	0	0	0	0
ALAt4_min	Alanine-Sodium Symporter	Transport, extracellular	0	0	0	0	0	0	0	0	0	0	0	0	0	0	0	0	0	0	0	0	0	0	0	0	0	0	0	0	0	0	0	0	0	0	0	0	0	0	0	0	0	0	0	0	0	0	0
ALAtN1_min	Alanine Transport (Na, H Coupled)	Transport, extracellular	-2.78847	-0.783688	-4.15377	-7.4698	-3.42472	-8.1835	-3.6368	-6.38201	-3.94112	-3.85296	-2.28468	-10.2259	-7.34044	0	-6.91434	-23.2449	-9.00377	-2.51271	-4.02292	-2.75991	-3.34791	-2.09568	-3.53171	-3.45015	-6.07942	-0.916292	-2.88177	-10.3436	-3.03447	0	-4.63928	0	-2.33958	-2.95085	-3.69771	-8.26535	-3.19363	-5.06943	-4.61406	-11.4073	-3.31975	0	-3.68393	0	-3.40037	-4.44057	-3.17494
ALAyLATthc_min	Transport of Alanine by Y+Lat1 Or Y+Lat2 with Symporter of H	Transport, extracellular	0	0	0	0	0	0	0	0	0	0	0	0	0	0	0	0	0	0	0	0	0	0	0	0	0	0	0	0	0	0	0	0	0	0	0	0	0	0	0	0	0	0	0	0	0	0	0
ALCD1_min	Alcohol Dehydrogenase (Methanol)	Miscellaneous	-5.81055	-1.93604	-2.18834	-2.40998	-5.83524	-2.08003	-3.27254	-2.79682	-3.11458	-3.43576	-2.8454	-2.68199	-4.36075	-1.47804	-2.6684	-2.59036	-2.32471	-6.61236	-4.64659	-2.37528	-2.23283	-3.68172	-9.23693	-3.64857	-3.93153	-2.27137	-3.39214	-3.99952	-4.69157	-3.20317	-4.87788	-2.43893	-4.06441	-3.23552	-3.75511	-4.38102	-4.35292	-3.41362	-4.86695	-2.96014	-3.90451	-3.14298	-4.8866	-2.46335	-2.42894	-3.23455	-2.91443
ALCD21_D_min	Alcohol Dehydrogenase (D-1, 2-Propanediol)	Pyruvate metabolism	0	0	0	0	0	0	0	0	0	0	0	0	0	0	0	0	0	0	0	0	0	0	0	0	0	0	0	0	0	0	0	0	0	0	0	0	0	0	0	0	0	0	0	0	0	0	0
ALCD21_L_min	Alcohol Dehydrogenase (L-1, 2-Propanediol)	Pyruvate metabolism	0	0	0	0	0	0	0	0	0	0	0	0	0	0	0	0	0	0	0	0	0	0	0	0	0	0	0	0	0	0	0	0	0	0	0	0	0	0	0	0	0	0	0	0	0	0	0
ALCD22_D_min	Alcohol Dehydrogenase (D-Lactaldehyde)	Pyruvate metabolism	0	0	0	0	0	0	0	0	0	0	0	0	0	0	0	0	0	0	0	0	0	0	0	0	0	0	0	0	0	0	0	0	0	0	0	0	0	0	0	0	0	0	0	0	0	0	0
ALCD22_L_min	Alcohol Dehydrogenase (L-Lactaldehyde)	Pyruvate metabolism	0	0	0	0	0	0	0	0	0	0	0	0	0	0	0	0	0	0	0	0	0	0	0	0	0	0	0	0	0	0	0	0	0	0	0	0	0	0	0	0	0	0	0	0	0	0	0
ALDD21_min	Aldehyde Dehydrogenase (Pristanal, NAD)	Fatty acid oxidation	0	0	0	0	0	0	0	0	0	0	0	0	0	0	0	0	0	0	0	0	0	0	0	0	0	0	0	0	0	0	0	0	0	0	0	0	0	0	0	0	0	0	0	0	0	0	0
ALDD2x_min	Aldehyde Dehydrogenase (Acetaldehyde, NAD)	Glycolysis/gluconeogenesis	0	0	0	0	0	0	0	0	0	0	0	0	0	0	0	0	0	0	0	0	0	0	0	0	0	0	0	0	0	0	0	0	0	0	0	0	0	0	0	0	0	0	0	0	0	0	0
ALDD2xm_min	Aldehyde Dehydrogenase (Acetylaldehyde, NAD), Mitochondrial	Glycolysis/gluconeogenesis	0	0	0	0	0	0	0	0	0	0	0	0	0	0	0	0	0	0	0	0	0	0	0	0	0	0	0	0	0	0	0	0	0	0	0	0	0	0	0	0	0	0	0	0	0	0	0
ALDD2y_min	Aldehyde Dehydrogenase (Acetaldehyde, NADP)	Glycolysis/gluconeogenesis	0	0	0	0	0	0	0	0	0	0	0	0	0	0	0	0	0	0	0	0	0	0	0	0	0	0	0	0	0	0	0	0	0	0	0	0	0	0	0	0	0	0	0	0	0	0	0
ALOX12_min	Arachidonate 12-Lipoxygenase	Eicosanoid metabolism	0	0	0	0	0	0	0	0	0	0	0	0	0	0	0	0	0	0	0	0	0	0	0	0	0	0	0	0	0	0	0	0	0	0	0	0	0	0	0	0	0	0	0	0	0	0	0
ALR2_min	Aldose Reductase (Methylglyoxal)	Pyruvate metabolism	0	0	0	0	0	0	0	0	0	0	0	0	0	0	0	0	0	0	0	0	0	0	0	0	0	0	0	0	0	0	0	0	0	0	0	0	0	0	0	0	0	0	0	0	0	0	0
ALR3_min	Aldose Reductase (Acetol)	Pyruvate metabolism	0	0	0	0	0	0	0	0	0	0	0	0	0	0	0	0	0	0	0	0	0	0	0	0	0	0	0	0	0	0	0	0	0	0	0	0	0	0	0	0	0	0	0	0	0	0	0
AMANK_min	N-Acetyl-D-Mannosamine Kinase	Aminosugar metabolism	0	0	0	0	0	0	0	0	0	0	0	0	0	0	0	0	0	0	0	0	0	0	0	0	0	0	0	0	0	0	0	0	0	0	0	0	0	0	0	0	0	0	0	0	0	0	0
AMETtn_min	S-Adenosyl-L-Methionine Nuclear Transport	Transport, nuclear	0.001	0.001	0.001	0.001	0.001	0.001	0.001	0.001	0.001	0.001	0.001	0.001	0.001	0.001	0.001	0.001	0.001	0.001	0.001	0.001	0.001	0.001	0.001	0.001	0.001	0.001	0.001	0.001	0.001	0.001	0.001	0.001	0.001	0.001	0.001	0.001	0.001	0.001	0.001	0.001	0.001	0.001	0.001	0.001	0.001	0.001	0.001
AMPDA_min	Adenosine Monophosphate Deaminase	Nucleotide interconversion	0	0	0	0	0	0	0	0	0	0	0	0	0	0	0	0	0	0	0	0	0	0	0	0	0	0	0	0	0	0	0	0	0	0	0	0	0	0	0	0	0	0	0	0	0	0	0
AMPTASECG_min	Alanyl Aminopeptidase (Cys-Gly)	Glutathione metabolism	0	0	0	0	0	0	0	0	0	0	0	0	0	0	0	0	0	0	0	0	0	0	0	0	0	0	0	0	0	0	0	0	0	0	0	0	0	0	0	0	0	0	0	0	0	0	0
AMPTASECGe_min	Alanyl Aminopeptidase (Cys-Gly) (E)	Glutathione metabolism	0	0	0	0	0	0	0	0	0	0	0	0	0	0	0	0	0	0	0	0	0	0	0	0	0	0	0	0	0	0	0	0	0	0	0	0	0	0	0	0	0	0	0	0	0	0	0
APAT2rm_min	3-Aminopropanoate:2-Oxoglutarate Aminotransferase, Mitochondrial	Beta-Alanine metabolism	0	0	0	0	0	0	0	0	0	0	0	0	0	0	0	0	0	0	0	0	0	0	0	0	0	0	0	0	0	0	0	0	0	0	0	0	0	0	0	0	0	0	0	0	0	0	0
APOCF_min	Apocarboxylase Formation	Biotin metabolism	0	0	0	0	0	0	0	0	0	0	0	0	0	0	0	0	0	0	0	0	0	0	0	0	0	0	0	0	0	0	0	0	0	0	0	0	0	0	0	0	0	0	0	0	0	0	0
APOCFm_min	Apocarboxylase Formation, Mitochondrial	Biotin metabolism	0	0	0	0	0	0	0	0	0	0	0	0	0	0	0	0	0	0	0	0	0	0	0	0	0	0	0	0	0	0	0	0	0	0	0	0	0	0	0	0	0	0	0	0	0	0	0
APOC_LYS_BTNP_min	Proteolysis of ApoC-Lys-Biotin	Biotin metabolism	0	0	0	0	0	0	0	0	0	0	0	0	0	0	0	0	0	0	0	0	0	0	0	0	0	0	0	0	0	0	0	0	0	0	0	0	0	0	0	0	0	0	0	0	0	0	0
APOC_LYS_BTNPm_min	Proteolysis of ApoC-Lys-Biotin, Mitochondrial	Biotin metabolism	0	0	0	0	0	0	0	0	0	0	0	0	0	0	0	0	0	0	0	0	0	0	0	0	0	0	0	0	0	0	0	0	0	0	0	0	0	0	0	0	0	0	0	0	0	0	0
APRGSTRNt1e_min	Hydroxyprogesterone Transport, Antiport	Transport, extracellular	0	0	0	0	0	0	0	0	0	0	0	0	0	0	0	0	0	0	0	0	0	0	0	0	0	-0.0428896	0	0	0	0	0	0	0	0	0	0	0	0	0	0	0	0	0	0	0	0	0
APRTO2_min	N-Acetylputrescine: Oxygen Oxireductase (Deaminating)	Arginine and proline metabolism	0	0	0	0	0	0	0	0	0	0	0	0	0	0	0	0	0	0	0	0	0	0	0	0	0	0	0	0	0	0	0	0	0	0	0	0	0	0	0	0	0	0	0	0	0	0	0
AQCOBALtl_min	Aquacobalamin Faciliated Transport from Lysosome	Transport, lysosomal	0	0	0	0	0	0	0	0	0	0	0	0	0	0	0	0	0	0	0	0	0	0	0	0	0	0	0	0	0	0	0	0	0	0	0	0	0	0	0	0	0	0	0	0	0	0	0
AQCOBALtly_min	Aquacobalamin Transport, Extracellular to Lysosome	Transport, lysosomal	0	0	0	0	0	0	0	0	0	0	0	0	0	0	0	0	0	0	0	0	0	0	0	0	0	0	0	0	0	0	0	0	0	0	0	0	0	0	0	0	0	0	0	0	0	0	0
ARACHCPT1_min	Carnitine Transferase	Fatty acid oxidation	-0.152905	-0.0203555	-0.133504	-0.761191	-0.332071	-0.474562	-0.919408	-0.264325	-0.127804	-0.569341	-0.0314515	-0.11421	-0.0410999	-0.649024	-0.0868422	-0.0089647	-0.876308	-0.0214604	-0.621902	-0.0158288	-0.323428	-0.460667	-0.924988	-0.807834	-0.333976	-0.0516084	-0.278101	-0.178471	-0.252846	-0.17804	-0.246813	-0.0261628	-0.0459776	-0.0921226	-0.0156386	-0.450996	-0.179864	-0.822746	-0.835403	-0.0971693	-0.821717	-0.0873188	-0.392023	-0.222027	-0.0734214	-0.102613	-0.177479
ARACHCPT2_min	Carnitine Transferase	Fatty acid oxidation	-0.152905	-0.0203555	-0.133504	-0.761191	-0.332071	-0.474562	-0.919408	-0.264325	-0.127804	-0.569341	-0.0314515	-0.11421	-0.0410999	-0.649024	-0.0868422	-0.0089647	-0.876308	-0.0214604	-0.621902	-0.0158288	-0.323428	-0.460667	-0.924988	-0.807834	-0.333976	-0.0516084	-0.278101	-0.178471	-0.252846	-0.17804	-0.246813	-0.0261628	-0.0459776	-0.0921226	-0.0156386	-0.450996	-0.179864	-0.822746	-0.835403	-0.0971693	-0.821717	-0.0873188	-0.392023	-0.222027	-0.0734214	-0.102613	-0.177479
ARACHCRNt_min	Transport into the Mitochondria (Carnitine)	Fatty acid oxidation	-0.120504	-0.0203555	0	0	0	0	0	0	0	0	0	0	0	0	0	0	0	0	0	0	0	0	0	0	0	0	0	0	0	0	0	0	0	0	0	0	0	0	0	0	-0.218026	0	0	0	0	0	0
ARACHDFATPtc_min	Arachidonate (N-C18:1) Transport by FATP	Transport, extracellular	0	0	0	0	0	0	0	0	0	0	0	0	0	0	0	0	0	0	0	0	0	0	0	0	0	0	0	0	0	0	0	0	0	0	0	0	0	0	0	0	0	0	0	0	0	0	0
ARACHDt2_min	Fatty Acid Transport via Diffusion	Transport, extracellular	0	0	0	0	0	0	0	0	0	0	0	0	0	0	0	0	0	0	0	0	0	0	0	0	0	0	0	0	0	0	0	0	0	0	0	0	0	0	0	0	0	0	0	0	0	-0.716059	0
ARACHETH_min	Formation of O-Arachidonoyl Ethanolamine	Glycerophospholipid metabolism	0	0	0	0	0	0	0	0	0	0	0	0	0	0	0	0	0	0	0	0	0	0	0	0	0	0	0	0	0	0	0	0	0	0	0	0	0	0	0	0	0	0	0	0	0	0	0
ARGLYSex_min	Arginine/Lysine Exchanger (Arg In)	Transport, extracellular	0	0	0	0	0	0	0	0	0	0	0	0	0	0	0	0	0	0	0	0	0	0	0	0	0	0	0	0	0	0	0	0	0	0	0	0	0	0	0	0	0	0	0	0	0	0	0
ARGN1ASPMDte_min	Transport by Y+Lat-2 into Extracellular Space	Transport, extracellular	0	0	0	0	0	0	0	0	0	0	0	0	0	0	0	0	0	0	0	0	0	0	0	0	0	0	0	0	0	0	0	0	0	0	0	0	0	0	0	0	0	0	0	0	0	0	0
ARGSL_min	Argininosuccinate Lyase	Alanine and aspartate metabolism	0	0	0	0	0	0	0	0	0	0	0	0	0	0	0	0	0	0	0	0	0	0	0	0	0	0	0	0	0	0	0	0	0	0	0	0	0	0	0	0	0	0	0	0	0	0	0
ARGSS_min	Argininosuccinate Synthase	Alanine and aspartate metabolism	0	0	0	0	0	0	0	0	0	0	0	0	0	0	0	0	0	0	0	0	0	0	0	0	0	0	0	0	0	0	0	0	0	0	0	0	0	0	0	0	0	0	0	0	0	0	0
ARGtD_min	L-Arginine Transport via Diffusion	Transport, extracellular	-2.43633	0	0	-1.17362	-1.74202	-2.48654	0	-1.74935	-1.08132	0	-1.81939	-2.7944	0	0	-1.29827	-0.985451	-1.79377	0	0	-1.52187	0	-2.54401	0	0	-2.56288	-1.34582	-3.6628	-2.68566	-1.89908	-2.09124	-1.71051	0	-2.26318	-1.70455	-2.15776	-3.48613	-2.69065	0	-1.74288	-1.68812	0	-1.1661	-2.98423	-1.54448	-1.02774	-0.893123	-2.55476
ARTFR208_min	R Group Artificial Flux	R group synthesis	0	0	0	0	0	0	0	0	0	0	0	0	0	0	0	0	0	0	0	0	0	0	0	0	0	0	0	0	0	0	0	0	0	0	0	0	0	0	0	0	0	0	0	0	0	0	0
ASAH1_min	N-Acylsphingosine Amidohydrolase	Sphingolipid metabolism	0	0	0	0	0	0	0	0	0	0	0	0	0	0	0	0	0	0	0	0	0	0	0	0	0	0	0	0	0	0	0	0	0	0	0	0	0	0	0	0	0	0	0	0	0	0	0
ASCBt4_min	L-Ascorbate Transport via Proton Symport	Transport, extracellular	-0.627028	-0.505439	-0.847612	-1.45073	-1.60396	-2.13344	-1.53512	-0.690532	-0.582401	-2.36178	-1.96469	-0.665508	-2.80828	-1.5136	-0.582308	-0.565884	-1.39703	-2.53103	-1.19984	-1.5872	-1.00797	-1.64757	-2.04514	-2.6377	-1.59058	-0.543757	-0.661305	-0.515646	-0.947844	-0.705056	-1.50682	-1.06668	-1.20007	-0.779262	-2.29395	-0.999187	-1.40868	-1.78103	-1.38928	-0.569099	-1.6387	-0.601043	-2.11097	-1.09585	-0.862313	-0.589271	-1.57267
ASNALANaEx_min	L-Alanine/L-Asparagine Na-Dependent Exchange (Asn-L In)	Transport, extracellular	0	0	0	0	0	0	0	0	0	0	0	0	0	0	0	0	0	0	0	0	0	0	0	0	0	0	0	0	0	0	0	0	0	0	0	0	0	0	0	0	0	0	0	0	0	0	0
ASNCYSNaEx_min	L-Cysteine/L-Asparagine Na-Dependent Exchange (Asn-L In)	Transport, extracellular	0	0	0	0	0	0	0	0	0	0	0	0	0	0	0	0	0	0	0	0	0	0	0	0	0	0	0	0	0	0	0	0	0	0	0	0	0	0	0	0	0	0	0	0	0	0	0
ASNGLNNaEx_min	L-Glutamine/L-Asparagine Na-Dependent Exchange (Asn-L In)	Transport, extracellular	0	0	0	0	0	0	0	0	0	0	0	0	0	0	0	0	0	0	0	0	0	0	0	0	0	0	0	0	0	0	0	0	0	0	0	0	0	0	0	0	0	0	0	0	0	0	0
ASNS1_min	Asparagine Synthase (Glutamine-Hydrolysing)	Alanine and aspartate metabolism	0.0027942	0.0027942	0.0027942	0.0027942	0.0027942	0.0027942	0.0027942	0.0027942	0.0027942	0.0027942	0.0027942	0.0027942	0.0027942	0.0027942	0.0027942	0.0027942	0.0027942	0.0027942	0.0027942	0.0027942	0.0027942	0.0027942	0.0027942	0.0027942	0.0027942	0.0027942	0.0027942	0.0027942	0.0027942	0.0027942	0.0027942	0.0027942	0.0027942	0.0027942	0.0027942	0.0027942	0.0027942	0.0027942	0.0027942	0.0027942	0.0027942	0.0027942	0.0027942	0.0027942	0.0027942	0.0027942	0.0027942
ASNSERNaEx_min	L-Serine/L-Asparagine Na-Dependent Exchange (Asn-L In)	Transport, extracellular	0	0	0	0	0	0	0	0	0	0	0	0	0	0	0	0	0	0	0	0	0	0	0	0	0	0	0	0	0	0	0	0	0	0	0	0	0	0	0	0	0	0	0	0	0	0	0
ASNTHRNaEx_min	L-Threonine/L-Asparagine Na-Dependent Exchange (Asn-L In)	Transport, extracellular	0	0	0	0	0	0	0	0	0	0	0	0	0	0	0	0	0	0	0	0	0	0	0	0	0	0	0	0	0	0	0	0	0	0	0	0	0	0	0	0	0	0	0	0	0	0	0
ASNt4_min	L-Asparagine Transport in via Sodium Symport	Transport, extracellular	0	0	0	0	0	0	0	0	0	0	0	0	0	0	0	0	0	0	0	0	0	0	0	0	0	0	0	0	0	0	0	0	0	0	0	0	0	0	0	0	0	0	0	0	0	0	0
ASNtN1_min	Asparagine Transport (Na, H Coupled)	Transport, extracellular	-2.78847	-0.783688	-4.15377	-7.4698	-3.42472	-8.1835	-3.6368	-6.38201	-3.94112	-3.85296	-2.28468	-10.2259	-7.34044	0	-6.91434	-23.2449	-9.00377	-2.51271	-4.02292	-2.75991	-3.34791	-2.09568	-3.53171	-3.45015	-6.07942	-0.916292	-2.88177	-10.3436	-3.03447	0	-4.63928	0	-2.33958	-2.95085	-3.69771	-8.26535	-3.19363	-5.06943	-4.61406	-11.4073	-3.31975	0	-3.68393	0	-3.40037	-4.44057	-3.17494
ASPCTr_min	Aspartate Carbamoyltransferase (Reversible)	Pyrimidine synthesis	0.00192482	0.00192482	0.00192482	0.00192482	0.00192482	0.00192482	0.00192482	0.00192482	0.00192482	0.00192482	0.00192482	0.00192482	0.00192482	0.00192482	0.00192482	0.00192482	0.00192482	0.00192482	0.00192482	0.00192482	0.00192482	0.00192482	0.00192482	0.00192482	0.00192482	0.00192482	0.00192482	0.00192482	0.00192482	0.00192482	0.00192482	0.00192482	0.00192482	0.00192482	0.00192482	0.00192482	0.00192482	0.00192482	0.00192482	0.00192482	0.00192482	0.00192482	0.00192482	0.00192482	0.00192482	0.00192482	0.00192482
ASPGLUm_min	Aspartate-Glutamate Mitochondrial Shuttle	Transport, mitochondrial	0	0	0	0	0	0	0	0	0	0	0	0	0	0	0	0	0	0	0	0	0	0	0	0	0	0	0	0	0	0	0	0	0	0	0	0	0	0	0	0	0	0	0	0	0	0	0
ASPTA_min	Aspartate Transaminase	Alanine and aspartate metabolism	-3.68635	-1.53769	-1.0575	-2.24455	-2.65338	-3.37048	-2.15951	-3.70129	-3.28434	-1.10841	-1.2332	-3.3495	-1.4455	-1.70555	-1.69875	-2.13219	-2.59442	-1.9568	-2.36194	-0.780086	-2.03172	-3.55877	-2.74166	-2.57846	-4.82023	-2.75982	-5.58517	-4.20257	-2.83417	-2.36586	-4.50045	-1.24582	-3.81435	-3.74093	-1.18986	-5.95176	-2.7818	-3.71613	-4.25496	-5.31953	-2.93884	-3.38264	-3.4402	-3.16981	-2.80152	-1.69437	-3.02971
ASPTAm_min	Aspartate Transaminase	Alanine and aspartate metabolism	-0.0282452	-0.0160622	-0.0296566	-0.00988741	-0.0289646	-0.0176661	-0.0314221	-0.0199053	-0.0330089	-0.0325756	-0.0237384	-0.0176772	-0.0685459	-0.0465476	-0.0162584	-0.0105847	-0.0263669	-0.037138	-0.0242177	-0.0247727	-0.0126197	-0.0189279	-0.025122	-0.0258095	-0.0114838	-0.00248444	-0.0213323	-0.0277875	-0.0330222	-0.0166768	-0.014204	-0.00561418	-0.0268315	-0.0212025	-0.018411	-0.0768671	-0.0478473	-0.0185051	-0.0220794	-0.0103413	-0.0155203	-0.0147269	-0.00784559	-0.0188796	-0.0151273	-0.011268	-0.0108353
ATP1ter_min	ADP/ATP Transporter, Endoplasmic Reticulum	Transport, endoplasmic reticular	0	0	0	0	0	0	0	0	0	0	0	0	0	0	0	0	0	0	0	0	0	0	0	0	0	0	0	0	0	0	0	0	0	0	0	0	0	0	0	0	0	0	0	0	0	0	0
ATP2ter_min	AMP/ATP Transporter, Endoplasmic Reticulum	Transport, endoplasmic reticular	0	0	0	0	0	0	0	0	0	0	0	0	0	0	0	0	0	0	0	0	0	0	0	0	0	0	0	0	0	0	0	0	0	0	0	0	0	0	0	0	0	0	0	0	0	0	0
ATPH1e_min	ATP Diphosphohydrolase	Nucleotide interconversion	0	0	0	0	0	0	0	0	0	0	0	0	0	0	0	0	0	0	0	0	0	0	0	0	0	0	0	0	0	0	0	0	0	0	0	0	0	0	0	0	0	0	0	0	0	0	0
ATPH2e_min	ATP Diphosphohydrolase	Nucleotide interconversion	0	0	0	0	0	0	0	0	0	0	0	0	0	0	0	0	0	0	0	0	0	0	0	0	0	0	0	0	0	0	0	0	0	0	0	0	0	0	0	0	0	0	0	0	0	0	0
ATPS4mi_min	ATP synthase (four protons for one ATP)	Oxidative phosphorylation	0.00288723	0.00288723	0.00288723	0.00288723	0	0.00288723	0.00288723	0.00288723	0.00288723	0.00288723	0.00288723	0.00288723	0.00288723	0.00288723	0.00288723	0.00288723	0.00288723	0.00288723	0.00288723	0.00288723	0.00288723	0.00288723	0.00288723	0	0.00288723	0.00288723	0.00288723	0.00288723	0.00288723	0.00288723	0.00288723	0.00288723	0.00288723	0.00288723	0.00288723	0.00288723	0.00288723	0.00288723	0.00288723	0.00288723	0.00288723	0.00288723	0.00288723	0.00288723	0.00288723	0.00288723	0.00288723
ATPtg_min	ADP/ATP Transporter, Golgi	Transport, golgi apparatus	0	0	0	0	0	0	0	0	0	0	0	0	0	0	0	0	0	0	0	0	0	0	0	0	0	0	0	0	0	0	0	0	0	0	0	0	0	0	0	0	0	0	0	0	0	0	0
ATPtm_min	ADP/ATP Transporter, Mitochondrial	Transport, mitochondrial	0	0	0	0	0	0	0	0	0	0	0	0	0	0	0	0	0	0	0	0	0	0	0	0	0	0	0	0	0	0	0	0	0	0	0	0	0	0	0	0	0	0	0	0	0	0	0
ATPtn_min	ATP Diffusion in Nucleus	Transport, nuclear	0	0	0	0	0	0	0	0	0	0	0	0	0	0	0	0	0	0	0	0	0	0	0	0	0	0	0	0	0	0	0	0	0	0	0	0	0	0	0	0	0	0	0	0	0	0	0
ATVLACGLCURhc_min	glucuronidation of atorvastatin lactone to atorvastain lactone ether glucuronide (G3) in hepatocytes	Drug metabolism	0	0	0	0	0	0	0	0	0	0	0	0	0	0	0	0	0	0	0	0	0	0	0	0	0	0	0	0	0	0	0	0	0	0	0	0	0	0	0	0	0	0	0	0	0	0	0
ATVLAChr_min	spontaneous conversion of atorvastain lactone ether glucuronide (G3) to atorvastatin-lactone in hepatocytes	Drug metabolism	0	0	0	0	0	0	0	0	0	0	0	0	0	0	0	0	0	0	0	0	0	0	0	0	0	0	0	0	0	0	0	0	0	0	0	0	0	0	0	0	0	0	0	0	0	0	0
B3GALT3g_min	Beta-1, 3-Galactosyltransferase 3	Sphingolipid metabolism	0	0	0	0	0	0	0	0	0	0	0	0	0	0	0	0	0	0	0	0	0	0	0	0	0	0	0	0	0	0	0	0	0	0	0	0	0	0	0	0	0	0	0	0	0	0	0
BACCL_min	Biotin-[Acetyl Coenzyme A-Carboxylase] Ligase	Biotin metabolism	0	0	0	0	0	0	0	0	0	0	0	0	0	0	0	0	0	0	0	0	0	0	0	0	0	0	0	0	0	0	0	0	0	0	0	0	0	0	0	0	0	0	0	0	0	0	0
BACCLm_min	Biotin-[Acetyl Coenzyme A-Carboxylase] Ligase, Mitochondrial	Biotin metabolism	0	0	0	0	0	0	0	0	0	0	0	0	0	0	0	0	0	0	0	0	0	0	0	0	0	0	0	0	0	0	0	0	0	0	0	0	0	0	0	0	0	0	0	0	0	0	0
BALAtmr_min	Beta-Alanine Reversible Mitochondrial Transport (Diffusion)	Transport, mitochondrial	0	0	0	0	0	0	0	0	0	0	0	0	0	0	0	0	0	0	0	0	0	0	0	0	0	0	0	0	0	0	0	0	0	0	0	0	0	0	0	0	0	0	0	0	0	0	0
BAMPPALDOX_min	Beta-Aminopropion Aldehyde:NAD+ Oxidoreductase	Beta-Alanine metabolism	0	0	0	0	0	0	0	0	0	0	0	0	0	0	0	0	0	0	0	0	0	0	0	0	0	0	0	0	0	0	0	0	0	0	0	0	0	0	0	0	0	0	0	0	0	0	0
BGAL1e_min	Beta-Galactosidase, Plasma Membrane	Sphingolipid metabolism	0	0	0	0	0	0	0	0	0	0	0	0	0	0	0	0	0	0	0	0	0	0	0	0	0	0	0	0	0	0	0	0	0	0	0	0	0	0	0	0	0	0	0	0	0	0	0
BHMT_min	Betaine-Homocysteine S-Methyltransferase	Glycine, serine, alanine, and threonine metabolism	0	0	0	0	0	0	0	0	0	0	0	0	0	0	0	0	0	0	0	0	0	0	0	0	0	0	0	0	0	0	0	0	0	0	0	0	0	0	0	0	0	0	0	0	0	0	0
BIOCYTtn_min	Biocytin Transport, Nuclear	Transport, nuclear	0	0	0	0	0	0	0	0	0	0	0	0	0	0	0	0	0	0	0	0	0	0	0	0	0	0	0	0	0	0	0	0	0	0	0	0	0	0	0	0	0	0	0	0	0	0	0
BPNT_min	3', 5'-Bisphosphate Nucleotidase	Nucleotide interconversion	0	0	0	0	0	0	0	0	0	0	0	0	0	0	0	0	0	0	0	0	0	0	0	0	0	0	0	0	0	0	0	0	0	0	0	0	0	0	0	0	0	0	0	0	0	0	0
BTND1_min	Biotinidase (Biotin)	Biotin metabolism	0	0	0	0	0	0	0	0	0	0	0	0	0	0	0	0	0	0	0	0	0	0	0	0	0	0	0	0	0	0	0	0	0	0	0	0	0	0	0	0	0	0	0	0	0	0	0
BTND1n_min	Biotinidase (Biotin), Nuclear	Biotin metabolism	0	0	0	0	0	0	0	0	0	0	0	0	0	0	0	0	0	0	0	0	0	0	0	0	0	0	0	0	0	0	0	0	0	0	0	0	0	0	0	0	0	0	0	0	0	0	0
BTNDm_min	Biotinidase (Biotin), Mitochondrial	Biotin metabolism	0	0	0	0	0	0	0	0	0	0	0	0	0	0	0	0	0	0	0	0	0	0	0	0	0	0	0	0	0	0	0	0	0	0	0	0	0	0	0	0	0	0	0	0	0	0	0
BTNPL_min	Holocarboxylase Synthestase (Biotin Protein Ligase)	Biotin metabolism	0	0	0	0	0	0	0	0	0	0	0	0	0	0	0	0	0	0	0	0	0	0	0	0	0	0	0	0	0	0	0	0	0	0	0	0	0	0	0	0	0	0	0	0	0	0	0
BTNPLm_min	Holocarboxylase Synthestase (Biotin Protein Ligase), Mitochondrial	Biotin metabolism	0	0	0	0	0	0	0	0	0	0	0	0	0	0	0	0	0	0	0	0	0	0	0	0	0	0	0	0	0	0	0	0	0	0	0	0	0	0	0	0	0	0	0	0	0	0	0
BTNt2_min	Biotin Reversible Transport via Proton Symport	Transport, extracellular	0	0	0	0	0	0	0	0	0	0	0	0	0	0	0	0	0	0	0	0	0	0	0	0	0	0	0	0	0	0	0	0	0	0	0	0	0	0	0	0	0	0	0	0	0	0	0
BTNt2m_min	Biotin Reversible Transport via Proton Symport, Mitochondria	Transport, mitochondrial	0	0	0	0	0	0	0	0	0	0	0	0	0	0	0	0	0	0	0	0	0	0	0	0	0	0	0	0	0	0	0	0	0	0	0	0	0	0	0	0	0	0	0	0	0	0	0
BTNt3i_min	Biotin Transport via Sodium Symport	Transport, extracellular	0	0	0	0	0	0	0	0	0	0	0	0	0	0	0	0	0	0	0	0	0	0	0	0	0	0	0	0	0	0	0	0	0	0	0	0	0	0	0	0	0	0	0	0	0	0	0
BTNt4i_min	Biotin Uptake (Antiport)	Transport, extracellular	0	0	0	0	0	0	0	0	0	0	0	0	0	0	0	0	0	0	0	0	0	0	0	0	0	0	0	0	0	0	0	0	0	0	0	0	0	0	0	0	0	0	0	0	0	0	0
BTNtn_min	Biotin Transport, Nuclear	Transport, nuclear	0	0	0	0	0	0	0	0	0	0	0	0	0	0	-0.248133	0	0	0	0	0	0	0	0	0	0	0	0	0	0	0	0	0	0	0	0	0	0	0	0	0	0	0	0	0	0	0	0
BUTt2r_min	Butyrate Transport via Proton Symport, Reversible	Transport, extracellular	-1.82053	-1.00555	-1.0225	-1.59692	-1.96736	-3.71887	-2.00729	-1.67811	-1.41794	0	-2.61511	-2.67169	-3.40114	0	-1.01742	-1.73208	-2.52773	-2.29113	-1.73353	-2.69715	-2.16965	-2.82091	-3.2343	-3.89827	-2.92154	-2.14329	-2.7074	-2.14356	-1.53446	-0.95069	-2.49806	-1.4619	-4.32715	-2.51787	-5.21469	-4.56344	-2.80579	-2.45342	-2.72023	-2.22255	0	-1.71699	0	-1.4952	-2.13167	-0.77705	-3.18815
C02712tm_min	Transport of N-Acetylmethionine, Intracellular	Transport, mitochondrial	-0.499718	-0.081168	-0.100005	-0.226739	-0.216845	-0.169679	-0.168749	-0.299423	-0.391438	-0.166987	-0.0822805	-0.159563	-0.123556	-0.141711	-0.153094	-0.148372	-0.38881	-0.0805877	-0.0386069	-0.0810993	-0.262864	-0.176095	-0.217514	-0.136098	-0.177071	-0.0666063	-0.307649	-0.134006	-0.23854	-0.163334	-0.230035	-0.107334	-0.148834	-0.160467	-0.0748894	-0.578397	-0.297779	-0.249814	-0.293063	-0.255256	-0.255654	-0.344247	-0.359728	-0.185507	-0.10084	-0.246638	-0.229404
C05769te2_min	Passive Diffusion into Extracellular Space	Transport, extracellular	0	0	0	0	0	0	0	0	0	0	0	0	0	0	0	0	0	0	0	0	0	0	0	0	0	0	0	0	0	0	0	0	0	0	0	0	0	0	0	0	0	0	0	0	0	0	0
C06453tl_min	Methylcobalamin Faciliated Transport from Lysosome	Transport, lysosomal	1e-05	0	0	0	0	0	0	0	0	0	0	0	0	0	0	0	0	0	0	0	0	0	0	0	0	0	0	0	0	1e-05	0	0	0	0	0	1e-05	0	0	0	0	0	0	0	0	0	0	0
C06453tly_min	Methylcobalamin Transport, Extracellular to Lysosome	Transport, lysosomal	1e-05	0	0	0	0	0	0	0	0	0	0	0	0	0	0	0	0	0	0	0	0	0	0	0	0	0	0	0	0	1e-05	0	0	0	0	0	1e-05	0	0	0	0	0	0	0	0	0	0	0
C100CPT1_min	Production of Decanoylcarnitine	Fatty acid oxidation	-0.103255	-0.0203555	-0.100499	-0.202917	-0.302565	-0.312358	-0.213696	-0.152627	-0.123889	-0.266386	-0.182834	-0.0926843	-0.415624	-0.331864	-0.0611868	-0.037473	-0.232772	-0.294679	-0.297761	-0.110289	-0.182597	-0.293201	-0.263716	-0.622067	-0.242508	-0.0516084	-0.278101	-0.123427	-0.178546	-0.14707	-0.179779	-0.151235	-0.0459776	-0.0921226	-0.17769	-0.204791	-0.179864	-0.359752	-0.339225	-0.0971693	-0.218026	-0.0873188	-0.333888	-0.156283	-0.0620149	-0.0916281	-0.160426
C100CPT2_min	C100CPT2	Transport, mitochondrial	-0.103255	-0.0203555	-0.100499	-0.202917	-0.302565	-0.312358	-0.213696	-0.152627	-0.123889	-0.266386	-0.182834	-0.0926843	-0.415624	-0.331864	-0.0611868	-0.037473	-0.232772	-0.294679	-0.297761	-0.110289	-0.182597	-0.293201	-0.263716	-0.622067	-0.242508	-0.0516084	-0.278101	-0.123427	-0.178546	-0.14707	-0.179779	-0.151235	-0.0459776	-0.0921226	-0.17769	-0.204791	-0.179864	-0.359752	-0.339225	-0.0971693	-0.218026	-0.0873188	-0.333888	-0.156283	-0.0620149	-0.0916281	-0.160426
C10CRNt_min	C10CRNt	Transport, mitochondrial	-0.103255	-0.0203555	-0.100499	-0.202917	-0.302565	-0.312358	-0.213696	-0.152627	-0.123889	-0.266386	-0.182834	-0.0926843	-0.415624	-0.331864	-0.0611868	-0.037473	-0.232772	-0.294679	-0.297761	-0.110289	-0.182597	-0.293201	-0.263716	-0.622067	-0.242508	-0.0516084	-0.278101	-0.123427	-0.178546	-0.14707	-0.179779	-0.151235	-0.0459776	-0.0921226	-0.17769	-0.204791	-0.179864	-0.359752	-0.339225	-0.0971693	-0.218026	-0.0873188	-0.333888	-0.156283	-0.0620149	-0.0916281	-0.160426
C10DCCACT_min	Transport of Sebacoyl Carnitine into Cytosol	Fatty acid oxidation	-0.120504	-0.108564	-0.240036	-0.202917	-0.302565	-0.399289	-0.213696	-0.157978	-0.123889	-0.299716	-0.367929	-0.23175	-0.487824	-0.336779	-0.183899	-0.101149	-0.232772	-0.435849	-0.297761	-0.219298	-0.182597	-0.330592	-0.263716	-0.638305	-0.343123	-0.129225	-0.312106	-0.213106	-0.220613	-0.204852	-0.412703	-0.195966	-0.20726	-0.239941	-0.364296	-0.204791	-0.318564	-0.359752	-0.339225	-0.230595	-0.218026	-0.173493	-0.488881	-0.253945	-0.193053	-0.232213	-0.289932
C10DCc_min	Production of Sebacoylcarnitine	Fatty acid oxidation	0	0	0	0	0	0	0	0	0	0	0	0	0	0	0	0	0	0	0	0	0	0	0	0	0	0	0	0	0	0	0	0	0	0	0	0	0	0	0	0	0	0	0	0	0	0	0
C12DCACOT_min	Thioesterification of Dodecanedioyl Coenzyme A for Release into Cytosol	Fatty acid oxidation	0	0	0	0	0	0	0	0	0	0	0	0	0	0	0	0	0	0	0	0	0	0	0	0	0	0	0	0	0	0	0	0	0	0	0	0	0	0	0	0	0	0	0	0	0	0	0
C12DCACT_min	Activation of Dodecanedioic Acid	Fatty acid oxidation	0	0	0	0	0	0	0	0	0	0	0	0	0	0	0	0	0	0	0	0	0	0	0	0	0	0	0	0	0	0	0	0	0	0	0	0	0	0	0	0	0	0	0	0	0	0	0
C12DCTD_min	Transport of Dodecanedioic Acid by Diffusion	Fatty acid oxidation	0	0	0	0	0	0	0	0	0	0	0	0	0	0	0	0	0	0	0	0	0	0	0	0	0	0	0	0	0	0	0	0	0	0	0	0	0	0	0	0	0	0	0	0	0	0	0
C140CPT1_min	Production of Myristoylcarnitine	Fatty acid oxidation	-5.25388	-1.86131	-0.207237	-2.75578	-4.11075	-0.522759	-2.52434	-2.7503	-0.290073	-0.89846	-3.73066	-0.174285	-2.90717	-0.183725	-1.9812	-1.89157	-0.281059	-5.34088	-3.50853	-1.58003	-2.2913	-2.45448	-7.83051	-2.73675	-3.32253	-1.90021	-2.97143	-4.23477	-0.373728	-4.22951	-5.42389	-1.74963	-6.1563	-4.42256	-2.27178	-3.90659	-3.0188	-4.10045	-5.06255	-2.86066	-2.60301	-3.73546	-3.22674	-2.93088	-2.66533	-3.27487	-1.90683
C141CPT1_min	Production of Tetradecenoylcarnitine	Fatty acid oxidation	-0.0326653	-0.0160362	-0.0233309	-0.0303467	-0.0719002	-0.0533559	-0.0299339	-0.0410481	-0.0851569	-0.0291463	-0.0314515	-0.0389619	-0.0410999	-0.0290896	-0.0306281	-0.0089647	-0.0289088	-0.0214604	-0.0322534	-0.0158288	-0.0287259	-0.0328452	-0.0481588	-0.0498796	-0.0475156	-0.0222778	-0.0512491	-0.0267473	-0.0463895	-0.0374499	-0.0316757	-0.0236143	-0.041677	-0.0457703	-0.0156386	-0.0569257	-0.0273022	-0.0372505	-0.0488762	-0.0638271	-0.0464459	-0.0384834	-0.0482031	-0.0402564	-0.0260704	-0.0377634	-0.0175697
C141CPT2_min	C141CPT2	Transport, mitochondrial	-0.0326653	-0.0160362	-0.0233309	-0.0303467	-0.0719002	-0.0533559	-0.0299339	-0.0410481	-0.0851569	-0.0291463	-0.0314515	-0.0389619	-0.0410999	-0.0290896	-0.0306281	-0.0089647	-0.0289088	-0.0214604	-0.0322534	-0.0158288	-0.0287259	-0.0328452	-0.0481588	-0.0498796	-0.0475156	-0.0222778	-0.0512491	-0.0267473	-0.0463895	-0.0374499	-0.0316757	-0.0236143	-0.041677	-0.0457703	-0.0156386	-0.0569257	-0.0273022	-0.0372505	-0.0488762	-0.0638271	-0.0464459	-0.0384834	-0.0482031	-0.0402564	-0.0260704	-0.0377634	-0.0175697
C141CRNt_min	C141CRNt	Transport, mitochondrial	-0.0326653	-0.0160362	-0.0233309	-0.0303467	-0.0719002	-0.0533559	-0.0299339	-0.0410481	-0.0851569	-0.0291463	-0.0314515	-0.0389619	-0.0410999	-0.0290896	-0.0306281	-0.0089647	-0.0289088	-0.0214604	-0.0322534	-0.0158288	-0.0287259	-0.0328452	-0.0481588	-0.0498796	-0.0475156	-0.0222778	-0.0512491	-0.0267473	-0.0463895	-0.0374499	-0.0316757	-0.0236143	-0.041677	-0.0457703	-0.0156386	-0.0569257	-0.0273022	-0.0372505	-0.0488762	-0.0638271	-0.0464459	-0.0384834	-0.0482031	-0.0402564	-0.0260704	-0.0377634	-0.0175697
C14768td_min	Transport of 5, 6-EET, Diffusion	Transport, extracellular	0	0	0	0	0	0	0	0	0	0	0	0	0	0	0	0	0	0	0	0	0	0	0	0	0	0	0	0	0	0	0	0	0	0	0	0	0	0	0	0	0	0	0	0	0	0	0
C14769td1_min	Transport of 8, 9-EET, Diffusion	Transport, extracellular	0	0	0	0	0	0	0	0	0	0	0	0	0	0	0	0	0	0	0	0	0	0	0	0	0	0	0	0	0	0	0	0	0	0	0	0	0	0	0	0	0	0	0	0	0	0	0
C14770ATP_min	Transport of 11, 12-EET, FATP	Transport, extracellular	0	0	0	0	0	0	0	0	0	0	0	0	0	0	0	0	0	0	0	0	0	0	0	0	0	0	0	0	0	0	0	0	0	0	0	0	0	0	0	0	0	0	0	0	0	0	0
C14771ATP_min	Transport of 14, 15-EET, Active Transport	Transport, extracellular	0	0	0	0	0	0	0	0	0	0	0	0	0	0	0	0	0	0	0	0	0	0	0	0	0	0	0	0	0	0	0	0	0	0	0	0	0	0	0	0	0	0	0	0	0	0	0
C14826td_min	Transport of 12 (13)-Epome, Diffusion	Transport, extracellular	0	0	0	0	0	0	0	0	0	0	0	0	0	0	0	0	0	0	0	0	0	0	0	0	0	0	0	0	0	0	0	0	0	0	0	0	0	0	0	0	0	0	0	0	0	0	0
C14STRr_min	C-14 Sterol Reductase	Cholesterol metabolism	0	0	0	0	0	0	0	0	0	0	0	0	0	0	0	0	0	0	0	0	0	0	0	0	0	0	0	0	0	0	0	0	0	0	0	0	0	0	0	0	0	0	0	0	0	0	0
C160CPT1_min	Production of Palmitoylcarnitine	Fatty acid oxidation	-0.366666	-0.125323	-0.178424	-0.407135	-0.669366	-0.351666	-0.368165	-0.249074	-0.19509	-0.106002	-0.681697	-0.109221	-0.38242	-0.388408	-0.267528	-0.0646403	-0.370001	-0.337964	-0.0336264	-0.139649	-0.292605	-0.153903	-0.314209	-0.314639	-0.491865	-0.173002	-0.148898	-0.342232	-0.386409	-0.407278	-0.620986	-0.157105	-0.352776	-0.356471	-0.25994	-0.387074	-0.125723	-0.664597	-0.860974	-0.323549	-0.37376	-0.227368	-0.0575682	-0.334731	-0.0476669	-0.334528	-0.187814
C160CPT2_min	C160 Transport into the Mitochondria	Fatty acid oxidation	0	-0.108564	-0.133854	-0.202917	-0.302565	-0.339255	0	-0.157978	0	0	-0.367929	-0.0975126	0	-0.336779	-0.183899	0	-0.232772	0	0	0	-0.182597	0	0	0	-0.343123	-0.129225	0	-0.213106	-0.220613	-0.204852	-0.412703	0	-0.20726	-0.239941	0	0	0	-0.359752	-0.339225	-0.230595	0	-0.173493	0	-0.253945	0	-0.232213	0
C160CRNt_min	C160 Transport into the Mitochondria	Fatty acid oxidation	0	0	-0.133854	0	0	-0.339255	0	0	0	0	0	-0.0975126	0	-0.336779	0	0	-0.232772	0	0	0	0	0	0	0	-0.343123	0	0	0	-0.220613	0	0	0	0	0	0	0	0	0	0	0	0	0	0	0	0	0	0
C161CPT1_min	Production of Palmitoleoylcarnitine	Fatty acid oxidation	-0.328397	-0.175227	-0.39939	-0.386378	-0.95216	-0.628839	-0.393193	-0.269372	-0.354197	-0.0959839	-0.429211	-0.342805	-0.256013	-0.470644	-0.252746	-0.0346174	-0.4567	-0.559393	-0.264989	-0.304656	-0.298745	-0.187726	-0.483362	-0.330902	-0.491063	-0.224207	-0.190454	-0.439864	-0.481493	-0.407278	-0.559283	-0.115195	-0.352776	-0.494582	-0.45464	-0.591865	-0.256524	-0.627103	-0.732616	-0.343288	-0.197051	-0.305265	-0.365465	-0.334731	-0.0793319	-0.335225	-0.149193
C161CPT12_min	Carnitine O-Palmitoyltransferase	Fatty acid oxidation	0	0	0	0	0	0	0	0	0	0	0	0	0	0	0	0	0	0	0	0	0	0	0	0	0	0	0	0	0	0	0	0	0	0	0	0	0	0	0	0	0	0	0	0	0	0	0
C161CPT2_min	Transport of Hexadecenoyl Coenzyme A into Mitochondrial Matrix	Fatty acid oxidation	0	-0.108564	-0.240036	-0.202917	-0.302565	-0.399289	0	-0.157978	-0.123889	0	-0.341407	-0.23175	0	-0.336779	-0.183899	0	-0.232772	0	0	-0.14433	-0.182597	0	0	0	-0.343123	-0.129225	0	-0.213106	-0.220613	-0.204852	-0.412703	0	-0.20726	-0.239941	-0.227753	-0.204791	0	-0.359752	-0.339225	-0.230595	0	-0.173493	0	-0.253945	0	-0.232213	0
C161CPT22_min	C161 Transport into the Mitochondria	Fatty acid oxidation	-0.152905	-0.0907187	0	-0.339608	-0.166036	0	-0.404669	-0.26048	0	-0.203392	-0.0157258	0	-0.02055	0	-0.122374	-0.00448235	0	-0.0107302	-0.489307	-0.00791442	-0.238844	0	-0.719224	-0.390639	-0.319991	-0.177176	-0.365689	-0.246854	0	-0.293146	-0.359558	0	-0.295617	-0.249094	-0.0078193	-0.391938	0	-0.478183	-0.577167	-0.110647	-0.425068	-0.207792	-0.392023	-0.203567	0	-0.120138	-0.177479
C161CRN2t_min	C161 Transport into the Mitochondria	Fatty acid oxidation	0	0	0	0	0	0	0	0	0	0	0	0	0	0	0	0	0	0	0	0	0	0	0	0	0	0	0	0	0	0	0	0	0	0	0	0	0	0	0	0	0	0	0	0	0	0	0
C161CRNt_min	C161 Transport into the Mitochondria	Fatty acid oxidation	0	-0.108564	-0.240036	-0.202917	-0.302565	-0.399289	0	-0.157978	-0.123889	0	-0.341407	-0.23175	0	-0.336779	-0.183899	0	-0.232772	0	0	-0.14433	-0.182597	0	0	0	-0.343123	-0.129225	0	-0.213106	-0.220613	-0.204852	-0.412703	0	-0.20726	-0.239941	-0.227753	-0.204791	0	-0.359752	-0.339225	-0.230595	0	-0.173493	0	-0.253945	0	-0.232213	0
C16txc_min	Transport of Palmitoylcoa into Peroxisomes	Transport, peroxisomal	0	0	0	0	0	0	0	0	0	0	0	0	0	0	0	0	0	0	0	0	0	0	0	0	0	0	0	0	0	0	0	0	0	0	0	0	0	0	0	0	0	0	0	0	0	0	0
C180CPT1_min	Production of Stearoylcarnitine	Fatty acid oxidation	-0.212664	-0.034167	-0.130767	-0.804678	-0.507174	-0.0808518	-0.274145	-0.294873	-0.185225	-0.0840842	-0.352191	-0.0356101	-0.365192	-0.108781	-0.10746	-0.0270547	-0.0909098	-0.564775	-0.303531	-0.0778572	-0.374249	-0.377436	-0.282697	-0.41078	-0.427474	-0.0877751	-0.0887079	-0.213352	-0.259771	-0.396164	-0.531117	-0.0651108	-0.151876	-0.272834	-0.186082	-0.447596	-0.452616	-0.926118	-1.20083	-0.112694	-0.413251	-0.195978	-0.469196	-0.431272	-0.150215	-0.166455	-0.292801
C180CPT2_min	Carnitine O-Stearoyl Transferase	Fatty acid oxidation	0	-0.0203555	0	-0.761191	-0.332071	0	0	-0.264325	-0.127629	0	-0.0314515	0	0	0	-0.0868422	0	0	0	0	0	-0.323428	0	0	0	-0.333976	-0.0516084	0	-0.178471	0	-0.17804	-0.246813	0	-0.0459776	-0.0921226	0	0	0	-0.822746	-0.835403	-0.0971693	0	-0.0873188	0	-0.222027	0	-0.102613	0
C180CRNt_min	C180 Transport into the Mitochondria	Fatty acid oxidation	0	-0.0203555	0	0	0	0	0	0	0	0	0	0	0	0	0	0	0	0	0	0	0	0	0	0	0	0	0	0	0	0	0	0	0	0	0	0	0	0	0	0	0	0	0	0	0	0	0
C181CPT1_min	Transport of Octadecenoyl Coenzyme A into Mitochondrial Matrix	Fatty acid oxidation	-0.356362	-0.119086	-0.232956	-0.259674	-0.25794	-0.273735	-0.344544	-0.246333	-0.204067	-0.174786	-0.0861751	-0.177229	-0.200962	-0.288306	-0.185625	-0.0314965	-0.231893	-0.143763	-0.410636	-0.103463	-0.317743	-0.336375	-0.659571	-0.422512	-0.315746	-0.214184	-0.395782	-0.300393	-0.391723	-0.33781	-0.396713	-0.143482	-0.389742	-0.26542	-0.0862387	-0.358792	-0.393811	-0.369436	-0.452773	-0.110647	-0.381112	-0.29092	-0.435405	-0.197831	-0.208551	-0.148557	-0.237388
C181CPT2_min	Transport of Octadecenoyl Coenzyme A into Mitochondrial Matrix	Fatty acid oxidation	-0.152905	-0.0203555	-0.133679	-0.11032	-0.0415089	-0.151146	-0.144717	-0.154634	0	-0.0769355	-0.00393144	-0.093819	-0.00513749	-0.119359	-0.0868422	0	-0.114453	-0.00268255	0	0	-0.261398	-0.17494	-0.24109	0	-0.181175	-0.0516084	0	-0.178471	-0.252846	-0.17804	-0.240731	-0.00327035	-0.0459776	-0.0921226	0	0	-0.179864	-0.190669	-0.244738	-0.0971693	-0.2032	-0.0873188	0	-0.107256	-0.0734214	-0.0795471	-0.119655
C181CRNt_min	C181 Transport into the Mitochondria	Fatty acid oxidation	0	0	0	0	0	0	0	0	0	0	0	0	0	0	0	0	0	0	0	0	0	0	0	0	0	0	0	0	0	0	0	0	0	0	0	0	0	0	0	0	0	0	0	0	0	0	0
C204CPT1_min	Carnitine C20:4 Transferase	Fatty acid oxidation	0	0	0	0	0	0	0	0	-0.127804	0	0	0	0	0	0	-0.0089647	0	0	-0.621902	-0.0158288	-0.323428	0	0	0	0	-0.0516084	-0.278101	0	0	0	0	0	-0.0459776	0	-0.0156386	-0.450996	0	0	0	-0.0971693	0	-0.0873188	0	0	0	0	0
C204CPT2_min	Arachidonic Acid Transport into the Mitochondria	Fatty acid oxidation	0	0	0	0	0	0	0	0	-0.127804	0	0	0	0	0	0	-0.0089647	0	0	-0.621902	-0.0158288	-0.323428	0	0	0	0	-0.0516084	-0.278101	0	0	0	0	0	-0.0459776	0	-0.0156386	-0.450996	0	0	0	-0.0971693	0	-0.0873188	0	0	0	0	0
C204CRNt_min	Arachidonic Acid Transport into the Mitochondria	Fatty acid oxidation	0	0	0	0	0	0	0	0	0	0	0	0	0	0	0	0	0	0	0	0	0	0	0	0	0	0	0	0	0	0	0	0	0	0	0	0	0	0	0	0	0	0	0	0	0	0	0
C226CPT1_min	Carnitine C22:6 Transferase	Fatty acid oxidation	0	0	0	0	0	0	0	0	0	0	0	0	0	0	0	0	0	0	0	0	0	0	0	0	0	0	0	0	0	0	0	0	0	0	0	0	0	0	0	0	0	0	0	0	0	0	0
C226CPT2_min	C226 Transport into the Mitochondria	Fatty acid oxidation	0	0	0	0	0	0	0	0	0	0	0	0	0	0	0	0	0	0	0	0	0	0	0	0	0	0	0	0	0	0	0	0	0	0	0	0	0	0	0	0	0	0	0	0	0	0	0
C2tcx_min	Transport of Acetylcarnitine from Peroxisomes to Cytosol	Transport, peroxisomal	0	-0.0703632	0	0	-0.14725	0	0	-0.0409293	0	0	-0.0314515	0	0	0	-0.0355314	0	0	0	0	0	-0.0255136	0	0	0	-0.15104	-0.069625	0	0	0	-0.116101	-0.112745	0	0	0	0	0	0	0	0	-0.0799079	0	-0.0749552	0	0	0	-0.0806432	0
C30CPT1_min	Production of Propionylcarnitine	Fatty acid oxidation	0	0	0	0	0	0	0	0	0	0	0	0	0	0	0	0	0	0	0	0	0	0	0	0	0	0	0	0	0	0	0	0	0	0	0	0	0	0	0	0	0	0	0	0	0	0	0
C3STDH1Pr_min	C-3 Sterol Dehydrogenase (4-Methylzymosterol)	Cholesterol metabolism	0	0	0	0	0	0	0	0	0	0	0	0	0	0	0	0	0	0	0	0	0	0	0	0	0	0	0	0	0	0	0	0	0	0	0	0	0	0	0	0	0	0	0	0	0	0	0
C3STDH1r_min	C-3 Sterol Dehydrogenase (4-Methylzymosterol)	Cholesterol metabolism	0	0	0	0	0	0	0	0	0	0	0	0	0	0	0	0	0	0	0	0	0	0	0	0	0	0	0	0	0	0	0	0	0	0	0	0	0	0	0	0	0	0	0	0	0	0	0
C3STKR2r_min	C-3 Sterol Keto Reductase (Zymosterol)	Cholesterol metabolism	0	0	0	0	0	0	0	0	0	0	0	0	0	0	0	0	0	0	0	0	0	0	0	0	0	0	0	0	0	0	0	0	0	0	0	0	0	0	0	0	0	0	0	0	0	0	0
C4CRNCPT2_min	Transport of Butyryl Carnitine in the Mitochondrial Matrix for Final Hydrolysis	Fatty acid oxidation	0	-0.108564	0	-0.17976	-0.213664	0	0	-0.157978	0	0	-0.0819815	0	0	0	-0.183899	0	0	0	0	0	-0.182597	0	0	0	-0.343123	-0.129225	0	-0.213106	0	-0.204852	-0.412703	0	-0.20726	-0.239941	0	0	0	-0.321292	-0.339225	-0.230595	0	-0.173493	0	-0.199003	0	-0.217744	0
C4DCCACT_min	Transport of Succinyl Carnitine into Cytosol	Fatty acid oxidation	-0.120504	-0.108564	-0.240036	-0.202917	-0.302565	-0.216852	-0.213696	-0.157978	-0.123889	-0.299716	-0.367929	-0.23175	-0.487824	-0.336779	-0.183899	-0.101149	-0.232772	-0.435849	-0.297761	-0.219298	-0.182597	-0.330592	-0.263716	-0.638305	-0.343123	-0.129225	-0.312106	-0.213106	-0.220613	-0.204852	-0.412703	-0.0651457	-0.20726	-0.239941	-0.364296	-0.204791	-0.318564	-0.359752	-0.339225	-0.230595	-0.218026	-0.173493	-0.488881	-0.253945	-0.193053	-0.232213	-0.289932
C4STMO1r_min	C-4 Sterol Methyl Oxidase (4, 4-Dimethylzymosterol)	Cholesterol metabolism	0	0	0	0	0	0	0	0	0	0	0	0	0	0	0	0	0	0	0	0	0	0	0	0	0	0	0	0	0	0	0	0	0	0	0	0	0	0	0	0	0	0	0	0	0	0	0
C4STMO2r_min	C-4 Methyl Sterol Oxidase	Cholesterol metabolism	0	0	0	0	0	0	0	0	0	0	0	0	0	0	0	0	0	0	0	0	0	0	0	0	0	0	0	0	0	0	0	0	0	0	0	0	0	0	0	0	0	0	0	0	0	0	0
C4tcx_min	Transport of Bytyrylcarnitine from Peroxisomes	Transport, peroxisomal	0	-0.108564	0	-0.17976	-0.213664	0	0	-0.157978	0	0	-0.0819815	0	0	0	-0.183899	0	0	0	0	0	-0.182597	0	0	0	-0.343123	-0.129225	0	-0.213106	0	-0.204852	-0.412703	0	-0.20726	-0.239941	0	0	0	-0.321292	-0.339225	-0.230595	0	-0.173493	0	-0.199003	0	-0.217744	0
C4tmc_min	Transport of Bytyrylcarnitine into Mitochondrial Matrix	Transport, mitochondrial	0	0	0	0	0	0	0	0	0	0	0	0	0	0	0	0	0	0	0	0	0	0	0	0	0	0	0	-0.213106	0	0	0	0	-0.20726	0	0	0	0	0	-0.339225	0	0	0	0	0	0	0	0
C4x_min	Esterification of Butyrylcoa to Butyrylcarnitine for Transport	Transport, peroxisomal	0	-0.108564	0	-0.17976	-0.213664	0	0	-0.157978	0	0	-0.0819815	0	0	0	-0.183899	0	0	0	0	0	-0.182597	0	0	0	-0.343123	-0.129225	0	-0.213106	0	-0.204852	-0.412703	0	-0.20726	-0.239941	0	0	0	-0.321292	-0.339225	-0.230595	0	-0.173493	0	-0.199003	0	-0.217744	0
C60CPT1_min	Production of Hexanoylcarnitine	Fatty acid oxidation	0	0	0	0	0	0	0	0	0	0	0	0	0	0	0	0	0	0	0	0	0	0	0	0	0	0	0	0	0	0	0	0	0	0	0	0	0	0	0	0	0	0	0	0	0	0	0
C6COAt_min	Esterification of Of Hexanoylcoa for Transport into Cytosol	Transport, peroxisomal	0	0	0	0	0	0	0	0	0	0	0	0	0	0	0	0	0	0	0	0	0	0	0	0	0	0	0	0	0	0	0	0	0	0	0	0	0	0	0	0	0	0	0	0	0	0	0
C6CPT2_min	C6CPT2	Transport, mitochondrial	0	0	0	0	0	0	0	0	0	0	0	0	0	0	0	0	0	0	0	0	0	0	0	0	0	0	0	0	0	0	0	0	0	0	0	0	0	0	0	0	0	0	0	0	0	0	0
C6CRNt_min	C6CRNt	Transport, mitochondrial	0	0	0	0	0	0	0	0	0	0	0	0	0	0	0	0	0	0	0	0	0	0	0	0	0	0	0	0	0	0	0	0	0	0	0	0	0	0	0	0	0	0	0	0	0	0	0
C6CRNtcx_min	Transport of Hexanoylcarnitine into Cytosol	Transport, peroxisomal	0	0	0	0	0	0	0	0	0	0	0	0	0	0	0	0	0	0	0	0	0	0	0	0	0	0	0	0	0	0	0	0	0	0	0	0	0	0	0	0	0	0	0	0	0	0	0
C6DCCACT_min	Transport of Adipoyl Carnitine into Cytosol	Fatty acid oxidation	-0.120504	-0.108564	-0.240036	-0.202917	-0.302565	-0.399289	-0.213696	-0.157978	-0.123889	-0.299716	-0.367929	-0.23175	-0.487824	-0.336779	-0.183899	-0.101149	-0.232772	-0.435849	-0.297761	-0.219298	-0.182597	-0.330592	-0.263716	-0.638305	-0.343123	-0.129225	-0.312106	-0.213106	-0.220613	-0.204852	-0.412703	-0.195966	-0.20726	-0.239941	-0.364296	-0.204791	-0.318564	-0.359752	-0.339225	-0.230595	-0.218026	-0.173493	-0.488881	-0.253945	-0.193053	-0.232213	-0.289932
C6DCc_min	Production of Adipoylcarnitine	Fatty acid oxidation	0	0	0	0	0	0	0	0	0	0	0	0	0	0	0	0	0	0	0	0	0	0	0	0	0	0	0	0	0	0	0	0	0	0	0	0	0	0	0	0	0	0	0	0	0	0	0
C80CPT1_min	Production of Octanoylcarnitine	Fatty acid oxidation	-0.131304	-0.0203555	-0.133679	-0.278111	-0.702511	-0.424438	-0.419331	-0.201806	-0.125847	-0.399387	-0.490685	-0.114385	-0.645883	-0.461197	-0.0868422	-0.114899	-0.321801	-0.896954	-0.459832	-0.132914	-0.253012	-0.345183	-0.48414	-0.810247	-0.333976	-0.0516084	-0.278101	-0.178471	-0.231357	-0.17804	-0.246813	-0.0898502	-0.0459776	-0.0921226	-0.408852	-0.32439	-0.179864	-0.556504	-0.546641	-0.0922412	-0.456885	-0.0873188	-0.392023	-0.222027	-0.0734214	-0.102613	-0.177479
C8DCc_min	Production of Suberylcarnitine	Fatty acid oxidation	0	0	0	0	0	0	0	0	0	0	0	0	0	0	0	0	0	0	0	0	0	0	0	0	0	0	0	0	0	0	0	0	0	0	0	0	0	0	0	0	0	0	0	0	0	0	0
CAATPS_min	Ca ATPase	Transport, extracellular	0	0	0	0	0	0	0	0	0	0	0	0	0	0	0	0	0	0	0	0	0	0	0	0	0	0	0	0	0	0	0	0	0	0	0	0	0	0	0	0	0	0	0	0	0	0	0
CATm_min	Catalase	ROS detoxification	0	0	0	0	0	0	0	0	0	0	0	0	0	0	0	0	0	0	0	0	0	0	0	0	0	0	0	0	0	0	0	0	0	0	0	0	0	0	0	0	0	0	0	0	0	0	0
CATp_min	Catalase A, Peroxisomal	Miscellaneous	0	0	0	0	0	0	0	0	0	0	0	0	0	0	0	0	0	0	0	0	0	0	0	0	0	0	0	0	0	0	0	0	0	0	0	0	0	0	0	0	0	0	0	0	0	0	0
CAt7r_min	Calcium / Sodium Antiporter (1:3), Reversible	Transport, extracellular	0	-0.88844	0	0	0	-2.66594	0	0	0	0	0	-2.66139	0	0	-1.18431	-0.910542	0	0	0	0	0	0	0	-3.63673	0	-0.963293	-2.27078	0	0	-1.14754	0	0	0	0	0	0	0	0	0	0	0	0	0	0	0	0	0
CBL2ATm_min	Cob(II)Alamin Adenosyltransferase, Mitochondrial	Vitamin B12 metabolism	0	0	0	0	0	0	0	0	0	0	0	0	0	0	0	0	0	0	0	0	0	0	0	0	0	0	0	0	0	0	0	0	0	0	0	0	0	0	0	0	0	0	0	0	0	0	0
CBL2OR_min	NADH:Cob (III)Alamine Oxidoreductase	Vitamin B12 metabolism	0	0	0	0	0	0	0	0	0	0	0	0	0	0	0	0	0	0	0	0	0	0	0	0	0	0	0	0	0	0	0	0	0	0	0	0	0	0	0	0	0	0	0	0	0	0	0
CBL2tm_min	Cob(II)Alamine Transport, Mitochondrial	Transport, mitochondrial	0	0	0	0	0	0	0	0	0	0	0	0	0	0	0	0	0	0	0	0	0	0	0	0	0	0	0	0	0	0	0	0	0	0	0	0	0	0	0	0	0	0	0	0	0	0	0
CBL_REL_MUT_min	Release of MUT holoenzyme by GTPase	Methionine and cysteine metabolism	0	0	0	0	0	0	0	0	0	0	0	0	0	0	0	0	0	0	0	0	0	0	0	0	0	0	0	0	0	0	0	0	0	0	0	0	0	0	0	0	0	0	0	0	0	0	0
CBPPer_min	Carbamoyl Phosphate Phosphotransferase, Endoplasmic Reticulum	Glycolysis/gluconeogenesis	0	0	0	0	0	0	0	0	0	0	0	0	0	0	0	0	0	0	0	0	0	0	0	0	0	0	0	0	0	0	0	0	0	0	0	0	0	0	0	0	0	0	0	0	0	0	0
CBPS_min	Carbamoyl-Phosphate Synthase (Glutamine-Hydrolysing)	Pyrimidine synthesis	0.00192482	0.00192482	0.00192482	0.00192482	0.00192482	0.00192482	0.00192482	0.00192482	0.00192482	0.00192482	0.00192482	0.00192482	0.00192482	0.00192482	0.00192482	0.00192482	0.00192482	0.00192482	0.00192482	0.00192482	0.00192482	0.00192482	0.00192482	0.00192482	0.00192482	0.00192482	0.00192482	0.00192482	0.00192482	0.00192482	0.00192482	0.00192482	0.00192482	0.00192482	0.00192482	0.00192482	0.00192482	0.00192482	0.00192482	0.00192482	0.00192482	0.00192482	0.00192482	0.00192482	0.00192482	0.00192482	0.00192482
CBPter_min	Carbamoyl Phosphate Transport, Endoplasmic Reticulum	Transport, endoplasmic reticular	0	0	0	0	0	0	0	0	0	0	0	0	0	0	0	0	0	0	0	0	0	0	0	0	0	0	0	0	0	0	0	0	0	0	0	0	0	0	0	0	0	0	0	0	0	0	0
CBR2_min	Carbonyl Reductase [NADPH] 1	Eicosanoid metabolism	0	0	0	0	0	0	0	0	0	0	0	0	0	0	0	0	0	0	0	0	0	0	0	0	0	0	0	0	0	0	0	0	0	0	0	0	0	0	0	0	0	0	0	0	0	0	0
CCBLR_min	Cyanocobalamin reductase	Vitamin B12 metabolism	0	0	0	0	0	0	0	0	0	0	0	0	0	0	0	0	0	0	0	0	0	0	0	0	0	0	0	0	0	0	0	0	0	0	0	0	0	0	0	0	0	0	0	0	0	0	0
CCBLtl_min	Cyanocob(III)alamin Faciliated Transport from Lysosome	Transport, lysosomal	0	0	0	0	0	0	0	0	0	0	0	0	0	0	0	0	0	0	0	0	0	0	0	0	0	0	0	0	0	0	0	0	0	0	0	0	0	0	0	0	0	0	0	0	0	0	0
CCBLtly_min	Cyanocob(III)alamin Transport, Extracellular to Lysosome	Transport, lysosomal	0	0	0	0	0	0	0	0	0	0	0	0	0	0	0	0	0	0	0	0	0	0	0	0	0	0	0	0	0	0	0	0	0	0	0	0	0	0	0	0	0	0	0	0	0	0	0
CDCA24GSc_min	UDP-Glucuronosyltransferase (UGT) cytosolic (chenodeoxycholic acid)	Bile acid synthesis	0	0	0	0	0	0	0	0	0	0	0	0	0	0	0	0	0	0	0	0	0	0	0	0	0	0	0	0	0	0	0	0	0	0	0	0	0	0	0	0	0	0	0	0	0	0	0
CDCA24Gte_min	Glucuronidated bile acid excretion (CDCA-24G)	Transport, extracellular	0	0	0	0	0	0	0	0	0	0	0	0	0	0	0	0	0	0	0	0	0	0	0	0	0	0	0	0	0	0	0	0	0	0	0	0	0	0	0	0	0	0	0	0	0	0	0
CDIPTr_min	Phosphatidylinositol Synthase (Homo Sapiens)	Glycerophospholipid metabolism	-0.00830775	-0.0026346	-0.00357971	-0.00204892	-0.00283664	-0.00304381	-0.00385403	-0.00269052	-0.00496784	-0.00104147	-0.00334501	-0.00356861	-0.00399238	-0.00242235	-0.00436233	-0.00280489	-0.00221733	-0.00634897	-0.00336294	-0.00293816	-0.00268935	-0.00413688	-0.00377811	-0.00377481	-0.00515744	-0.00310496	-0.00598921	-0.00549158	-0.00272578	-0.00643422	-0.00673348	-0.00314419	-0.0041776	-0.0046995	-0.00320866	-0.00437353	-0.00310492	-0.0031617	-0.00326335	-0.00307079	-0.00435913	-0.00538302	-0.00560753	-0.00277477	-0.00295431	-0.00567376	-0.00367203
CDS_min	Phosphatidate Cytidylyltransferase	Glycerophospholipid metabolism	0	0	0	0	0	0	0	0	0	0	0	0	0	0	0	0	0	0	0	0	0	0	0	0	0	0	0	0	0	0	0	0	0	0	0	0	0	0	0	0	0	0	0	0	0	0	0
CE4877te_min	Transport (ATP-Dependent) into Extracellular Space	Transport, extracellular	0	0	0	0	0	0	0	0	0	0	0	0	0	0	0	0	0	0	0	0	0	0	0	0	0	0	0	0	0	0	0	0	0	0	0	0	0	0	0	0	0	0	0	0	0	0	0
CE7081tm_min	Transport of 15(R)-HEPE, Extracellular Space, Active Transport	Transport, extracellular	0	0	0	0	0	0	0	0	0	0	0	0	0	0	0	0	0	0	0	0	0	0	0	0	0	0	0	0	0	0	0	0	0	0	0	0	0	0	0	0	0	0	0	0	0	0	0
CE7081tr_min	Transport of 15(R)-HEPE, Endoplasmatic Reticulum, Active Transport	Transport, endoplasmic reticular	0	0	0	0	0	0	0	0	0	0	0	0	0	0	0	0	0	0	0	0	0	0	0	0	0	0	0	0	0	0	0	0	0	0	0	0	0	0	0	0	0	0	0	0	0	0	0
CEPTC_min	Choline Phosphotransferase	Glycerophospholipid metabolism	0.00460469	0.00460469	0.00460469	0.00460469	0.00460469	0.00460469	0.00460469	0.00460469	0.00460469	0.00460469	0.00460469	0.00460469	0.00460469	0.00460469	0.00460469	0.00460469	0.00460469	0.00460469	0.00460469	0.00460469	0.00460469	0.00460469	0.00460469	0.00460469	0.00460469	0.00460469	0.00460469	0.00460469	0.00460469	0.00460469	0.00460469	0.00460469	0.00460469	0.00460469	0.00460469	0.00460469	0.00460469	0.00460469	0.00460469	0.00460469	0.00460469	0.00460469	0.00460469	0.00460469	0.00460469	0.00460469	0.00460469
CEPTE_min	Ethanolamine Phosphotransferase	Glycerophospholipid metabolism	0	0	0	0	0	0	0	0	0	0	0	0	0	0	0	0	0	0	0	0	0	0	0	0	0	0	0	0	0	0	0	0	0	0	0	0	0	0	0	0	0	0	0	0	0	0	0
CERK_min	Ceramide Kinase	Sphingolipid metabolism	0	0	0	0	0	0	0	0	0	0	0	0	0	0	0	0	0	0	0	0	0	0	0	0	0	0	0	0	0	0	0	0	0	0	0	0	0	0	0	0	0	0	0	0	0	0	0
CERT1rt_min	Ceramide Transport Protein	Transport, endoplasmic reticular	0	0	0	0	0	0	0	0	0	0	0	0	0	0	0	0	0	0	0	0	0	0	0	0	0	0	0	0	0	0	0	0	0	0	0	0	0	0	0	0	0	0	0	0	0	0	0
CERT2rt_min	Ceramide Transport Protein	Transport, endoplasmic reticular	0	0	0	0	0	-0.477843	0	0	0	0	0	0	0	-0.670169	-0.204504	0	0	0	0	0	0	0	0	0	0	0	0	0	0	0	0	0	0	0	0	0	0	-0.742761	0	0	0	0	0	-0.657066	-0.27981	0	0
CH25H_min	Cholesterol 25-Hydroxylase	Bile acid synthesis	0	0	0	0	0	0	0	0	0	0	0	0	0	0	0	0	0	0	0	0	0	0	0	0	0	0	0	0	0	0	0	0	0	0	0	0	0	0	0	0	0	0	0	0	0	0	0
CHLPCTD_min	Choline Phosphate Cytididyltransferase	Glycerophospholipid metabolism	0.00460469	0.00460469	0.00460469	0.00460469	0.00460469	0.00460469	0.00460469	0.00460469	0.00460469	0.00460469	0.00460469	0.00460469	0.00460469	0.00460469	0.00460469	0.00460469	0.00460469	0.00460469	0.00460469	0.00460469	0.00460469	0.00460469	0.00460469	0.00460469	0.00460469	0.00460469	0.00460469	0.00460469	0.00460469	0.00460469	0.00460469	0.00460469	0.00460469	0.00460469	0.00460469	0.00460469	0.00460469	0.00460469	0.00460469	0.00460469	0.00460469	0.00460469	0.00460469	0.00460469	0.00460469	0.00460469	0.00460469
CHOLESACATc_min	Esterification of Cholesterol to Cholesterol Ester	Cholesterol metabolism	0	0	0	0	0	0	0	0	0	0	0	0	0	0	0	0	0	0	0	0	0	0	0	0	0	0	0	0	0	0	0	0	0	0	0	0	0	0	0	0	0	0	0	0	0	0	0
CHOLESTle_min	Hydrolysis of Cholesterol Ester by Cholesterol Esterase	Transport, extracellular	0.00282694	0.00282694	0.00282694	0.00282694	0.00282694	0.00282694	0.00282694	0.00282694	0.00282694	0.00282694	0.00282694	0.00282694	0.00282694	0.00282694	0.00282694	0.00282694	0.00282694	0.00282694	0.00282694	0.00282694	0.00282694	0.00282694	0.00282694	0.00282694	0.00282694	0.00282694	0.00282694	0.00282694	0.00282694	0.00282694	0.00282694	0.00282694	0.00282694	0.00282694	0.00282694	0.00282694	0.00282694	0.00282694	0.00282694	0.00282694	0.00282694	0.00282694	0.00282694	0.00282694	0.00282694	0.00282694	0.00282694
CHOLK_min	Choline Kinase	Glycerophospholipid metabolism	0.00177775	0.00177775	0.00177775	0.00460469	0.00177775	0.00460469	0.00177775	0.00460469	0.00177775	0.00177775	0.00177775	0.00177775	0.00460469	0.00177775	0.00460469	0.00460469	0.00177775	0.00177775	0.00177775	0.00177775	0.00177775	0.00177775	0.00177775	0.00177775	0.00177775	0.00177775	0.00460469	0.00460469	0.00460469	0.00177775	0.00177775	0.00177775	0.00177775	0.00177775	0.00177775	0.00177775	0.00177775	0.00177775	0.00177775	0.00177775	0.00177775	0.00177775	0.00177775	0.00177775	0.00177775	0.00177775	0.00177775
CHOLPtg_min	Choline Phosphate Intracellular Transport	Transport, golgi apparatus	-1	-0.6675	-0.887932	-0.857622	-1	-1	-1	-0.938468	-0.798883	-0.44923	-1	-1	-1	-1	-0.902559	-0.507553	-1	-1	-1	-1	-0.528103	-1	-1	-1	-1	-0.747517	-1	-1	-1	-1	-1	-1	-1	-1	-1	-1	-1	-1	-1	-0.926524	-1	-0.91904	-1	-0.924904	-0.816255	-0.697451	-1
CHOLPtl_min	Choline Phosphate Intracellular Transport	Transport, lysosomal	-0.0627562	-0.054917	-0.0648694	-0.069222	-0.0866982	-0.226411	-0.109914	-0.0757398	-0.0435458	-0.089846	-0.211625	-0.140595	-0.246642	-0.130389	-0.0717871	-0.0553227	-0.101677	-0.169048	-0.122574	-0.128367	-0.0803901	-0.214772	-0.185015	-0.328456	-0.181207	-0.067207	-0.203416	-0.0898644	-0.117035	-0.0582237	-0.172564	-0.104642	-0.106468	-0.114152	-0.160153	-0.118324	-0.194918	-0.171748	-0.139785	-0.0697701	-0.162875	-0.0464152	-0.187406	-0.132073	-0.0724916	-0.0591989	-0.210076
CHOLtg_min	Choline Intracellular Transport	Transport, golgi apparatus	0	0	0	0	0	0	0	0	0	0	0	0	0	0	0	0	0	0	0	0	0	0	0	0	0	0	0	0	0	0	0	0	0	0	0	0	0	0	0	0	0	0	0	0	0	0	0
CHOLtu_min	Choline Uniport	Transport, extracellular	0.00171946	0.00171946	0.00171946	0.00171946	0.00171946	0.00171946	0.00171946	0.00171946	0.00171946	0.00171946	0.00171946	0.00171946	0.00171946	0.00171946	0.00171946	0.00171946	0.00171946	0.00171946	0.00171946	0.00171946	0.00171946	0.00171946	0.00171946	0.00171946	0.00171946	0.00171946	0.00171946	0.00171946	0.00171946	0.00171946	0.00171946	0.00171946	0.00171946	0.00171946	0.00171946	0.00171946	0.00171946	0.00171946	0.00171946	0.00171946	0.00171946	0.00171946	0.00171946	0.00171946	0.00171946	0.00171946	0.00171946
CHSTEROLt_min	Cholesterol Efflux (ATP Depedent)	Transport, extracellular	0	0	0	0	0	0	0	0	0	0	0	0	0	0	0	0	0	0	0	0	0	0	0	0	0	0	0	0	0	0	0	0	0	0	0	0	0	0	0	0	0	0	0	0	0	0	0
CHSTEROLt1_min	Cholesterol Intracellular Transport	Transport, mitochondrial	0	0	0	0	0	0	0	0	0	0	0	0	0	0	0	0	0	0	0	0	0	0	0	0	0	0	0	0	0	0	0	0	0	0	0	0	0	0	0	0	0	0	0	0	0	0	0
CHSTEROLt3_min	Cholesterol Intracellular Transport	Transport, mitochondrial	-0.413868	-0.0528174	-0.121898	-0.0851486	-0.125485	-0.207835	-0.0498478	-0.219658	-0.10439	-0.0608992	-0.0180255	-0.192851	-0.0550507	-0.0452716	-0.0557109	-0.187447	-0.038021	-0.0671932	-0.0704382	-0.202816	-0.06775	-0.0417584	-0.0378917	-0.103927	-0.256094	0	-0.0617218	-0.28643	-0.0577432	-0.0858784	-0.0697432	-0.0635198	-0.0421971	-0.153134	-0.0317545	-0.0443088	-0.0306364	-0.0361403	-0.0175854	-0.0302685	-0.299575	-0.201076	-0.131559	-0.0270781	-0.107321	-0.126961	-0.233258
CHSTEROLtrc_min	Transport of Cholesterol into the Cytosol	Transport, endoplasmic reticular	0	0	-0.0608802	0	0	0	-0.0625651	0	0	0	0	0	0	0	0	0	0	0	0	0	0	0	0	0	0	0	0	0	0	0	0	0	0	0	0	0	0	0	0	0	0	0	0	0	0	0	0
CITtam_min	Citrate Transport, Mitochondrial	Transport, mitochondrial	-59.6495	-30.5997	-35.602	-53.6174	-68.2007	-45.467	-50.9101	-46.7968	-31.1206	-37.8901	-72.3177	-40.9625	-84.3937	-61.672	-37.6257	-25.7878	-40.9069	-75.3318	-83.0239	-44.7688	-47.3327	-64.8893	-89.1392	-107.247	-64.9062	-51.2734	-72.9029	-54.9449	-77.6778	-64.324	-75.2	-55.8112	-64.873	-84.056	-69.8573	-96.8992	-72.9352	-71.3334	-87.2926	-65.0267	-66.548	-64.0058	-126.74	-80.4378	-42.9616	-71.4092	-51.8015
CITtbm_min	Citrate Transport, Mitochondrial	Transport, mitochondrial	0	0	0	0	0	0	0	0	0	0	0	0	0	0	0	0	0	0	0	0	0	0	0	0	0	0	0	0	0	0	0	0	0	0	0	0	0	0	0	0	0	0	0	0	0	0	0
CKc_min	ATP Creatine Kinase, Cytosolic	Urea cycle	0	0	0	0	0	0	0	0	0	0	0	0	0	0	0	0	0	0	0	0	0	0	0	0	0	0	0	0	0	0	0	0	0	0	0	0	0	0	0	0	0	0	0	0	0	0	0
CLHCO3tex2_min	Chloride Transport via Bicarbonate Antiport (2:1)	Transport, extracellular	0	0	0	0	0	0	0	0	0	0	0	0	0	0	0	0	0	0	0	0	0	0	0	0	0	0	0	0	0	0	0	0	0	0	0	0	0	0	0	0	0	0	0	0	0	0	0
CLOHtex2_min	Chloride Transport via Hydroxide Antiport (2:1)	Transport, extracellular	0	0	0	0	0	0	0	0	0	0	0	0	0	0	0	0	0	0	0	0	0	0	0	0	0	0	0	0	0	0	0	0	0	0	0	0	0	0	0	0	0	0	0	0	0	0	0
CLOXAtex2_min	Chloride Transport via Oxalate Antiport (2:1)	Transport, extracellular	0	0	0	0	0	0	0	0	0	0	0	0	0	0	0	0	0	0	0	0	0	0	0	0	0	0	0	0	0	0	0	0	0	0	0	0	0	0	0	0	0	0	0	0	0	0	0
CLPNDCOAtx_min	Fatty Acid Intracellular Transport	Transport, peroxisomal	0	0	0	0	0	0	0	0	0	0	0	0	0	0	0	0	0	0	0	0	0	0	0	0	0	0	0	0	0	0	0	0	0	0	0	0	0	0	0	0	0	0	0	0	0	0	0
CLPNDCPT1_min	Carnitine O-Palmitoyltransferase	Fatty acid oxidation	0	0	0	0	0	0	0	0	0	0	0	0	0	0	0	0	0	0	0	0	0	0	0	0	0	0	0	0	0	0	0	0	0	0	0	0	0	0	0	0	0	0	0	0	0	0	0
CLPNDCPT2_min	Carnitine Transferase	Fatty acid oxidation	0	0	0	0	0	0	0	0	0	0	0	0	0	0	0	0	0	0	0	0	0	0	0	0	0	0	0	0	0	0	0	0	0	0	0	0	0	0	0	0	0	0	0	0	0	0	0
CLS_hs_min	Cardiolipin Synthase (Homo Sapiens)	Glycerophospholipid metabolism	0.00011658	0.00011658	0.00011658	0.00011658	0.00011658	0.00011658	0.00011658	0.00011658	0.00011658	0.00011658	0.00011658	0.00011658	0.00011658	0.00011658	0.00011658	0.00011658	0.00011658	0.00011658	0.00011658	0.00011658	0.00011658	0.00011658	0.00011658	0.00011658	0.00011658	0.00011658	0.00011658	0.00011658	0.00011658	0.00011658	0.00011658	0.00011658	0.00011658	0.00011658	0.00011658	0.00011658	0.00011658	0.00011658	0.00011658	0.00011658	0.00011658	0.00011658	0.00011658	0.00011658	0.00011658	0.00011658	0.00011658
CMPACNAtg_min	Transport of Cytidine-5'-Monophosphate-N-Acetyl-Beta-Neuraminate via CMP Antiport, Golgi Apparatus	Transport, golgi apparatus	0	0	0	0	0	0	0	0	0	0	0	0	0	0	0	0	0	0	0	0	0	0	0	0	0	0	0	0	0	0	0	0	0	0	0	0	0	0	0	0	0	0	0	0	0	0	0
CMPSAS_min	CMP Sialic Acid Synthase	Aminosugar metabolism	0	0	0	0	0	0	0	0	0	0	0	0	0	0	0	0	0	0	0	0	0	0	0	0	0	0	0	0	0	0	0	0	0	0	0	0	0	0	0	0	0	0	0	0	0	0	0
CO2ter_min	CO2 Endoplasmic Reticular Transport via Diffusion	Transport, endoplasmic reticular	-1.18372	-0.134553	-0.705046	-0.726386	-1.21366	-0.511396	-1.46714	-0.645935	-0.617684	-0.749576	-1.5461	-0.208649	-2.12634	-0.748178	-0.216412	-0.164739	-0.725834	-3.16685	-1.8413	-0.551149	-0.553069	-1.3093	-3.26188	-1.86799	-0.882344	-0.359637	-0.540439	-0.321411	-0.585973	-1.3245	-0.930544	-0.426866	-0.971312	-0.341352	-1.63423	-0.87381	-1.6582	-1.18297	-1.70036	-0.128559	-1.72874	-0.805319	-2.11337	-0.974534	-0.332122	-0.218915	-0.765593
CO2tg_min	CO2 Golgi Transport	Transport, golgi apparatus	-0.0714286	0	-0.0714286	-0.0590153	-0.0714286	-0.0714286	-0.0714286	-0.0714286	-0.0612564	-0.0256703	-0.0714286	-0.0714286	-0.0714286	-0.069524	-0.0588827	-0.0362538	-0.0632267	-0.0714286	-0.0714286	-0.0714286	-0.043491	-0.0714286	-0.0714286	-0.0714286	-0.0714286	-0.057837	-0.0714286	-0.0714286	-0.0714286	-0.0714286	-0.0714286	-0.0714286	-0.0714286	-0.0714286	-0.0714286	-0.0714286	-0.0714286	-0.0714286	-0.0714286	-0.0661803	-0.0714286	-0.0681844	-0.0714286	-0.0714286	-0.0578691	-0.0498179	-0.0714286
CO2tp_min	CO2 Peroxisomal Transport	Transport, peroxisomal	-2.18688	-1.20883	-0.515167	-1.01006	-1.80078	-1.44896	-0.912661	-1.06584	-1.26731	-1.36042	-1.1025	-2.38539	-1.5177	-1.62915	-1.11	-0.838123	-1.07224	-1.43574	-2.11397	-0.662986	-0.880361	-2.13366	-2.82742	-2.50873	-3.07141	-1.70888	-2.36186	-1.73878	-2.07911	-1.89413	-2.21752	-0.839396	-2.70703	-2.06202	-0.639326	-2.63121	-2.45817	-1.7128	-2.34443	-1.73359	-1.54749	-1.66916	-2.60265	-1.24715	-1.38273	-1.66461	-1.86604
COAtl_min	Transport of Coenzyme A (Diffusion), Lysosomal	Transport, lysosomal	0	0	0	0	0	0	0	0	0	0	0	0	0	0	0	0	0	0	0	0	0	0	0	0	0	0	0	0	0	0	0	0	0	0	0	0	0	0	0	0	0	0	0	0	0	0	0
COAtm_min	Transport of Coenzyme A	Transport, mitochondrial	-0.327118	-0.176267	-0.204079	-0.182649	-0.541677	-0.471168	-0.251981	-0.258138	-0.261302	-0.315329	-0.291925	-0.398984	-0.646327	-0.2209	-0.190609	-0.173116	-0.287926	-0.518336	-0.35507	-0.226473	-0.118628	-0.382893	-0.551367	-0.747331	-0.398846	-0.22097	-0.475585	-0.352117	-0.421827	-0.287288	-0.3229	-0.360307	-0.514447	-0.456388	-0.750801	-0.856023	-0.52114	-0.413468	-0.425851	-0.291588	-0.250317	-0.277552	-0.902072	-0.232424	-0.273209	-0.186839	-0.465018
COBOXs_min	Oxidation of cob(I)alamin bound to methionine synthase to cob(II)alamin (spontaneous)	Vitamin B12 metabolism	1e-05	0	0	0	0	0	0	0	0	0	0	0	0	0	0	0	0	0	0	0	0	0	0	0	0	0	0	0	0	1e-05	0	0	0	0	0	1e-05	0	0	0	0	0	0	0	0	0	0	0
CORE2GTg_min	Core 2 Acetylglucosaminyltransferase, Golgi Apparatus	O-glycan metabolism	0	0	0	0	0	0	0	0	0	0	0	0	0	0	0	0	0	0	0	0	0	0	0	0	0	0	0	0	0	0	0	0	0	0	0	0	0	0	0	0	0	0	0	0	0	0	0
CPPPGO_min	Coproporphyrinogen Oxidase (O2 Required)	Heme synthesis	0	0	0	0	0	0	0	0	0	0	0	0	0	0	0	0	0	0	0	0	0	0	0	0	0	0	0	0	0	0	0	0	0	0	0	0	0	0	0	0	0	0	0	0	0	0	0
CREATt4_2_r_min	Creatine Transport (Sodium Symport) (2:1)	Transport, extracellular	-54.4546	-21.79	-46.7072	-46.7728	-84.2939	-59.6067	-55.2874	-22.5808	-11.3498	-36.6822	-38.2449	-24.5812	-107.761	-50.6285	-21.793	-25.9269	-43.5492	-103.179	-36.2908	-52.9689	-28.0965	-46.6883	-73.6384	-68.5457	-38.1889	-28.9504	-29.4581	-40.8842	-30.319	-20.8942	-23.1288	-28.2153	-42.145	-27.8344	-73.5643	-53.5551	-41.8183	-41.7421	-46.2394	-17.5818	-53.249	-21.298	-59.8679	-27.6469	-28.52	-15.6799	-26.7903
CRNCARtp_min	Carnitine-Acetylcarnitine Carrier, Peroxisomal	Transport, peroxisomal	0	0	0	0	0	0	0	0	0	0	0	0	0	0	0	0	0	0	0	0	0	0	0	0	0	0	0	0	0	0	0	0	0	0	0	0	0	0	0	0	0	0	0	0	0	0	0
CRNtim_min	L-Carnitine Transport Out of Mitochondria via Diffusion	Transport, mitochondrial	0	0	0	0	0	0	0	0	0	0	0	0	0	0	0	-0.101149	0	0	-0.297761	0	0	0	0	0	0	0	0	0	0	0	0	0	0	0	0	0	0	0	0	0	0	0	0	0	0	0	0
CSAPASEly_min	Chondroitin Sulfate A Proteoglycan Protease, Lysosomal (Endosome)	Chondroitin sulfate degradation	0	0	0	0	0	0	0	0	0	0	0	0	0	0	0	0	0	0	0	0	0	0	0	0	0	0	0	0	0	0	0	0	0	0	0	0	0	0	0	0	0	0	0	0	0	0	0
CSBPASEly_min	Chondroitin Sulfate B Proteoglycan Protease, Lysosomal (Endosome)	Chondroitin sulfate degradation	0	0	0	0	0	0	0	0	0	0	0	0	0	0	0	0	0	0	0	0	0	0	0	0	0	0	0	0	0	0	0	0	0	0	0	0	0	0	0	0	0	0	0	0	0	0	0
CSCPASEly_min	Chondroitin Sulfate C Proteoglycan Protease, Lysosomal (Endosome)	Chondroitin sulfate degradation	0	0	0	0	0	0	0	0	0	0	0	0	0	0	0	0	0	0	0	0	0	0	0	0	0	0	0	0	0	0	0	0	0	0	0	0	0	0	0	0	0	0	0	0	0	0	0
CSDPASEly_min	Chondroitin Sulfate D Proteoglycan Protease, Lysosomal (Endosome)	Chondroitin sulfate degradation	0	0	0	0	0	0	0	0	0	0	0	0	0	0	0	0	0	0	0	0	0	0	0	0	0	0	0	0	0	0	0	0	0	0	0	0	0	0	0	0	0	0	0	0	0	0	0
CSEPASEly_min	Chondroitin Sulfate E Proteoglycan Protease, Lysosomal (Endosome)	Chondroitin sulfate degradation	0	0	0	0	0	0	0	0	0	0	0	0	0	0	0	0	0	0	0	0	0	0	0	0	0	0	0	0	0	0	0	0	0	0	0	0	0	0	0	0	0	0	0	0	0	0	0
CSNAT2m_min	Carnitine O-Aceyltransferase, Mitochondrial	Fatty acid oxidation	0	0	0	0	0	0	0	0	0	0	0	0	0	0	0	0	0	0	0	0	0	0	0	0	0	0	0	0	0	0	0	0	0	0	0	0	0	0	0	0	0	0	0	0	0	0	0
CSNATer_min	Carnitine O-Acetyltransferase, Endolasmic Reticulum	Fatty acid oxidation	-0.120504	-0.108564	-0.240036	-0.202917	-0.302565	-0.399289	-0.213696	-0.157978	-0.123889	-0.299716	-0.367929	-0.23175	-0.487824	-0.336779	-0.183899	-0.101149	-0.232772	-0.435849	-0.297761	-0.219298	-0.182597	-0.330592	-0.263716	-0.638305	-0.343123	-0.129225	-0.312106	-0.213106	-0.220613	-0.204852	-0.412703	-0.195966	-0.20726	-0.239941	-0.364296	-0.204791	-0.318564	-0.359752	-0.339225	-0.230595	-0.218026	-0.173493	-0.488881	-0.253945	-0.193053	-0.232213	-0.289932
CSNATm_min	Carnitine O-Aceyltransferase, Mitochondrial	Fatty acid oxidation	-0.120504	-0.108564	-0.240036	-0.202917	-0.302565	-0.399289	-0.213696	-0.157978	-0.123889	-0.299716	-0.367929	-0.23175	-0.487824	-0.336779	-0.183899	-0.101149	-0.232772	-0.435849	-0.297761	-0.219298	-0.182597	-0.330592	-0.263716	-0.638305	-0.343123	-0.129225	-0.312106	-0.213106	-0.220613	-0.204852	-0.412703	-0.195966	-0.20726	-0.239941	-0.364296	-0.204791	-0.318564	-0.359752	-0.339225	-0.230595	-0.218026	-0.173493	-0.488881	-0.253945	-0.193053	-0.232213	-0.289932
CSNATp_min	Carnitine O-Acetyltransferase, Reverse Direction, Peroxisomal	Fatty acid oxidation	0	-0.0703632	0	0	-0.14725	0	0	-0.0409293	0	0	-0.0314515	0	0	0	-0.0355314	0	0	0	0	0	-0.0255136	0	0	0	-0.15104	-0.069625	0	0	0	-0.116101	-0.112745	0	0	0	0	0	0	0	0	-0.0799079	0	-0.0749552	0	0	0	-0.0806432	0
CSNATr_min	Carnitine O-Acetyltransferase	Fatty acid oxidation	-0.929973	-0.72073	-1.36295	-1.80469	-2.71974	-2.6082	-2.28142	-1.36977	-0.676635	-1.22763	-2.57847	-1.2297	-3.49368	-1.97025	-0.95734	-0.840048	-1.7202	-3.18147	-2.357	-1.62284	-1.2927	-2.46283	-2.91175	-3.61666	-3.05142	-1.35602	-2.1775	-1.98624	-1.73636	-1.46128	-2.65776	-1.5599	-2.19258	-2.54855	-1.90098	-3.34215	-3.13003	-2.79112	-3.28678	-1.19545	-2.22301	-1.14599	-3.63895	-1.7598	-0.91002	-1.32435	-1.46013
CSPG_At_min	Chondroitin Sulfate A Transport, Golgi to Extracellular	Transport, extracellular	0	0	0	0	0	0	0	0	0	0	0	0	0	0	0	0	0	0	0	0	0	0	0	0	0	0	0	0	0	0	0	0	0	0	0	0	0	0	0	0	0	0	0	0	0	0	0
CSPG_Atly_min	Chondroitin Sulfate A Transport, Extracellular to Lysosome	Transport, lysosomal	0	0	0	0	0	0	0	0	0	0	0	0	0	0	0	0	0	0	0	0	0	0	0	0	0	0	0	0	0	0	0	0	0	0	0	0	0	0	0	0	0	0	0	0	0	0	0
CSPG_Bt_min	Chondroitin Sulfate B Transport, Golgi to Extracellular	Transport, extracellular	0	0	0	0	0	0	0	0	0	0	0	0	0	0	0	0	0	0	0	0	0	0	0	0	0	0	0	0	0	0	0	0	0	0	0	0	0	0	0	0	0	0	0	0	0	0	0
CSPG_Btly_min	Chondroitin Sulfate B Transport, Extracellular to Lysosome	Transport, lysosomal	0	0	0	0	0	0	0	0	0	0	0	0	0	0	0	0	0	0	0	0	0	0	0	0	0	0	0	0	0	0	0	0	0	0	0	0	0	0	0	0	0	0	0	0	0	0	0
CSPG_Ct_min	Chondroitin Sulfate C Transport, Golgi to Extracellular	Transport, extracellular	0	0	0	0	0	0	0	0	0	0	0	0	0	0	0	0	0	0	0	0	0	0	0	0	0	0	0	0	0	0	0	0	0	0	0	0	0	0	0	0	0	0	0	0	0	0	0
CSPG_Ctly_min	Chondroitin Sulfate C Transport, Extracellular to Lysosome	Transport, lysosomal	0	0	0	0	0	0	0	0	0	0	0	0	0	0	0	0	0	0	0	0	0	0	0	0	0	0	0	0	0	0	0	0	0	0	0	0	0	0	0	0	0	0	0	0	0	0	0
CSPG_Dt_min	Chondroitin Sulfate D Transport, Golgi to Extracellular	Transport, extracellular	0	0	0	0	0	0	0	0	0	0	0	0	0	0	0	0	0	0	0	0	0	0	0	0	0	0	0	0	0	0	0	0	0	0	0	0	0	0	0	0	0	0	0	0	0	0	0
CSPG_Dtly_min	Chondroitin Sulfate D Transport, Extracellular to Lysosome	Transport, lysosomal	0	0	0	0	0	0	0	0	0	0	0	0	0	0	0	0	0	0	0	0	0	0	0	0	0	0	0	0	0	0	0	0	0	0	0	0	0	0	0	0	0	0	0	0	0	0	0
CSPG_Et_min	Chondroitin Sulfate E Transport, Golgi to Extracellular	Transport, extracellular	0	0	0	0	0	0	0	0	0	0	0	0	0	0	0	0	0	0	0	0	0	0	0	0	0	0	0	0	0	0	0	0	0	0	0	0	0	0	0	0	0	0	0	0	0	0	0
CSPG_Etly_min	Chondroitin Sulfate E Transport, Extracellular to Lysosome	Transport, lysosomal	0	0	0	0	0	0	0	0	0	0	0	0	0	0	0	0	0	0	0	0	0	0	0	0	0	0	0	0	0	0	0	0	0	0	0	0	0	0	0	0	0	0	0	0	0	0	0
CSm_min	Citrate Synthase	Citric acid cycle	0	0	0	0	0	0	0	0	0	0	0	0	0	0	0	0	0	0	0	0	0	0	0	0	0	0	0	0	0	0	0	0	0	0	0	0	0	0	0	0	0	0	0	0	0	0	0
CTPS1_min	CTP Synthase (NH3)	Nucleotide interconversion	0	0	0.00039036	0	0	0	0	0	0	0.00039036	0	0	0	0	0	0	0	0	0	0	0.00039036	0	0	0	0	0	0	0	0	0	0	0	0	0	0	0	0	0	0	0	0	0	0	0	0	0	0
CTPS2_min	CTP Synthase (Glutamine)	Pyrimidine synthesis	0	0	0	0	0	0	0	0	0	0	0	0	0	0	0	0	0	0	0	0	0	0	0	0	0	0	0	0	0	0	0	0	0	0	0	0	0	0	0	0	0	0	0	0	0	0	0
CYANt_min	Transport of Cyanide via Diffusion	Transport, extracellular	-0.324026	-0.125063	-0.235325	-0.27204	-0.358132	-0.543655	-0.323425	-0.250856	-0.240366	-0.358585	-0.62616	-0.397754	-0.833527	-1	-0.168318	-0.140554	-0.363836	-0.514331	-0.601657	-0.368484	-0.214219	-0.519379	-0.823386	-0.917263	-0.573003	-0.181363	-0.393324	-0.360675	-0.323008	-0.148703	-0.545212	-0.427212	-0.543339	-0.294723	-0.733087	-0.82315	-0.554918	-0.644138	-0.592735	-0.228858	-0.508339	-0.268404	-1	-0.467182	-0.322871	-0.206999	-0.154134
CYOOm2i_min	Cytochrome C Oxidase, Mitochondrial Complex Iv	Oxidative phosphorylation	0	0	0.00096241	0.00096241	0	0	0.00096241	0	0.00096241	0.00096241	0.00096241	0	0	0	0.00096241	0.00096241	0	0.00096241	0.00096241	0.00096241	0.00096241	0.00096241	0	0	0	0.00096241	0	0	0.00096241	0.00096241	0.00096241	0.00096241	0	0.00096241	0	0	0	0.00096241	0	0.00096241	0.00096241	0	0	0.00096241	0.00096241	0.00096241	0
CYOOm3i_min	Cytochrome C Oxidase, Mitochondrial Complex Iv	Oxidative phosphorylation	0.00096241	0.00096241	0	0	0.00096241	0.00096241	0	0.00096241	0	0	0	0.00096241	0.00096241	0.00096241	0	0	0.00096241	0	0	0	0	0	0.00096241	0.00096241	0.00096241	0	0.00096241	0.00096241	0	0	0	0	0.00096241	0	0.00096241	0.00096241	0.00096241	0	0.00096241	0	0	0.00096241	0.00096241	0	0	0	0.00096241
CYOR_u10mi_min	Ubiquinol-6 Cytochrome C Reductase, Complex Iii	Oxidative phosphorylation	0.00192482	0.00192482	0.00192482	0.00192482	0.00192482	0.00192482	0.00192482	0.00192482	0.00192482	0.00192482	0.00192482	0.00192482	0.00192482	0.00192482	0.00192482	0.00192482	0.00192482	0.00192482	0.00192482	0.00192482	0.00192482	0.00192482	0.00192482	0.00192482	0.00192482	0.00192482	0.00192482	0.00192482	0.00192482	0.00192482	0.00192482	0.00192482	0.00192482	0.00192482	0.00192482	0.00192482	0.00192482	0.00192482	0.00192482	0.00192482	0.00192482	0.00192482	0.00192482	0.00192482	0.00192482	0.00192482	0.00192482
CYSALANaEx_min	L-Alanine/L-Cysteine Na-Dependent Exchange (Cys-L In)	Transport, extracellular	0	0	0	0	0	0	0	0	0	0	0	0	0	0	0	0	0	0	0	0	0	0	0	0	0	0	0	0	0	0	0	0	0	0	0	0	0	0	0	0	0	0	0	0	0	0	0
CYSASNNaEx_min	L-Cysteine/L-Asparagine Na-Dependent Exchange (Cys-L In)	Transport, extracellular	0	0	0	0	0	0	0	0	0	0	0	0	0	0	0	0	0	0	0	0	0	0	0	0	0	0	0	0	0	0	0	0	0	0	0	0	0	0	0	0	0	0	0	0	0	0	0
CYSGLNNaEx_min	L-Cysteine/L-Glutamine Na-Dependent Exchange (Cys-L In)	Transport, extracellular	0	0	0	0	0	0	0	0	0	0	0	0	0	0	0	0	0	0	0	0	0	0	0	0	0	0	0	0	0	0	0	0	0	0	0	0	0	0	0	0	0	0	0	0	0	0	0
CYSGLTH_min	Glutathione:Cystine Oxidoreductase	Methionine and cysteine metabolism	-0.505819	-0.161629	-0.1924	-0.179336	-0.482321	-0.257541	-0.247854	-0.162413	-0.269453	-0.27179	-0.377189	-0.234278	-0.616937	-0.350834	-0.144013	-0.109568	-0.178249	-0.391418	-0.358319	-0.240777	-0.204316	-0.30665	-0.397315	-0.501569	-0.358801	-0.230505	-0.269539	-0.387783	-0.401399	-0.373651	-0.39031	-0.290161	-0.317474	-0.359482	-0.327833	-0.469117	-0.458706	-0.418805	-0.40588	-0.319404	-0.375316	-0.257228	-0.622772	-0.33998	-0.237611	-0.277043	-0.259235
CYSGLUexR_min	L-Cysteine/L-Glutamine Reversible Exchanger	Transport, extracellular	-34.6618	-18.7056	-9.95952	-6.04405	-44.3373	-24.5512	-6.75554	-25.0242	-16.2713	-6.1957	-21.3076	-76.3928	-41.6448	-13.4347	-62.3753	-28.8557	-23.9631	-20.1502	-14.6068	-17.9811	-8.35805	-29.3471	-17.6169	-59.7985	-37.6091	-49.4733	-80.7554	-108.64	-19.1142	-12.7104	-24.9288	-30.9094	-43.6456	-36.3999	-46.2105	-48.9825	-34.389	-20.0748	-23.178	-57.4399	-30.0576	-24.1634	-26.7527	-17.4218	-23.5923	-12.4172	-40.8485
CYSGLYexR_min	L-Cysteine/Glycine Reversible Exchanger	Transport, extracellular	0	0	0	-81.1814	0	0	-89.0098	-216.639	0	0	0	-306.885	0	0	-266.436	-234.41	0	-243.556	0	0	0	0	-220.871	0	0	0	0	0	0	0	0	0	0	0	0	0	0	0	0	0	0	0	0	0	0	0	0
CYSO_min	Cysteine Oxidase	Taurine and hypotaurine metabolism	0	0	0	0	0	0	0	0	0	0	0	0	0	0	0	0	0	0	0	0	0	0	0	0	0	0	0	0	0	0	0	0	0	0	0	0	0	0	0	0	0	0	0	0	0	0	0
CYSSERNaEx_min	L-Serine/L-Cysteine Na-Dependent Exchange (Cys-L In)	Transport, extracellular	0	0	0	0	0	0	0	0	0	0	0	0	0	0	0	0	0	0	0	0	0	0	0	0	0	0	0	0	0	0	0	0	0	0	0	0	0	0	0	0	0	0	0	0	0	0	0
CYSSNAT5tc_min	Transport of L-Cysteine with Symport of Sodium And Antiport of Proton by Snat5 Transporter	Transport, extracellular	-2.78847	-0.783688	-4.15377	-7.4698	-3.42472	-8.1835	-3.6368	-6.38201	-3.94112	-3.85296	-2.28468	-10.2259	-7.34044	0	-6.91434	-23.2449	-9.00377	-2.51271	-4.02292	-2.75991	-3.34791	-2.09568	-3.53171	-3.45015	-6.07942	-0.916292	-2.88177	-10.3436	-3.03447	0	-4.63928	0	-2.33958	-2.95085	-3.69771	-8.26535	-3.19363	-5.06943	-4.61406	-11.4073	-3.31975	0	-3.68393	0	-3.40037	-4.44057	-3.17494
CYSTA_min	Cysteine Transaminase	Methionine and cysteine metabolism	0	0	0	0	0	0	0	0	0	0	0	0	0	0	0	0	0	0	0	0	0	0	0	0	0	0	0	0	0	0	0	0	0	0	0	0	0	0	0	0	0	0	0	0	0	0	0
CYSTGL_min	Cystathionine G-Lyase	Methionine and cysteine metabolism	0	0	0	0	0	0	0	0	0	0	0	0	0	0	0	0	0	0	0	0	0	0	0	0	0	0	0	0	0	0	0	0	0	0	0	0	0	0	0	0	0	0	0	0	0	0	0
CYSTHRNaEx_min	L-Cysteine/L-Threonine Na-Dependent Exchange (Cys-L In)	Transport, extracellular	0	0	0	0	0	0	0	0	0	0	0	0	0	0	0	0	0	0	0	0	0	0	0	0	0	0	0	0	0	0	0	0	0	0	0	0	0	0	0	0	0	0	0	0	0	0	0
CYSTS_min	Cystathionine Beta-Synthase	Methionine and cysteine metabolism	0	0	0	0	0	0	0	0	0	0	0	0	0	0	0	0	0	0	0	0	0	0	0	0	0	0	0	0	0	0	0	0	0	0	0	0	0	0	0	0	0	0	0	0	0	0	0
CYSt4_min	Transport of L-Cysteine via Sodium Symport, Reversible	Transport, extracellular	0	0	0	0	0	0	0	0	0	0	0	0	0	0	0	0	0	0	0	0	0	0	0	0	0	0	0	0	0	0	0	0	0	0	0	0	0	0	0	0	0	0	0	0	0	0	0
CYTDK1_min	ATPcytidine 5-Phosphotransferase	Nucleotide interconversion	0	0	0	0	0	0	0	0	0	0	0	0	0	0	0	0	0	0	0	0	0	0	0	0	0	0	0	0	0	0	0	0	0	0	0	0	0	0	0	0	0	0	0	0	0	0	0
CYTDtl_min	Cytidine Faciliated Transport from Lysosome	Transport, lysosomal	0	0	0	0	0	0	0	0	0	0	0	0	0	0	0	0	0	0	0	0	0	0	0	0	0	0	0	0	0	0	0	0	0	0	0	0	0	0	0	0	0	0	0	0	0	0	0
CYTK1_min	Cytidylate Kinase (CMP)	Nucleotide interconversion	-1.64714	-2.07481	-1.61229	0	-1.62452	-4.00159	-1.6083	-1.43762	-1.77362	-2.92088	-4.36004	-2.60694	-4.84641	-2.68387	-1.74177	-1.65584	-2.16459	-3.05385	-2.87213	-1.65146	-1.54489	-3.14024	-4.18453	-5.73811	-3.72875	-2.38983	-3.42727	-2.4718	-2.63472	-1.41253	-3.05027	-2.58153	-2.95766	-2.31108	-3.46115	-2.87418	-2.5088	-2.71584	-3.35416	-1.5138	-2.25789	-1.46776	-3.50133	-2.22655	-2.0598	-1.04751	-3.27247
CYTK10_min	Cytidylate Kinase (CMP, dGTP)	Nucleotide interconversion	-1.64714	-2.07481	-1.61229	0	-1.62452	-4.00159	-1.6083	-1.43762	-1.77362	-2.92088	-4.36004	-2.60694	-4.84641	-2.68387	-1.74177	-1.65584	-2.16459	-3.05385	-2.87213	-1.65146	-1.54489	-3.14024	-4.18453	-5.73811	-3.72875	-2.38983	-3.42727	-2.4718	-2.63472	-1.41253	-3.05027	-2.58153	-2.95766	-2.31108	-3.46115	-2.87418	-2.5088	-2.71584	-3.35416	-1.5138	-2.25789	-1.46776	-3.50133	-2.22655	-2.0598	-1.04751	-3.27247
CYTK10n_min	Cytidylate Kinase (CMP, dGTP), Nuclear	Nucleotide interconversion	-1.64714	-2.07481	-1.61229	0	-1.62452	-4.00159	-1.6083	-1.43762	-1.77362	-2.92088	-4.36004	-2.60694	-4.84641	-2.68387	-1.74177	-1.65584	-2.16459	-3.05385	-2.87213	-1.65146	-1.54489	-3.14024	-4.18453	-5.73811	-3.72875	-2.38983	-3.42727	-2.4718	-2.63472	-1.41253	-3.05027	-2.58153	-2.95766	-2.31108	-3.46115	-2.87418	-2.5088	-2.71584	-3.35416	-1.5138	-2.25789	-1.46776	-3.50133	-2.22655	-2.0598	-1.04751	-3.27247
CYTK11_min	Cytidylate Kinase (dCMP, dGTP)	Nucleotide interconversion	-1.64714	-2.07481	-1.61229	0	-1.62452	-4.00159	-1.6083	-1.43762	-1.77362	-2.92088	-4.36004	-2.60694	-4.84641	-2.68387	-1.74177	-1.65584	-2.16459	-3.05385	-2.87213	-1.65146	-1.54489	-3.14024	-4.18453	-5.73811	-3.72875	-2.38983	-3.42727	-2.4718	-2.63472	-1.41253	-3.05027	-2.58153	-2.95766	-2.31108	-3.46115	-2.87418	-2.5088	-2.71584	-3.35416	-1.5138	-2.25789	-1.46776	-3.50133	-2.22655	-2.0598	-1.04751	-3.27247
CYTK11n_min	Cytidylate Kinase (dCMP, dGTP), Nuclear	Nucleotide interconversion	-1.64714	-2.07481	-1.61229	-0.998428	-1.62452	-4.00159	-1.6083	-1.43762	-1.77362	-2.92088	-4.36004	-2.60694	-4.84641	-2.68387	-1.74177	-1.65584	-2.16459	-3.05385	-2.87213	-1.65146	-1.54489	-3.14024	-4.18453	-5.73811	-3.72875	-2.38983	-3.42727	-2.4718	-2.63472	-1.41253	-3.05027	-2.58153	-2.95766	-2.31108	-3.46115	-2.87418	-2.5088	-2.71584	-3.35416	-1.5138	-2.25789	-1.46776	-3.50133	-2.22655	-2.0598	-1.04751	-3.27247
CYTK12_min	Cytidylate Kinase (dCMP, dCTP)	Nucleotide interconversion	-1.64714	-2.07481	-1.61229	0	-1.62452	-4.00159	-1.6083	-1.43762	-1.77362	-2.92088	-4.36004	-2.60694	-4.84641	-2.68387	-1.74177	-1.65584	-2.16459	-3.05385	-2.87213	-1.65146	-1.54489	-3.14024	-4.18453	-5.73811	-3.72875	-2.38983	-3.42727	-2.4718	-2.63472	-1.41253	-3.05027	-2.58153	-2.95766	-2.31108	-3.46115	-2.87418	-2.5088	-2.71584	-3.35416	-1.5138	-2.25789	-1.46776	-3.50133	-2.22655	-2.0598	-1.04751	-3.27247
CYTK12n_min	Cytidylate Kinase (dCMP, dCTP), Nuclear	Nucleotide interconversion	-1.64714	-2.07481	-1.61229	0	-1.62452	-4.00159	-1.6083	-1.43762	-1.77362	-2.92088	-4.36004	-2.60694	-4.84641	-2.68387	-1.74177	-1.65584	-2.16459	-3.05385	-2.87213	-1.65146	-1.54489	-3.14024	-4.18453	-5.73811	-3.72875	-2.38983	-3.42727	-2.4718	-2.63472	-1.41253	-3.05027	-2.58153	-2.95766	-2.31108	-3.46115	-2.87418	-2.5088	-2.71584	-3.35416	-1.5138	-2.25789	-1.46776	-3.50133	-2.22655	-2.0598	-1.04751	-3.27247
CYTK13_min	Cytidylate Kinase (dCMP, dATP)	Nucleotide interconversion	-1.64714	-2.07481	-1.61229	0	-1.62452	-4.00159	-1.6083	-1.43762	-1.77362	-2.92088	-4.36004	-2.60694	-4.84641	-2.68387	-1.74177	-1.65584	-2.16459	-3.05385	-2.87213	-1.65146	-1.54489	-3.14024	-4.18453	-5.73811	-3.72875	-2.38983	-3.42727	-2.4718	-2.63472	-1.41253	-3.05027	-2.58153	-2.95766	-2.31108	-3.46115	-2.87418	-2.5088	-2.71584	-3.35416	-1.5138	-2.25789	-1.46776	-3.50133	-2.22655	-2.0598	-1.04751	-3.27247
CYTK13n_min	Cytidylate Kinase (dCMP, dATP), Nuclear	Nucleotide interconversion	-1.64714	-2.07481	-1.61229	0	-1.62452	-4.00159	-1.6083	-1.43762	-1.77362	-2.92088	-4.36004	-2.60694	-4.84641	-2.68387	-1.74177	-1.65584	-2.16459	-3.05385	-2.87213	-1.65146	-1.54489	-3.14024	-4.18453	-5.73811	-3.72875	-2.38983	-3.42727	-2.4718	-2.63472	-1.41253	-3.05027	-2.58153	-2.95766	-2.31108	-3.46115	-2.87418	-2.5088	-2.71584	-3.35416	-1.5138	-2.25789	-1.46776	-3.50133	-2.22655	-2.0598	-1.04751	-3.27247
CYTK14_min	Cytidylate Kinase (dCMP, UTP)	Nucleotide interconversion	-1.64714	-2.07481	-1.61229	0	-1.62452	-4.00159	-1.6083	-1.43762	-1.77362	-2.92088	-4.36004	-2.60694	-4.84641	-2.68387	-1.74177	-1.65584	-2.16459	-3.05385	-2.87213	-1.65146	-1.54489	-3.14024	-4.18453	-5.73811	-3.72875	-2.38983	-3.42727	-2.4718	-2.63472	-1.41253	-3.05027	-2.58153	-2.95766	-2.31108	-3.46115	-2.87418	-2.5088	-2.71584	-3.35416	-1.5138	-2.25789	-1.46776	-3.50133	-2.22655	-2.0598	-1.04751	-3.27247
CYTK14n_min	Cytidylate Kinase (dCMP, CTP), Nuclear	Nucleotide interconversion	-1.64714	-2.07481	-1.61229	0	-1.62452	-4.00159	-1.6083	-1.43762	-1.77362	-2.92088	-4.36004	-2.60694	-4.84641	-2.68387	-1.74177	-1.65584	-2.16459	-3.05385	-2.87213	-1.65146	-1.54489	-3.14024	-4.18453	-5.73811	-3.72875	-2.38983	-3.42727	-2.4718	-2.63472	-1.41253	-3.05027	-2.58153	-2.95766	-2.31108	-3.46115	-2.87418	-2.5088	-2.71584	-3.35416	-1.5138	-2.25789	-1.46776	-3.50133	-2.22655	-2.0598	-1.04751	-3.27247
CYTK1n_min	Cytidylate Kinase (CMP), Nuclear	Nucleotide interconversion	-1.64714	-2.07481	-1.61229	0	-1.62452	-4.00159	-1.6083	-1.43762	-1.77362	-2.92088	-4.36004	-2.60694	-4.84641	-2.68387	-1.74177	-1.65584	-2.16459	-3.05385	-2.87213	-1.65146	-1.54489	-3.14024	-4.18453	-5.73811	-3.72875	-2.38983	-3.42727	-2.4718	-2.63472	-1.41253	-3.05027	-2.58153	-2.95766	-2.31108	-3.46115	-2.87418	-2.5088	-2.71584	-3.35416	-1.5138	-2.25789	-1.46776	-3.50133	-2.22655	-2.0598	-1.04751	-3.27247
CYTK2_min	Cytidylate Kinase (dCMP)	Nucleotide interconversion	-1.64714	-2.07481	-1.61229	0	-1.62452	-4.00159	-1.6083	-1.43762	-1.77362	-2.92088	-4.36004	-2.60694	-4.84641	-2.68387	-1.74177	-1.65584	-2.16459	-3.05385	-2.87213	-1.65146	-1.54489	-3.14024	-4.18453	-5.73811	-3.72875	-2.38983	-3.42727	-2.4718	-2.63472	-1.41253	-3.05027	-2.58153	-2.95766	-2.31108	-3.46115	-2.87418	-2.5088	-2.71584	-3.35416	-1.5138	-2.25789	-1.46776	-3.50133	-2.22655	-2.0598	-1.04751	-3.27247
CYTK2n_min	Cytidylate Kinase (dCMP), Nuclear	Nucleotide interconversion	-1.64714	-2.07481	-1.61229	-0.998428	-1.62452	-4.00159	-1.6083	-1.43762	-1.77362	-2.92088	-4.36004	-2.60694	-4.84641	-2.68387	-1.74177	-1.65584	-2.16459	-3.05385	-2.87213	-1.65146	-1.54489	-3.14024	-4.18453	-5.73811	-3.72875	-2.38983	-3.42727	-2.4718	-2.63472	-1.41253	-3.05027	-2.58153	-2.95766	-2.31108	-3.46115	-2.87418	-2.5088	-2.71584	-3.35416	-1.5138	-2.25789	-1.46776	-3.50133	-2.22655	-2.0598	-1.04751	-3.27247
CYTK3_min	Cytidylate Kinase (CMP) (GTP)	Nucleotide interconversion	-9.87769	-4.23768	-9.66861	0.00515843	-9.74199	-6.44313	-9.64465	-8.62058	-10.6366	-12.432	-6.96529	-15.6365	-29.0733	-11.2235	-10.4455	-7.09191	-4.91885	-18.318	-17.2276	-1.78035	-2.56251	-10.8655	-25.102	-34.4235	-7.00914	-3.91101	-20.5585	-14.8256	-15.8032	-8.47002	-11.3885	-15.484	-11.8079	-13.8613	-13.4658	-17.2399	-4.93162	-6.19713	-11.2797	-9.07766	-13.5422	-8.47459	-21.0028	-13.3541	-8.17559	-6.27991	-10.5835
CYTK3n_min	Cytidylate Kinase (dCMP, CTP), Nuclear	Nucleotide interconversion	-1.64714	-2.07481	-1.61229	-0.998428	-1.62452	-4.00159	-1.6083	-1.43762	-1.77362	-2.92088	-4.36004	-2.60694	-4.84641	-2.68387	-1.74177	-1.65584	-2.16459	-3.05385	-2.87213	-1.65146	-1.54489	-3.14024	-4.18453	-5.73811	-3.72875	-2.38983	-3.42727	-2.4718	-2.63472	-1.41253	-3.05027	-2.58153	-2.95766	-2.31108	-3.46115	-2.87418	-2.5088	-2.71584	-3.35416	-1.5138	-2.25789	-1.46776	-3.50133	-2.22655	-2.0598	-1.04751	-3.27247
CYTK4_min	Cytidylate Kinase (dCMP) (GTP)	Nucleotide interconversion	-13.9985	-4.23768	-9.76251	-2.06613	-13.8388	-6.44313	-13.8363	-10.651	-13.1288	-12.432	-6.96529	-17.3275	-33.6929	-11.2235	-11.8339	-7.09191	-4.91885	-27.304	-20.5483	-1.78035	-2.56251	-10.8655	-34.7628	-38.5598	-7.00914	-3.91101	-20.9681	-19.7776	-17.8862	-9.88581	-11.3885	-17.3343	-11.8079	-14.8533	-13.4658	-21.9142	-4.93162	-6.19713	-11.2797	-12.5407	-16.5405	-8.47459	-22.4215	-14.8209	-8.17559	-8.25124	-10.5835
CYTK4n_min	Cytidylate Kinase (dCMP, GTP), Nuclear	Nucleotide interconversion	-1.64714	-2.07481	-1.61229	-0.998428	-1.62452	-4.00159	-1.6083	-1.43762	-1.77362	-2.92088	-4.36004	-2.60694	-4.84641	-2.68387	-1.74177	-1.65584	-2.16459	-3.05385	-2.87213	-1.65146	-1.54489	-3.14024	-4.18453	-5.73811	-3.72875	-2.38983	-3.42727	-2.4718	-2.63472	-1.41253	-3.05027	-2.58153	-2.95766	-2.31108	-3.46115	-2.87418	-2.5088	-2.71584	-3.35416	-1.5138	-2.25789	-1.46776	-3.50133	-2.22655	-2.0598	-1.04751	-3.27247
CYTK5_min	Cytidylate Kinase (dCMP)	Nucleotide interconversion	-1.64714	-2.07481	-1.61229	0	-1.62452	-4.00159	-1.6083	-1.43762	-1.77362	-2.92088	-4.36004	-2.60694	-4.84641	-2.68387	-1.74177	-1.65584	-2.16459	-3.05385	-2.87213	-1.65146	-1.54489	-3.14024	-4.18453	-5.73811	-3.72875	-2.38983	-3.42727	-2.4718	-2.63472	-1.41253	-3.05027	-2.58153	-2.95766	-2.31108	-3.46115	-2.87418	-2.5088	-2.71584	-3.35416	-1.5138	-2.25789	-1.46776	-3.50133	-2.22655	-2.0598	-1.04751	-3.27247
CYTK5n_min	Cytidylate Kinase (CMP), Nuclear	Nucleotide interconversion	-1.64714	-2.07481	-1.61229	0	-1.62452	-4.00159	-1.6083	-1.43762	-1.77362	-2.92088	-4.36004	-2.60694	-4.84641	-2.68387	-1.74177	-1.65584	-2.16459	-3.05385	-2.87213	-1.65146	-1.54489	-3.14024	-4.18453	-5.73811	-3.72875	-2.38983	-3.42727	-2.4718	-2.63472	-1.41253	-3.05027	-2.58153	-2.95766	-2.31108	-3.46115	-2.87418	-2.5088	-2.71584	-3.35416	-1.5138	-2.25789	-1.46776	-3.50133	-2.22655	-2.0598	-1.04751	-3.27247
CYTK6_min	Cytidylate Kinase (CMP, CTP)	Nucleotide interconversion	-1.64714	-2.07481	-1.61229	0	-1.62452	-4.00159	-1.6083	-1.43762	-1.77362	-2.92088	-4.36004	-2.60694	-4.84641	-2.68387	-1.74177	-1.65584	-2.16459	-3.05385	-2.87213	-1.65146	-1.54489	-3.14024	-4.18453	-5.73811	-3.72875	-2.38983	-3.42727	-2.4718	-2.63472	-1.41253	-3.05027	-2.58153	-2.95766	-2.31108	-3.46115	-2.87418	-2.5088	-2.71584	-3.35416	-1.5138	-2.25789	-1.46776	-3.50133	-2.22655	-2.0598	-1.04751	-3.27247
CYTK6n_min	Cytidylate Kinase (CMP, CTP), Nuclear	Nucleotide interconversion	-1.64714	-2.07481	-1.61229	0	-1.62452	-4.00159	-1.6083	-1.43762	-1.77362	-2.92088	-4.36004	-2.60694	-4.84641	-2.68387	-1.74177	-1.65584	-2.16459	-3.05385	-2.87213	-1.65146	-1.54489	-3.14024	-4.18453	-5.73811	-3.72875	-2.38983	-3.42727	-2.4718	-2.63472	-1.41253	-3.05027	-2.58153	-2.95766	-2.31108	-3.46115	-2.87418	-2.5088	-2.71584	-3.35416	-1.5138	-2.25789	-1.46776	-3.50133	-2.22655	-2.0598	-1.04751	-3.27247
CYTK7_min	Cytidylate Kinase (CMP, UTP)	Nucleotide interconversion	-1.64714	-2.07481	-1.61229	0	-1.62452	-4.00159	-1.6083	-1.43762	-1.77362	-2.92088	-4.36004	-2.60694	-4.84641	-2.68387	-1.74177	-1.65584	-2.16459	-3.05385	-2.87213	-1.65146	-1.54489	-3.14024	-4.18453	-5.73811	-3.72875	-2.38983	-3.42727	-2.4718	-2.63472	-1.41253	-3.05027	-2.58153	-2.95766	-2.31108	-3.46115	-2.87418	-2.5088	-2.71584	-3.35416	-1.5138	-2.25789	-1.46776	-3.50133	-2.22655	-2.0598	-1.04751	-3.27247
CYTK7n_min	Cytidylate Kinase (CMP, UTP), Nuclear	Nucleotide interconversion	-1.64714	-2.07481	-1.61229	0	-1.62452	-4.00159	-1.6083	-1.43762	-1.77362	-2.92088	-4.36004	-2.60694	-4.84641	-2.68387	-1.74177	-1.65584	-2.16459	-3.05385	-2.87213	-1.65146	-1.54489	-3.14024	-4.18453	-5.73811	-3.72875	-2.38983	-3.42727	-2.4718	-2.63472	-1.41253	-3.05027	-2.58153	-2.95766	-2.31108	-3.46115	-2.87418	-2.5088	-2.71584	-3.35416	-1.5138	-2.25789	-1.46776	-3.50133	-2.22655	-2.0598	-1.04751	-3.27247
CYTK8_min	Cytidylate Kinase (CMP, dATP)	Nucleotide interconversion	-1.64714	-2.07481	-1.61229	0	-1.62452	-4.00159	-1.6083	-1.43762	-1.77362	-2.92088	-4.36004	-2.60694	-4.84641	-2.68387	-1.74177	-1.65584	-2.16459	-3.05385	-2.87213	-1.65146	-1.54489	-3.14024	-4.18453	-5.73811	-3.72875	-2.38983	-3.42727	-2.4718	-2.63472	-1.41253	-3.05027	-2.58153	-2.95766	-2.31108	-3.46115	-2.87418	-2.5088	-2.71584	-3.35416	-1.5138	-2.25789	-1.46776	-3.50133	-2.22655	-2.0598	-1.04751	-3.27247
CYTK8n_min	Cytidylate Kinase (CMP, dATP), Nuclear	Nucleotide interconversion	-1.64714	-2.07481	-1.61229	0	-1.62452	-4.00159	-1.6083	-1.43762	-1.77362	-2.92088	-4.36004	-2.60694	-4.84641	-2.68387	-1.74177	-1.65584	-2.16459	-3.05385	-2.87213	-1.65146	-1.54489	-3.14024	-4.18453	-5.73811	-3.72875	-2.38983	-3.42727	-2.4718	-2.63472	-1.41253	-3.05027	-2.58153	-2.95766	-2.31108	-3.46115	-2.87418	-2.5088	-2.71584	-3.35416	-1.5138	-2.25789	-1.46776	-3.50133	-2.22655	-2.0598	-1.04751	-3.27247
CYTK9_min	Cytidylate Kinase (CMP, dCTP)	Nucleotide interconversion	-1.64714	-2.07481	-1.61229	0	-1.62452	-4.00159	-1.6083	-1.43762	-1.77362	-2.92088	-4.36004	-2.60694	-4.84641	-2.68387	-1.74177	-1.65584	-2.16459	-3.05385	-2.87213	-1.65146	-1.54489	-3.14024	-4.18453	-5.73811	-3.72875	-2.38983	-3.42727	-2.4718	-2.63472	-1.41253	-3.05027	-2.58153	-2.95766	-2.31108	-3.46115	-2.87418	-2.5088	-2.71584	-3.35416	-1.5138	-2.25789	-1.46776	-3.50133	-2.22655	-2.0598	-1.04751	-3.27247
CYTK9n_min	Cytidylate Kinase (CMP, dCTP), Nuclear	Nucleotide interconversion	-1.64714	-2.07481	-1.61229	0	-1.62452	-4.00159	-1.6083	-1.43762	-1.77362	-2.92088	-4.36004	-2.60694	-4.84641	-2.68387	-1.74177	-1.65584	-2.16459	-3.05385	-2.87213	-1.65146	-1.54489	-3.14024	-4.18453	-5.73811	-3.72875	-2.38983	-3.42727	-2.4718	-2.63472	-1.41253	-3.05027	-2.58153	-2.95766	-2.31108	-3.46115	-2.87418	-2.5088	-2.71584	-3.35416	-1.5138	-2.25789	-1.46776	-3.50133	-2.22655	-2.0598	-1.04751	-3.27247
DADA_min	Deoxyadenosine Deaminase	Nucleotide interconversion	0	0	0	0	0	0	0	0	0	0	0	0	0	0	0	0	0	0	0	0	0	0	0	0	0	0	0	0	0	0	0	0	0	0	0	0	0	0	0	0	0	0	0	0	0	0	0
DAGK_hs_min	Diacylglycerol Phosphate Kinase (Homo Sapiens)	Glycerophospholipid metabolism	0	0	0	0	0	0	0	0	0	0	0	0	0	0	0	0	0	0	0	0	0	0	0	0	0	0	0	0	0	0	0	0	0	0	0	0	0	0	0	0	0	0	0	0	0	0	0
DAGKn_hs_min	Diacylglycerol Phosphate Kinase (Homo Sapiens)	Glycerophospholipid metabolism	0	0	0	0	0	0	0	0	0	0	0	0	0	0	0	0	0	0	0	0	0	0	0	0	0	0	0	0	0	0	0	0	0	0	0	0	0	0	0	0	0	0	0	0	0	0	0
DAG_HStg_min	Diacylglycerol Golgi Export	Transport, golgi apparatus	0	0	0	0	0	0	0	0	0	0	0	0	0	0	0	0	0	0	0	0	0	0	0	0	0	0	0	0	0	0	0	0	0	0	0	0	0	0	0	0	0	0	0	0	0	0	0
DAGt_min	Diacylglycerol Transport	Transport, extracellular	0	0	0	0	0	-0.393033	0	-0.168125	0	0	0	0	0	0	0	0	0	0	0	0	0	0	0	0	0	0	0	-0.0664372	0	0	0	0	0	0	0	0	0	0	0	0	0	0	0	0	0	0	0
DASCBR_min	Dehydroascorbate Reductase	Vitamin C metabolism	0	0	0	0	0	0	0	0	0	0	0	0	0	0	0	0	0	0	0	0	0	0	0	0	0	0	0	0	0	0	0	0	0	0	0	0	0	0	0	0	0	0	0	0	0	0	0
DCATDc_min	Transport of Decanoate (N-C10:0) by Diffusion	Fatty acid oxidation	0	0	0	0	0	0	0	0	0	0	0	-0.000317043	0	-0.00395787	0	0	0	0	0	0	0	0	0	0	0	0	0	0	0	0	0	-0.00351617	0	0	0	0	0	0	0	0	0	0	0	0	0	0	0
DCIm_min	Dodecenoyl-Coenzyme A Delta Isomerase	Fatty acid oxidation	-0.152905	-0.0907187	-0.133679	-0.802962	-0.330803	-0.474737	-0.90176	-0.305255	-0.30588	-0.626226	-0.0314515	-0.114702	-0.0410999	-0.662848	-0.122374	-0.0089647	-0.883284	-0.0214604	-0.845067	-0.0158288	-0.397533	-0.586401	-0.924988	-0.788958	-0.485017	-0.20258	-0.522952	-0.246854	-0.252846	-0.294141	-0.359558	-0.0261628	-0.32	-0.292565	-0.0156386	-0.618909	-0.396121	-0.909515	-0.961473	-0.110647	-0.911621	-0.249796	-0.392023	-0.306929	-0.12403	-0.162139	-0.177479
DCK1m_min	Deoxycytidine Kinase, Mitochondrial (ATP)	Nucleotide interconversion	0	0	0	0	0	0	0	0	0	0	0	0	0	0	0	0	0	0	0	0	0	0	0	0	0	0	0	0	0	0	0	0	-1.7805	0	0	0	0	0	0	0	0	0	0	0	0	0	0
DCK1n_min	Deoxycytidine Kinase, Nuclear (ATP)	Nucleotide interconversion	-15.2871	-9.78106	-5.1528	-6.19613	-10.3683	-19.013	-7.17315	-12.1413	-8.49553	-13.7788	-18.109	-21.4205	-30.8669	-11.9794	-9.25949	-11.3131	-8.22685	-12.992	-18.0377	-8.78426	-4.8429	-14.8076	-22.6118	-28.2535	-17.7513	-9.24336	-25.1217	-14.7076	-23.2478	-13.4596	-16.6498	-14.8824	-20.7264	-11.4411	-24.585	-32.0549	-15.4744	-15.3563	-16.7735	-18.1687	-13.2388	-5.88787	-28.3551	-11.1787	-9.67703	-8.7527	-17.5995
DCK2n_min	Deoxycytidine Kinase, Nuclear (UTP)	Nucleotide interconversion	-15.2871	-9.78106	-5.1528	-6.19613	-10.3683	-19.013	-7.17315	-12.1413	-8.49553	-13.7788	-18.109	-21.4205	-30.8669	-11.9794	-9.25949	-11.3131	-8.22685	-12.992	-18.0377	-8.78426	-4.8429	-14.8076	-22.6118	-28.2535	-17.7513	-9.24336	-25.1217	-14.7076	-23.2478	-13.4596	-16.6498	-14.8824	-20.7264	-11.4411	-24.585	-32.0549	-15.4744	-15.3563	-16.7735	-18.1687	-13.2388	-5.88787	-28.3551	-11.1787	-9.67703	-8.7527	-17.5995
DCMPDA_min	DCMP Deaminase	Pyrimidine catabolism	-0.184869	-0.0364838	-0.0913936	-0.146362	-0.179858	-0.150483	-0.158445	-0.123254	-0.120358	-0.0585693	-0.0322419	-0.126706	-0.0418903	-0.16351	-0.0647568	-0.00975506	-0.148896	-0.0222508	-0.179846	-0.0162288	-0.118614	-0.221162	-0.336132	-0.264962	-0.18349	-0.0696462	-0.156102	-0.138222	-0.142724	-0.111716	-0.189476	-0.0269532	-0.221988	-0.146972	-0.016429	-0.348989	-0.212195	-0.211755	-0.265123	-0.105897	-0.257397	-0.14186	-0.320154	-0.176807	-0.10867	-0.113576	-0.183526
DCMPtm_min	DCMPtm	Transport, mitochondrial	0	0	0	0	0	0	0	0	0	0	0	0	0	0	0	0	0	0	0	0	0	0	0	0	0	0	0	0	0	0	0	0	-1.7805	0	0	0	0	0	0	0	0	0	0	0	0	0	0
DCSPTN1CPT1_min	Carnitine O-Palmitoyltransferase	Fatty acid oxidation	0	0	0	0	0	0	0	0	0	0	0	0	0	0	0	0	0	0	0	0	0	0	0	0	0	0	0	0	0	0	0	0	0	0	0	0	0	0	0	0	0	0	0	0	0	0	0
DCSPTN1CPT2_min	Carnitine Transferase	Fatty acid oxidation	0	0	0	0	0	0	0	0	0	0	0	0	0	0	0	0	0	0	0	0	0	0	0	0	0	0	0	0	0	0	0	0	0	0	0	0	0	0	0	0	0	0	0	0	0	0	0
DCSPTN1CRNt_min	Transport into the Mitochondria (Carnitine)	Fatty acid oxidation	0	0	0	0	0	0	0	0	0	0	0	0	0	0	0	0	0	0	0	0	0	0	0	0	0	0	0	0	0	0	0	0	0	0	0	0	0	0	0	0	0	0	0	0	0	0	0
DCTPtn_min	DCTP Diffusion in Nucleus	Transport, nuclear	-3.93102	-2.77645	-3.3129	-2.06553	-8.01886	-3.47943	-4.18587	-1.90224	-2.36692	-0.89846	-4.13468	-1.55929	-4.61384	-2.52383	-1.31873	-1.24646	-2.03393	-8.98028	-3.0514	-3.25958	-1.10018	-4.60063	-9.65502	-4.13052	-2.00461	-3.46594	-3.19974	-4.80878	-1.93531	-1.2991	-2.13301	-1.70775	-1.7805	-1.37459	-2.60672	-4.24748	-1.76151	-2.75741	-2.81897	-3.35215	-2.73592	-1.49422	-2.47316	-1.28499	-0.989704	-1.85279	-1.55419
DDPGAm_min	2-Dehydro-3-Deoxy-Phosphogluconate Aldolase, Mitochondrial	Arginine and proline metabolism	0	0	0	0	0	0	0	0	0	0	0	0	0	0	0	0	0	0	0	0	0	0	0	0	0	0	0	0	0	0	0	0	0	0	0	0	0	0	0	0	0	0	0	0	0	0	0
DEDOLP1_L_min	Dehydrodolichol Diphosphate Phosphatase (Liver)	N-glycan synthesis	0	0	0	0	0	0	0	0	0	0	0	0	0	0	0	0	0	0	0	0	0	0	0	0	0	0	0	0	0	0	0	0	0	0	0	0	0	0	0	0	0	0	0	0	0	0	0
DEDOLP2_L_min	Dehydrodolichol Phosphate Phosphatase (Liver)	N-glycan synthesis	0	0	0	0	0	0	0	0	0	0	0	0	0	0	0	0	0	0	0	0	0	0	0	0	0	0	0	0	0	0	0	0	0	0	0	0	0	0	0	0	0	0	0	0	0	0	0
DEDOLR_L_min	Dehydrodolichol Reductase (Liver)	N-glycan synthesis	0	0	0	0	0	0	0	0	0	0	0	0	0	0	0	0	0	0	0	0	0	0	0	0	0	0	0	0	0	0	0	0	0	0	0	0	0	0	0	0	0	0	0	0	0	0	0
DES21_min	Sphingolipid C-4 Hydroxylase (Des2)	Sphingolipid metabolism	0	0	0	0	0	0	0	0	0	0	0	0	0	0	0	0	0	0	0	0	0	0	0	0	0	0	0	0	0	0	0	0	0	0	0	0	0	0	0	0	0	0	0	0	0	0	0
DESAT14_9_min	Desaturation of Myristic Acid to 9-Tetradecenoic Acid	Fatty acid synthesis	0	0	0	0	0	0	0	0	0	0	0	0	0	0	0	0	0	0	0	0	0	0	0	0	0	0	0	0	0	0	0	0	0	0	0	0	0	0	0	0	0	0	0	0	0	0	0
DESAT16_2_min	Palmitoyl Coenzyme A Desaturase (N-C16:0CoA -> N-C16:1CoA)	Fatty acid synthesis	0	0	0	0	0	0	0	0	0	0	0	0	0	0	0	0	0	0	0	0	0	0	0	0	0	0	0	0	0	0	0	0	0	0	0	0	0	0	0	0	0	0	0	0	0	0	0
DESAT18_10_min	Fatty Acyl Coenzyme A Desaturase (N-C18:2CoA -> N-C18:3CoA)	Fatty acid synthesis	0	0	0	0	0	0	0	0	0	0	0	0	0	0	0	0	0	0	0	0	0	0	0	0	0	0	0	0	0	0	0	0	0	0	0	0	0	0	0	0	0	0	0	0	0	0	0
DESAT18_3_min	Stearoyl Coenzyme A Desaturase (N-C18:0CoA -> N-C18:1CoA)	Fatty acid synthesis	0	0	0	0	0	0	0	0	0	0	0	0	0	0	0	0	0	0	0	0	0	0	0	0	0	0	0	0	0	0	0	0	0	0	0	0	0	0	0	0	0	0	0	0	0	0	0
DESAT18_4_min	Stearoyl Coenzyme A Desaturase (N-C18:0CoA -> N-C18:1CoA)	Fatty acid synthesis	0	0	0	0	0	0	0	0	0	0	0	0	0	0	0	0	0	0	0	0	0	0	0	0	0	0	0	0	0	0	0	0	0	0	0	0	0	0	0	0	0	0	0	0	0	0	0
DESAT18_5_min	Stearoyl Coenzyme A Desaturase (N-C18:0CoA -> N-C18:1CoA)	Fatty acid synthesis	0	0	0	0	0	0	0	0	0	0	0	0	0	0	0	0	0	0	0	0	0	0	0	0	0	0	0	0	0	0	0	0	0	0	0	0	0	0	0	0	0	0	0	0	0	0	0
DESAT18_6_min	Fatty Acyl Coenzyme A Desaturase (N-C18:1CoA -> N-C18:2CoA)	Fatty acid synthesis	0	0	0	0	0	0	0	0	0	0	0	0	0	0	0	0	0	0	0	0	0	0	0	0	0	0	0	0	0	0	0	0	0	0	0	0	0	0	0	0	0	0	0	0	0	0	0
DESAT18_7_min	Fatty Acyl Coenzyme A Desaturase (N-C18:1CoA -> N-C18:2CoA)	Fatty acid synthesis	0	0	0	0	0	0	0	0	0	0	0	0	0	0	0	0	0	0	0	0	0	0	0	0	0	0	0	0	0	0	0	0	0	0	0	0	0	0	0	0	0	0	0	0	0	0	0
DESAT18_8_min	Fatty Acyl Coenzyme A Desaturase (N-C18:1CoA -> N-C18:2CoA)	Fatty acid synthesis	0	0	0	0	0	0	0	0	0	0	0	0	0	0	0	0	0	0	0	0	0	0	0	0	0	0	0	0	0	0	0	0	0	0	0	0	0	0	0	0	0	0	0	0	0	0	0
DESAT18_9_min	Fatty Acyl Coenzyme A Desaturase (N-C18:2CoA -> N-C18:3CoA)	Fatty acid synthesis	0	0	0	0	0	0	0	0	0	0	0	0	0	0	0	0	0	0	0	0	0	0	0	0	0	0	0	0	0	0	0	0	0	0	0	0	0	0	0	0	0	0	0	0	0	0	0
DESAT20_1_min	Fatty Acyl Coenzyme A Desaturase (N-C20:3CoA -> N-C20:4CoA)	Fatty acid synthesis	0	0	0	0	0	0	0	0	0	0	0	0	0	0	0	0	0	0	0	0	0	0	0	0	0	0	0	0	0	0	0	0	0	0	0	0	0	0	0	0	0	0	0	0	0	0	0
DESAT20_2_min	Fatty Acyl Coenzyme A Desaturase (N-C20:4CoA -> N-C20:5CoA)	Fatty acid synthesis	0	0	0	0	0	0	0	0	0	0	0	0	0	0	0	0	0	0	0	0	0	0	0	0	0	0	0	0	0	0	0	0	0	0	0	0	0	0	0	0	0	0	0	0	0	0	0
DESAT22_2p_min	Fatty Acyl Coenzyme A Desaturase (N-C22:5CoA -> N-C22:6CoA)	Fatty acid synthesis	0	0	0	0	0	0	0	0	0	0	0	0	0	0	0	0	0	0	0	0	0	0	0	0	0	0	0	0	0	0	0	0	0	0	0	0	0	0	0	0	0	0	0	0	0	0	0
DGAT_min	Diacylglycerol Acyltransferase	Triacylglycerol synthesis	0	0	0	0	0	0	0	0	0	0	0	0	0	0	0	0	0	0	0	0	0	0	0	0	0	0	0	0	0	0	0	0	0	0	0	0	0	0	0	0	0	0	0	0	0	0	0
DGK1_min	Deoxyguanylate Kinase (dGMP:ATP)	Nucleotide interconversion	-0.185469	-0.0370838	-0.0919936	-0.127884	-0.170151	-0.236437	-0.148661	-0.123854	-0.120958	-0.225773	-0.247602	-0.127306	-0.449331	-0.180673	-0.0653568	-0.065507	-0.177879	-0.341122	-0.26491	-0.151802	-0.138958	-0.221762	-0.401567	-0.433668	-0.189667	-0.0702462	-0.156702	-0.138822	-0.143324	-0.112316	-0.190076	-0.138145	-0.222588	-0.147572	-0.451491	-0.422434	-0.212795	-0.280764	-0.265723	-0.106497	-0.257997	-0.14246	-0.320754	-0.177407	-0.10927	-0.114176	-0.220807
DGK2m_min	Deoxyguanylate Kinase (dGMP:dATP), Mitochondrial	Nucleotide interconversion	0	0	0	0	0	0	0	0	0	0	0	0	0	0	0	0	0	0	0	0	0	0	0	0	0	0	0	0	0	0	0	0	0	0	0	0	0	0	0	0	0	0	0	0	0	0	0
DGNSKm_min	Deoxyguanosine Kinase	Nucleotide interconversion	0	0	0	0	0	0	0	0	0	0	0	0	0	0	0	0	0	0	0	0	0	0	0	0	0	0	0	0	0	0	0	0	0	0	0	0	0	0	0	0	0	0	0	0	0	0	0
DGSNtm_min	Deoyguanosine Transport in Mitochondria	Transport, mitochondrial	0	0	0	0	0	0	0	0	0	0	0	0	0	0	0	0	0	0	0	0	0	0	0	0	0	0	0	0	0	0	0	0	0	0	0	0	0	0	0	0	0	0	0	0	0	0	0
DHAAt1r_min	Dehydroascorbate Transport (Uniport)	Transport, extracellular	0	0	0	0	0	0	0	0	0	0	0	0	0	0	0	0	0	0	0	0	0	0	0	0	0	0	0	0	0	0	0	0	0	0	0	0	0	0	0	0	0	0	0	0	0	0	0
DHCR241r_min	24-Dehydrocholesterol Reductase [Precursor]	Cholesterol metabolism	0	0	0	0	0	0	0	0	0	0	0	0	0	0	0	0	0	0	0	0	0	0	0	0	0	0	0	0	0	0	0	0	0	0	0	0	0	0	0	0	0	0	0	0	0	0	0
DHCR242r_min	24-Dehydrocholesterol Reductase [Precursor]	Cholesterol metabolism	0	0	0	0	0	0	0	0	0	0	0	0	0	0	0	0	0	0	0	0	0	0	0	0	0	0	0	0	0	0	0	0	0	0	0	0	0	0	0	0	0	0	0	0	0	0	0
DHCR243r_min	24-Dehydrocholesterol Reductase [Precursor]	Cholesterol metabolism	0	0	0	0	0	0	0	0	0	0	0	0	0	0	0	0	0	0	0	0	0	0	0	0	0	0	0	0	0	0	0	0	0	0	0	0	0	0	0	0	0	0	0	0	0	0	0
DHCR71r_min	7-Dehydrocholesterol Reductase	Cholesterol metabolism	0	0	0	0	0	0	0	0	0	0	0	0	0	0	0	0	0	0	0	0	0	0	0	0	0	0	0	0	0	0	0	0	0	0	0	0	0	0	0	0	0	0	0	0	0	0	0
DHCR72r_min	7-Dehydrocholesterol Reductase	Cholesterol metabolism	0	0	0	0	0	0	0	0	0	0	0	0	0	0	0	0	0	0	0	0	0	0	0	0	0	0	0	0	0	0	0	0	0	0	0	0	0	0	0	0	0	0	0	0	0	0	0
DHCRD1_min	Dihydroceramide Desaturase	Sphingolipid metabolism	0	0	0	0	0	0	0	0	0	0	0	0	0	0	0	0	0	0	0	0	0	0	0	0	0	0	0	0	0	0	0	0	0	0	0	0	0	0	0	0	0	0	0	0	0	0	0
DHCRD2_min	Dihydroceramide Desaturase	Sphingolipid metabolism	0	0	0	0	0	0	0	0	0	0	0	0	0	0	0	0	0	0	0	0	0	0	0	0	0	0	0	0	0	0	0	0	0	0	0	0	0	0	0	0	0	0	0	0	0	0	0
DHFR_min	Dihydrofolate Reductase	Folate metabolism	-2.24121	0.0006	0.0006	-0.369723	0	0.0006	-0.811024	-1.44709	-1.74288	-0.261904	0.0006	-2.0963	-2.63298	-0.425382	0	-1.34215	0	0	-2.42763	0.0006	0	0	-0.9994	0.0006	0	0	-5.57334	0	-4.23192	-3.46561	-2.21313	0	-1.93693	-0.505405	-1.98624	-4.47382	-2.0305	0	-1.70315	-3.772	-1.82953	0	-2.98048	0	-1.39333	-1.97732	0.0006
DHFtl_min	Dihydrofolate Reversible Lysosomal Transport	Transport, lysosomal	-2.25277	-0.371964	-0.398836	-0.553356	-0.31078	-0.331491	-0.457406	-0.746916	-1.25884	-0.299487	-0.624631	-0.709838	-1.53795	-0.550406	-0.329478	-0.421559	-0.331586	-0.534463	-1.20729	-0.17948	-0.220306	-0.583882	-1.18071	-1.37684	-0.8933	-0.620691	-1.88825	-0.413858	-2.78448	-2.6653	-0.976897	-0.867654	-2.26048	-2.07007	-0.603802	-2.04325	-1.18744	-1.05243	-1.3132	-1.65205	-0.55028	-1.09457	-2.33332	-0.282407	-0.943811	-1.09462	-0.630412
DHFtm_min	Dihydrofolate Reversible Mitochondrial Transport	Transport, mitochondrial	-2.24121	0	0	0	0	0	0	-1.44709	-1.74288	0	0	-2.0963	-0.491658	0	0	-0.703189	0	0	-2.42763	0	0	0	0	0	0	0	0	0	0	-3.46561	-2.21313	0	0	0	-0.272951	0	-2.0305	0	0	-3.772	-1.82953	0	-2.98048	0	-1.39333	0	0
DHORD9_min	Dihydoorotic Acid Dehydrogenase (Quinone 10)	Pyrimidine synthesis	0.00192482	0.00192482	0.00192482	0.00192482	0.00192482	0.00192482	0.00192482	0.00192482	0.00192482	0.00192482	0.00192482	0.00192482	0.00192482	0.00192482	0.00192482	0.00192482	0.00192482	0.00192482	0.00192482	0.00192482	0.00192482	0.00192482	0.00192482	0.00192482	0.00192482	0.00192482	0.00192482	0.00192482	0.00192482	0.00192482	0.00192482	0.00192482	0.00192482	0.00192482	0.00192482	0.00192482	0.00192482	0.00192482	0.00192482	0.00192482	0.00192482	0.00192482	0.00192482	0.00192482	0.00192482	0.00192482	0.00192482
DHORTS_min	Dihydroorotase	Pyrimidine synthesis	-0.186003	-0.0380086	-0.0929184	-0.147497	-0.181383	-0.152008	-0.159579	-0.124389	-0.121492	-0.0600941	-0.0333763	-0.127841	-0.0430248	-0.164644	-0.0658913	-0.0108895	-0.150421	-0.0233853	-0.180981	-0.0177537	-0.120138	-0.222297	-0.337266	-0.266096	-0.184624	-0.0707807	-0.157237	-0.139357	-0.143858	-0.112851	-0.190611	-0.0280877	-0.223122	-0.148106	-0.0175634	-0.350123	-0.213329	-0.212889	-0.266258	-0.107031	-0.258531	-0.142995	-0.321288	-0.177942	-0.109804	-0.11471	-0.18466
DIDECAETH_min	Formation of C12:0-Ethanolamide	Glycerophospholipid metabolism	0	0	0	0	0	0	0	0	0	0	0	0	0	0	0	0	0	0	0	0	0	0	0	0	0	0	0	0	0	0	0	0	0	0	0	0	0	0	0	0	0	0	0	0	0	0	0
DIDPtn_min	Transport of dIDP, Nuclear	Transport, nuclear	-19.3066	-6.78251	-7.56247	-7.68188	-13.0424	-12.0915	-10.9094	-19.0414	-13.3525	-9.29215	-15.4652	-15.6574	-25.4344	-11.5583	-10.0996	-11.6286	-8.22782	-18.7341	-22.5271	-10.1558	-10.9973	-15.5182	-20.8107	-27.5755	-19.4941	-12.5009	-20.3378	-14.9111	-16.2746	-12.2946	-22.5613	-13.2575	-20.9655	-17.3341	-22.6737	-26.3742	-13.4739	-21.5027	-22.6025	-20.2727	-17.3467	-19.6599	-22.5929	-22.1871	-14.6954	-16.6467	-10.168
DIGALSIDEtl_min	Digalside Hs Intracellular Transport	Transport, lysosomal	0	0	0	0	0	0	0	0	0	0	0	0	0	0	0	0	0	0	0	0	0	0	0	0	0	0	0	0	0	0	0	0	0	0	0	0	0	0	0	0	0	0	0	0	0	0	0
DIHOLINETH_min	Formation of Dihomo-Gamma-Linolenoyl Ethanolamide	Glycerophospholipid metabolism	0	0	0	0	0	0	0	0	0	0	0	0	0	0	0	0	0	0	0	0	0	0	0	0	0	0	0	0	0	0	0	0	0	0	0	0	0	0	0	0	0	0	0	0	0	0	0
DITPtn_min	Transport of dITP, Nuclear	Transport, nuclear	-19.3066	-6.78251	-7.56247	-7.68188	-13.0424	-12.0915	-10.9094	-19.0414	-13.3525	-9.29215	-15.4652	-15.6574	-25.4344	-11.5583	-10.0996	-11.6286	-8.22782	-18.7341	-22.5271	-10.1558	-10.9973	-15.5182	-20.8107	-27.5755	-19.4941	-12.5009	-20.3378	-14.9111	-16.2746	-12.2946	-22.5613	-13.2575	-20.9655	-17.3341	-22.6737	-26.3742	-13.4739	-21.5027	-22.6025	-20.2727	-17.3467	-19.6599	-22.5929	-22.1871	-14.6954	-16.6467	-10.168
DLNLCGCPT1_min	Carnitine O-Palmitoyltransferase	Fatty acid oxidation	0	0	0	0	0	0	0	0	0	0	0	0	0	0	0	0	0	0	0	0	0	0	0	0	0	0	0	0	0	0	0	0	0	0	0	0	0	0	0	0	0	0	0	0	0	0	0
DLNLCGCPT2_min	Carnitine Transferase	Fatty acid oxidation	0	0	0	0	0	0	0	0	0	0	0	0	0	0	0	0	0	0	0	0	0	0	0	0	0	0	0	0	0	0	0	0	0	0	0	0	0	0	0	0	0	0	0	0	0	0	0
DLNLCGCRNt_min	Transport into the Mitochondria (Carnitine)	Fatty acid oxidation	0	0	0	0	0	0	0	0	0	0	0	0	0	0	0	0	0	0	0	0	0	0	0	0	0	0	0	0	0	0	0	0	0	0	0	0	0	0	0	0	0	0	0	0	0	-0.232213	0
DMATT_min	Dimethylallyltranstransferase	Cholesterol metabolism	0	0	0	0	0	0	0	0	0	0	0	0	0	0	0	0	0	0	0	0	0	0	0	0	0	0	0	0	0	0	0	0	0	0	0	0	0	0	0	0	0	0	0	0	0	0	0
DMATTx_min	Dimethylallyltranstransferase	Cholesterol metabolism	0	0	0	0	0	0	0	0	0	0	0	0	0	0	0	0	0	0	0	0	0	0	0	0	0	0	0	0	0	0	0	0	0	0	0	0	0	0	0	0	0	0	0	0	0	0	0
DMGDHm_min	Dimethylglycine Dehydrogenase, Mitochondrial	Glycine, serine, alanine, and threonine metabolism	0	0	0	0	0	0	0	0	0	0	0	0	0	0	0	0	0	0	0	0	0	0	0	0	0	0	0	0	0	0	0	0	0	0	0	0	0	0	0	0	0	0	0	0	0	0	0
DMGtm_min	Transport of Dimethylglycine via Diffusion, Mitochondrial	Transport, mitochondrial	0	0	0	0	0	0	0	0	0	0	0	0	0	0	0	0	0	0	0	0	0	0	0	0	0	0	0	0	0	0	0	0	0	0	0	0	0	0	0	0	0	0	0	0	0	0	0
DM_1a25dhvitd3[n]_min	Demand for Vitamin D3	Exchange/demand reaction	0	0	0	0	0	0	0	0	0	0	0	0	0	0	0	0	0	0	0	0	0	0	0	0	0	0	0	0	0	0	0	0	0	0	0	0	0	0	0	0	0	0	0	0	0	0	0
DM_K_c__min	Demand for Potassium	Exchange/demand reaction	0	0	0	0	0	0	0	0	0	0	0	0	0	0	0	0	0	0	0	0	0	0	0	0	0	0	0	0	0	0	0	0	0	0	0	0	0	0	0	0	0	0	0	0	0	0	0
DM_anth_min	Demand for Anthranilate	Exchange/demand reaction	0	0	0	0	0	0	0	0	0	0	0	0	0	0	0	0	0	0	0	0	0	0	0	0	0	0	0	0	0	0	0	0	0	0	0	0	0	0	0	0	0	0	0	0	0	0	0
DM_atp_c__min	Demand for ATP, Cytosolic	Exchange/demand reaction	0	0	0	0	0	0	0	0	0	0	0	0	0	0	0	0	0	0	0	0	0	0	0	0	0	0	0	0	0	0	0	0	0	0	0	0	0	0	0	0	0	0	0	0	0	0	0
DM_btn[m]_min	DM_btn[m]	Exchange/demand reaction	0	0	0	0	0	0	0	0	0	0	0	0	0	0	0	0	0	0	0	0	0	0	0	0	0	0	0	0	0	0	0	0	0	0	0	0	0	0	0	0	0	0	0	0	0	0	0
DM_cbl2[m]_min	DM_cbl2[m]	Exchange/demand reaction	0	0	0	0	0	0	0	0	0	0	0	0	0	0	0	0	0	0	0	0	0	0	0	0	0	0	0	0	0	0	0	0	0	0	0	0	0	0	0	0	0	0	0	0	0	0	0
DM_con_C06453[c]_min	Demand for consumed methylcobalamin	Exchange/demand reaction	1e-05	0	0	0	0	0	0	0	0	0	0	0	0	0	0	0	0	0	0	0	0	0	0	0	0	0	0	0	0	1e-05	0	0	0	0	0	1e-05	0	0	0	0	0	0	0	0	0	0	0
DM_con_adocbl[m]_min	Demand for consumed adenosylcobalamin	Exchange/demand reaction	0	0	0	0	0	0	0	0	0	0	0	0	0	0	0	0	0	0	0	0	0	0	0	0	0	0	0	0	0	0	0	0	0	0	0	0	0	0	0	0	0	0	0	0	0	0	0
DM_dctp_m__min	Demand for dCTP	Exchange/demand reaction	0	0	0	0	0	0	0	0	0	0	0	0	0	0	0	0	0	0	0	0	0	0	0	0	0	0	0	0	0	0	0	0	0	0	0	0	0	0	0	0	0	0	0	0	0	0	0
DM_dna5mtc[n]_min	Demand for methylated DNA	Exchange/demand reaction	0.001	0.001	0.001	0.001	0.001	0.001	0.001	0.001	0.001	0.001	0.001	0.001	0.001	0.001	0.001	0.001	0.001	0.001	0.001	0.001	0.001	0.001	0.001	0.001	0.001	0.001	0.001	0.001	0.001	0.001	0.001	0.001	0.001	0.001	0.001	0.001	0.001	0.001	0.001	0.001	0.001	0.001	0.001	0.001	0.001	0.001	0.001
DM_dna[n]_min	Demand for DNA	Exchange/demand reaction	0.001	0.001	0.001	0.001	0.001	0.001	0.001	0.001	0.001	0.001	0.001	0.001	0.001	0.001	0.001	0.001	0.001	0.001	0.001	0.001	0.001	0.001	0.001	0.001	0.001	0.001	0.001	0.001	0.001	0.001	0.001	0.001	0.001	0.001	0.001	0.001	0.001	0.001	0.001	0.001	0.001	0.001	0.001	0.001	0.001	0.001	0.001
DM_dttp_m__min	Demand for dTTP	Exchange/demand reaction	0	0	0	0	0	0	0	0	0	0	0	0	0	0	0	0	0	0	0	0	0	0	0	0	0	0	0	0	0	0	0	0	0	0	0	0	0	0	0	0	0	0	0	0	0	0	0
DM_hhxdcal[c]_min	Demand for 2-Hydroxyhexadecanal, Cytosolic	Exchange/demand reaction	0	0	0	0	0	0	0	0	0	0	0	0	0	0	0	0	0	0	0	0	0	0	0	0	0	0	0	0	0	0	0	0	0	0	0	0	0	0	0	0	0	0	0	0	0	0	0
DM_k[g]_min	Demand for Potassium, Golgi Apparatus	Exchange/demand reaction	0	0	0	0	0	0	0	0	0	0	0	0	0	0	0	0	0	0	0	0	0	0	0	0	0	0	0	0	0	0	0	0	0	0	0	0	0	0	0	0	0	0	0	0	0	0	0
DM_kdn_c__min	Demand for 2-Keto-3-Deoxy-D-Glycero-D-Galactononic Acid, Cytosolic	Exchange/demand reaction	0	0	0	0	0	0	0	0	0	0	0	0	0	0	0	0	0	0	0	0	0	0	0	0	0	0	0	0	0	0	0	0	0	0	0	0	0	0	0	0	0	0	0	0	0	0	0
DM_pail35p_hs[n]_min	Demand for 1-Phosphatidyl-1D-Myo-Inositol 3, 5-Bisphosphate	Exchange/demand reaction	0	0	0	0	0	0	0	0	0	0	0	0	0	0	0	0	0	0	0	0	0	0	0	0	0	0	0	0	0	0	0	0	0	0	0	0	0	0	0	0	0	0	0	0	0	0	0
DM_pcreat[c]_min	Demand for Phosphocreatine, Cytosolic	Exchange/demand reaction	0	0	0	0	0	0	0	0	0	0	0	0	0	0	0	0	0	0	0	0	0	0	0	0	0	0	0	0	0	0	0	0	0	0	0	0	0	0	0	0	0	0	0	0	0	0	0
DM_sph1p[n]_min	Demand for (2S,3R)-2-Azaniumyl-3-Hydroxyoctadecyl Phosphate	Exchange/demand reaction	0	0	0	0	0	0	0	0	0	0	0	0	0	0	0	0	0	0	0	0	0	0	0	0	0	0	0	0	0	0	0	0	0	0	0	0	0	0	0	0	0	0	0	0	0	0	0
DM_sphs1p[n]_min	Demand for Sphingosine 1-Phosphate	Exchange/demand reaction	0	0	0	0	0	0	0	0	0	0	0	0	0	0	0	0	0	0	0	0	0	0	0	0	0	0	0	0	0	0	0	0	0	0	0	0	0	0	0	0	0	0	0	0	0	0	0
DNAMTn_min	DNA (Cytosine-5-)-Methyltransferase, Nucleus	Methionine and cysteine metabolism	0.001	0.001	0.001	0.001	0.001	0.001	0.001	0.001	0.001	0.001	0.001	0.001	0.001	0.001	0.001	0.001	0.001	0.001	0.001	0.001	0.001	0.001	0.001	0.001	0.001	0.001	0.001	0.001	0.001	0.001	0.001	0.001	0.001	0.001	0.001	0.001	0.001	0.001	0.001	0.001	0.001	0.001	0.001	0.001	0.001	0.001	0.001
DNDPt10m_min	Transport of dADP via dCDP Antiport	Transport, mitochondrial	0	0	0	0	0	0	0	0	0	0	0	0	0	0	0	0	0	0	0	0	0	0	0	0	0	0	0	0	0	0	0	0	0	0	0	0	0	0	0	0	0	0	0	0	0	0	0
DNDPt11m_min	Transport of dADP via dGDP Antiport	Transport, mitochondrial	0	0	0	0	0	0	0	0	0	0	0	0	0	0	0	0	0	0	0	0	0	0	0	0	0	0	0	0	0	0	0	0	0	0	0	0	0	0	0	0	0	0	0	0	0	0	0
DNDPt12m_min	Transport of dADP via ADP Antiport	Transport, mitochondrial	0	0	0	0	0	0	0	0	0	0	0	0	0	0	0	0	0	0	0	0	0	0	0	0	0	0	0	0	0	0	0	0	0	0	0	0	0	0	0	0	0	0	0	0	0	0	0
DNDPt15m_min	Transport of dUDP via dGDP Antiport	Transport, mitochondrial	0	0	0	0	0	0	0	0	0	0	0	0	0	0	0	0	0	0	0	0	0	0	0	0	0	0	0	0	0	0	0	0	0	0	0	0	0	0	0	0	0	0	0	0	0	0	0
DNDPt20m_min	Transport of dTDP via ATP Antiport	Transport, mitochondrial	0	0	0	0	0	0	0	0	0	0	0	0	0	0	0	0	0	0	0	0	0	0	0	0	0	0	0	0	0	0	0	0	0	0	0	0	0	0	0	0	0	0	0	0	0	0	0
DNDPt21m_min	Transport of dTDP via ADP Antiport	Transport, mitochondrial	0	0	0	0	0	0	0	0	0	0	0	0	0	0	0	0	0	0	0	0	0	0	0	0	0	0	0	0	0	0	0	0	0	0	0	0	0	0	0	0	0	0	0	0	0	0	0
DNDPt23m_min	Transport of dTDP via dGTP Antiport	Transport, mitochondrial	0	0	0	0	0	0	0	0	0	0	0	0	0	0	0	0	0	0	0	0	0	0	0	0	0	0	0	0	0	0	0	0	0	0	0	0	0	0	0	0	0	0	0	0	0	0	0
DNDPt24m_min	Transport of dTDP via dADP Antiport	Transport, mitochondrial	0	0	0	0	0	0	0	0	0	0	0	0	0	0	0	0	0	0	0	0	0	0	0	0	0	0	0	0	0	0	0	0	0	0	0	0	0	0	0	0	0	0	0	0	0	0	0
DNDPt25m_min	Transport of dTDP via dCDP Antiport	Transport, mitochondrial	0	0	0	0	0	0	0	0	0	0	0	0	0	0	0	0	0	0	0	0	0	0	0	0	0	0	0	0	0	0	0	0	0	0	0	0	0	0	0	0	0	0	0	0	0	0	0
DNDPt28m_min	Transport of dCDP via dGDP Antiport	Transport, mitochondrial	0	0	0	0	0	0	0	0	0	0	0	0	0	0	0	0	0	0	0	0	0	0	0	0	0	0	0	0	0	0	0	0	0	0	0	0	0	0	0	0	0	0	0	0	0	0	0
DNDPt30m_min	Transport of dCDP via ADP Antiport	Transport, mitochondrial	0	0	0	0	0	0	0	0	0	0	0	0	0	0	0	0	0	0	0	0	0	0	0	0	0	0	0	0	0	0	0	0	0	0	0	0	0	0	0	0	0	0	0	0	0	0	0
DNDPt31m_min	Transport of dCDP via ATP Antiport	Transport, mitochondrial	0	0	0	0	0	0	0	0	0	0	0	0	0	0	0	0	0	0	0	0	0	0	0	0	0	0	0	0	0	0	0	0	0	0	0	0	0	0	0	0	0	0	0	0	0	0	0
DNDPt32m_min	Transport of dGDP via ATP Antiport	Transport, mitochondrial	0	0	0	0	0	0	0	0	0	0	0	0	0	0	0	0	0	0	0	0	0	0	0	0	0	0	0	0	0	0	0	0	0	0	0	0	0	0	0	0	0	0	0	0	0	0	0
DNDPt37m_min	Transport of dUTP via dTDP Antiport	Transport, mitochondrial	0	0	0	0	0	0	0	0	0	0	0	0	0	0	0	0	0	0	0	0	0	0	0	0	0	0	0	0	0	0	0	0	0	0	0	0	0	0	0	0	0	0	0	0	0	0	0
DNDPt38m_min	Transport of dUTP via dUDP Antiport	Transport, mitochondrial	0	0	0	0	0	0	0	0	0	0	0	0	0	0	0	0	0	0	0	0	0	0	0	0	0	0	0	0	0	0	0	0	0	0	0	0	0	0	0	0	0	0	0	0	0	0	0
DNDPt39m_min	Transport of dUTP via dGDP Antiport	Transport, mitochondrial	0	0	0	0	0	0	0	0	0	0	0	0	0	0	0	0	0	0	0	0	0	0	0	0	0	0	0	0	0	0	0	0	0	0	0	0	0	0	0	0	0	0	0	0	0	0	0
DNDPt40m_min	Transport of dUTP via dADP Antiport	Transport, mitochondrial	0	0	0	0	0	0	0	0	0	0	0	0	0	0	0	0	0	0	0	0	0	0	0	0	0	0	0	0	0	0	0	0	0	0	0	0	0	0	0	0	0	0	0	0	0	0	0
DNDPt41m_min	Transport of dUTP via dCDP Antiport	Transport, mitochondrial	0	0	0	0	0	0	0	0	0	0	0	0	0	0	0	0	0	0	0	0	0	0	0	0	0	0	0	0	0	0	0	0	0	0	0	0	0	0	0	0	0	0	0	0	0	0	0
DNDPt42m_min	Transport of dUTP via ADP Antiport	Transport, mitochondrial	0	0	0	0	0	0	0	0	0	0	0	0	0	0	0	0	0	0	0	0	0	0	0	0	0	0	0	0	0	0	0	0	0	0	0	0	0	0	0	0	0	0	0	0	0	0	0
DNDPt4m_min	Transport of dATP via dUDP Antiport	Transport, mitochondrial	0	0	0	0	0	0	0	0	0	0	0	0	0	0	0	0	0	0	0	0	0	0	0	0	0	0	0	0	0	0	0	0	0	0	0	0	0	0	0	0	0	0	0	0	0	0	0
DNDPt59m_min	Transport of dGTP via dADP Antiport	Transport, mitochondrial	0	0	0	0	0	0	0	0	0	0	0	0	0	0	0	0	0	0	0	0	0	0	0	0	0	0	0	0	0	0	0	0	0	0	0	0	0	0	0	0	0	0	0	0	0	0	0
DNDPt60m_min	Transport of dGTP via dUDP Antiport	Transport, mitochondrial	0	0	0	0	0	0	0	0	0	0	0	0	0	0	0	0	0	0	0	0	0	0	0	0	0	0	0	0	0	0	0	0	0	0	0	0	0	0	0	0	0	0	0	0	0	0	0
DNDPt61m_min	Transport of dGTP via dTDP Antiport	Transport, mitochondrial	0	0	0	0	0	0	0	0	0	0	0	0	0	0	0	0	0	0	0	0	0	0	0	0	0	0	0	0	0	0	0	0	0	0	0	0	0	0	0	0	0	0	0	0	0	0	0
DNDPt62m_min	Transport of dGTP via dGDP Antiport	Transport, mitochondrial	0	0	0	0	0	0	0	0	0	0	0	0	0	0	0	0	0	0	0	0	0	0	0	0	0	0	0	0	0	0	0	0	0	0	0	0	0	0	0	0	0	0	0	0	0	0	0
DNDPt63m_min	Transport of dGTP via dCDP Antiport	Transport, mitochondrial	0	0	0	0	0	0	0	0	0	0	0	0	0	0	0	0	0	0	0	0	0	0	0	0	0	0	0	0	0	0	0	0	0	0	0	0	0	0	0	0	0	0	0	0	0	0	0
DOCOHEXETHc_min	Formation of Docosahexaenoyl Ethanolamide	Glycerophospholipid metabolism	0	0	0	0	0	0	0	0	0	0	0	0	0	0	0	0	0	0	0	0	0	0	0	0	0	0	0	0	0	0	0	0	0	0	0	0	0	0	0	0	0	0	0	0	0	0	0
DOCOSACT_min	Activation of Docosanoic Acid for Transport	Fatty acid oxidation	0	0	0	0	0	0	0	0	0	0	0	0	0	0	0	0	0	0	0	0	0	0	0	0	0	0	0	0	0	0	0	0	0	0	0	0	0	0	0	0	0	0	0	0	0	0	0
DOCTETETH_min	Formation of Docosatetraenoyl Ethanolamide (22:4, Delta 7, 10, 13, 16)	Glycerophospholipid metabolism	0	0	0	0	0	0	0	0	0	0	0	0	0	0	0	0	0	0	0	0	0	0	0	0	0	0	0	0	0	0	0	0	0	0	0	0	0	0	0	0	0	0	0	0	0	0	0
DOLGLCP_Lter_min	Dolichyl Beta-D-Glucosyl Phosphate Flippase (Liver)	N-glycan synthesis	0	0	0	0	0	0	0	0	0	0	0	0	0	0	0	0	0	0	0	0	0	0	0	0	0	0	0	0	0	0	0	0	0	0	0	0	0	0	0	0	0	0	0	0	0	0	0
DOLGPP_Ler_min	Dolichyl-Beta-D-Glucosyl-Phosphate Dolichylphosphohydrolase (Liver)	N-glycan synthesis	0	0	0	0	0	0	0	0	0	0	0	0	0	0	0	0	0	0	0	0	0	0	0	0	0	0	0	0	0	0	0	0	0	0	0	0	0	0	0	0	0	0	0	0	0	0	0
DOLICHOL_Lter_min	Dolichol Diffusion, Human (Liver)	N-glycan synthesis	0	0	0	0	0	0	0	0	0	0	0	0	0	0	0	0	0	0	0	0	0	0	0	0	0	0	0	0	0	0	0	0	0	0	0	0	0	0	0	0	0	0	0	0	0	0	0
DOLPGT3_Ler_min	Dolichyl-Phosphate-Glucose-Glycolipid Alpha-Glucosyltransferase (Liver)	N-glycan synthesis	0	0	0	0	0	0	0	0	0	0	0	0	0	0	0	0	0	0	0	0	0	0	0	0	0	0	0	0	0	0	0	0	0	0	0	0	0	0	0	0	0	0	0	0	0	0	0
DPCOAK_min	Dephospho Coenzyme A Kinase	CoA synthesis	0	0	0	0	0	0	0	0	0	0	0	0	0	0	0	0	0	0	0	0	0	0	0	0	0	0	0	0	0	0	0	0	0	0	0	0	0	0	0	0	0	0	0	0	0	0	0
DPCOAtl_min	Transport of Dephospho Coenzyme A via Diffusion, Lysosomal	Transport, lysosomal	0	0	0	0	0	0	0	0	0	0	0	0	0	0	0	0	0	0	0	0	0	0	0	0	0	0	0	0	0	0	0	0	0	0	0	0	0	0	0	0	0	0	0	0	0	0	0
DPGM_min	Diphosphoglyceromutase	Glycolysis/gluconeogenesis	0	0	0	0	0	0	0	0	0	0	0	0	0	0	0	0	0	0	0	0	0	0	0	0	0	0	0	0	0	0	0	0	0	0	0	0	0	0	0	0	0	0	0	0	0	0	0
DPGase_min	Diphosphoglycerate Phosphatase	Glycolysis/gluconeogenesis	0	0	0	0	0	0	0	0	0	0	0	0	0	0	0	0	0	0	0	0	0	0	0	0	0	0	0	0	0	0	0	0	0	0	0	0	0	0	0	0	0	0	0	0	0	0	0
DPMVDc_min	Diphosphomevalonate Decarboxylase, Cytosol	Squalene and cholesterol synthesis	0	0	0	0	0	0	0	0	0	0	0	0	0	0	0	0	0	0	0	0	0	0	0	0	0	0	0	0	0	0	0	0	0	0	0	0	0	0	0	0	0	0	0	0	0	0	0
DPMVDx_min	Diphosphomevalonate Decarboxylase	Cholesterol metabolism	0	0	0	0	0	0	0	0	0	0	0	0	0	0	0	0	0	0	0	0	0	0	0	0	0	0	0	0	0	0	0	0	0	0	0	0	0	0	0	0	0	0	0	0	0	0	0
DRPA_min	Deoxyribose-Phosphate Aldolase	Pentose phosphate pathway	0	0	0	0	0	0	0	0	0	0	0	0	0	0	0	0	0	0	0	0	0	0	0	0	0	0	0	0	0	0	0	0	0	0	0	0	0	0	0	0	0	0	0	0	0	0	0
DSAT_min	Dihydrosphingosine N-Acyltransferase	Sphingolipid metabolism	0.00017486	0.00017486	0.00017486	0.00017486	0.00017486	0.00017486	0.00017486	0.00017486	0.00017486	0.00017486	0.00017486	0.00017486	0.00017486	0.00017486	0.00017486	0.00017486	0.00017486	0.00017486	0.00017486	0.00017486	0.00017486	0.00017486	0.00017486	0.00017486	0.00017486	0.00017486	0.00017486	0.00017486	0.00017486	0.00017486	0.00017486	0.00017486	0.00017486	0.00017486	0.00017486	0.00017486	0.00017486	0.00017486	0.00017486	0.00017486	0.00017486	0.00017486	0.00017486	0.00017486	0.00017486	0.00017486	0.00017486
DSREDUCr_min	Desmosterol Reductase	Squalene and cholesterol synthesis	0	0	0	0	0	0	0	0	0	0	0	0	0	0	0	0	0	0	0	0	0	0	0	0	0	0	0	0	0	0	0	0	0	0	0	0	0	0	0	0	0	0	0	0	0	0	0
DTMPK_min	DTMP Kinase	Nucleotide interconversion	0	0.0006	0.0006	0.0006	0	0.0006	0	0.0006	0.0006	0.0006	0	0.0006	0.0006	0.0006	0.0006	0.0006	0.0006	0.0006	0.0006	0.0006	0.0006	0.0006	0.0006	0	0	0.0006	0.0006	0	0.0006	0.0006	0.0006	0.0006	0.0006	0.0006	0.0006	0.0006	0.0006	0.0006	0	0.0006	0.0006	0	0	0.0006	0.0006	0.0006	0.0006
DTMPKm_min	DTMP Kinase in Mitochondria	Pyrimidine synthesis	0	0	0	0	0	0	0	0	0	0	0	0	0	0	0	0	0	0	0	0	0	0	0	0	0	0	0	0	0	0	0	0	0	0	0	0	0	0	0	0	0	0	0	0	0	0	0
DUDPtn_min	Transport of dUDP, Nuclear	Transport, nuclear	-2.5243	-0.0370838	-0.0919936	-1.80382	-0.226675	-0.236437	-2.36024	-1.36014	-2.883	-0.225773	-4.7319	-3.73462	-6.77797	-3.97266	-1.63001	-1.06649	-0.177879	-3.74928	-2.96461	-0.151802	-0.138958	-3.60288	-4.16062	-6.86363	-3.82862	-1.9528	-2.51456	-4.47587	-2.64709	-1.35201	-3.88368	-2.34456	-2.9813	-2.26772	-4.85547	-2.81346	-3.13689	-2.29904	-3.63269	-0.992534	-2.05569	-1.11485	-5.89591	-1.55286	-1.83668	-1.71286	-4.87525
DUMPtn_min	Transport of dUMP, Nuclear	Transport, nuclear	-0.185469	-0.0370838	-0.0919936	-0.179127	-0.226675	-0.236437	-0.193168	-0.123854	-0.120958	-0.225773	-0.247602	-0.127306	-0.449331	-0.180673	-0.0653568	-0.065507	-0.177879	-0.351499	-0.26491	-0.151802	-0.138958	-0.221762	-0.445789	-0.433668	-0.189667	-0.0702462	-0.156702	-0.138822	-0.143324	-0.112316	-0.190076	-0.138145	-0.222588	-0.147572	-0.451491	-0.422434	-0.212795	-0.299689	-0.265723	-0.106497	-0.257997	-0.14246	-0.320754	-0.177407	-0.10927	-0.114176	-0.220807
DURAD2_min	Dihydrothymin Dehydrogenase (NADP)	Pyrimidine catabolism	0	0	0	0	0	0	0	0	0	0	0	0	0	0	0	0	0	0	0	0	0	0	0	0	0	0	0	0	0	0	0	0	0	0	0	0	0	0	0	0	0	0	0	0	0	0	0
DURIK1_min	Deoxyuridine Kinase (ATP:Deoxyuridine)	Nucleotide interconversion	0	0	0	0	0	0	0	0	0	0	0	0	0	0	0	0	0	0	0	0	0	0	0	0	0	0	0	0	0	0	0	0	0	0	0	0	0	0	0	0	0	0	0	0	0	0	0
DURIK1m_min	Deoxyuridine Kinase (ATP:Deoxyuridine), Mitochondrial	Nucleotide interconversion	0	0	0	0	0	0	0	0	0	0	0	0	0	0	0	0	0	0	0	0	0	0	0	0	0	0	0	0	0	0	0	0	0	0	0	0	0	0	0	0	0	0	0	0	0	0	0
DURIPP_min	Deoxyuridine Phosphorylase	Nucleotide interconversion	-0.185469	-0.0370838	-0.0919936	-0.146962	-0.180458	-0.151083	-0.159045	-0.123854	-0.120958	-0.0556368	-0.0328419	-0.127306	-0.0424903	-0.16411	-0.0653568	-0.0103551	-0.142222	-0.0228508	-0.180446	-0.0168288	-0.119214	-0.221762	-0.336732	-0.265562	-0.18409	-0.0702462	-0.156702	-0.138822	-0.143324	-0.112316	-0.190076	-0.0275532	-0.222588	-0.147572	-0.017029	-0.349589	-0.212795	-0.212355	-0.265723	-0.106497	-0.257997	-0.14246	-0.320754	-0.177407	-0.10927	-0.114176	-0.184126
DUTPDPm_min	DUTP Diphosphatase	Nucleotide interconversion	0	0	0	0	0	0	0	0	0	0	0	0	0	0	0	0	0	0	0	0	0	0	0	0	0	0	0	0	0	0	0	0	0	0	0	0	0	0	0	0	0	0	0	0	0	0	0
DUTPDPn_min	DUTP Diphosphatase, Nuclear	Nucleotide interconversion	0	0	0	0	0	0	0	0	0	0	0	0	0	0	0	0	0	0	0	0	0	0	0	0	0	0	0	0	0	0	0	0	0	0	0	0	0	0	0	0	0	0	0	0	0	0	0
D_LACt2_min	D-Lactate Transport via Proton Symport	Transport, extracellular	0	0	0	0	0	0	0	0	0	0	0	-0.0839982	0	0	0	0	0	0	0	0	0	0	-0.0432603	0	0	0	-0.120062	-0.0558711	0	0	0	0	0	0	0	0	0	0	0	0	0	0	0	0	0	0	0
D_LACtm_min	D-Lactate Transport, Mitochondrial	Transport, mitochondrial	-0.0927001	-1.00555	-0.00108995	-0.0446109	-0.996214	-0.235978	-0.0620189	-1.67811	-1.41794	-0.546436	-0.0943545	-0.0839982	-0.1233	-0.927209	-1.01742	-0.0268941	-0.0605195	-0.00522729	-1.73353	-0.0246047	-1.38386	-2.32521	-0.0432603	-1.66724	-2.49187	-2.14329	-0.120062	-0.0558711	-1.53446	-0.857522	-1.66834	-0.054765	-1.75098	0	-0.00985847	-0.0911721	0	-0.00119941	-2.36621	-1.93295	-1.70454	-1.40901	0	-1.4952	-1.40358	-0.77705	-0.0146305
EBP1r_min	3-Beta-Hydroxysteroid-Delta (8), Delta (7)-Isomerase	Cholesterol metabolism	0	0	0	0	0	0	0	0	0	0	0	0	0	0	0	0	0	0	0	0	0	0	0	0	0	0	0	0	0	0	0	0	0	0	0	0	0	0	0	0	0	0	0	0	0	0	0
EBP2r_min	3-Beta-Hydroxysteroid-Delta (8), Delta (7)-Isomerase	Cholesterol metabolism	0	0	0	0	0	0	0	0	0	0	0	0	0	0	0	0	0	0	0	0	0	0	0	0	0	0	0	0	0	0	0	0	0	0	0	0	0	0	0	0	0	0	0	0	0	0	0
ECOAH12m_min	3-Hydroxyacyl Coenzyme A Dehydratase (3-Hydroxyisobutyryl Coenzyme A), Mitochondrial	Valine, leucine, and isoleucine metabolism	0	0	0	0	0	0	0	0	0	0	0	0	0	0	0	0	0	0	0	0	0	0	0	0	0	0	0	0	0	0	0	0	0	0	0	0	0	0	0	0	0	0	0	0	0	0	0
ECOAH1m_min	3-Hydroxyacyl Coenzyme A Dehydratase (3-Hydroxybutanoyl Coenzyme A), Mitochondrial	Tryptophan metabolism	0	0	0	0	0	0	0	0	0	0	0	0	0	0	0	0	0	0	0	0	0	0	0	0	0	0	0	0	0	0	0	0	0	0	0	0	0	0	0	0	0	0	0	0	0	0	0
ECOAH1x_min	3-Hydroxyacyl Coenzyme A Dehydratase (3-Hydroxybutanoyl Coenzyme A) (Perioxisome)	Tryptophan metabolism	-0.053606	-0.178927	-0.134637	-0.222493	-0.360914	-0.282797	-0.116827	-0.198907	-0.0247496	-0.0630949	-0.233364	-0.0703492	-0.374524	-0.129217	-0.219431	-0.0570165	-0.0299067	-0.136609	-0.11884	-0.0981872	-0.208111	-0.125734	-0.145933	-0.242433	-0.449575	-0.19885	-0.124636	-0.349871	-0.104246	-0.3114	-0.525448	-0.134761	-0.342441	-0.440383	-0.0810259	-0.332733	-0.378011	-0.410743	-0.465295	-0.310503	-0.112886	-0.248448	-0.275753	-0.255042	-0.0506084	-0.278848	-0.18306
ECOAH9m_min	2-Methylprop-2-Enoyl Coenzyme A (2-Methylbut-2-Enoyl Coenzyme A), Mitochondrial	Valine, leucine, and isoleucine metabolism	0	0	0	0	0	0	0	0	0	0	0	0	0	0	0	0	0	0	0	0	0	0	0	0	0	0	0	0	0	0	0	0	0	0	0	0	0	0	0	0	0	0	0	0	0	0	0
EHGLAT2m_min	L-Erythro-4-Hydroxyglutamate:2-Oxoglutarate Aminotransferase 2, Mitochondrial	Arginine and proline metabolism	0	0	0	0	0	0	0	0	0	0	0	0	0	0	0	0	0	0	0	0	0	0	0	0	0	0	0	0	0	0	0	0	0	0	0	0	0	0	0	0	0	0	0	0	0	0	0
EHGLATm_min	L-Erythro-4-Hydroxyglutamate:2-Oxoglutarate Aminotransferase, Mitochondrial	Arginine and proline metabolism	0	0	0	0	0	0	0	0	0	0	0	0	0	0	0	0	0	0	0	0	0	0	0	0	0	0	0	0	0	0	0	0	0	0	0	0	0	0	0	0	0	0	0	0	0	0	0
EIC21114TRc_min	Hydrolysis of Trans, Cis, Cis-2, 11, 14-Eicosatrienoyl Coenzyme A to Trans, Cis, Cis-2, 11, 14-Eicosatrienoic Acid	Fatty acid oxidation	0	0	0	0	0	0	0	0	0	0	0	0	0	0	0	0	0	0	0	0	0	0	0	0	0	0	0	0	0	0	0	0	0	0	0	0	0	0	0	0	0	0	0	0	0	0	0
EIC21114TRte_min	Transport of Trans, Cis, Cis-2, 11, 14-Eicosatrienoic Acid	Transport, extracellular	0	0	0	0	0	0	0	0	0	0	0	0	0	0	0	0	0	0	0	0	0	0	0	0	0	0	0	0	0	0	0	0	0	0	0	0	0	0	0	0	0	0	0	0	0	0	0
EICOSTETCPT1_min	Carnitine O-Palmitoyltransferase	Fatty acid oxidation	0	0	0	0	0	0	0	0	0	0	0	0	0	0	0	0	0	0	0	0	0	0	0	0	0	0	0	0	0	0	0	0	0	0	0	0	0	0	0	0	0	0	0	0	0	0	0
EICOSTETCPT2_min	Carnitine Transferase	Fatty acid oxidation	0	0	0	0	0	0	0	0	0	0	0	0	0	0	0	0	0	0	0	0	0	0	0	0	0	0	0	0	0	0	0	0	0	0	0	0	0	0	0	0	0	0	0	0	0	0	0
EICOSTETCRNt_min	Transport of 8Z,11Z,14Z,17Z-Eicosatetraenoylcarnitine, Mitochondrial	Fatty acid oxidation	0	0	0	0	0	0	0	0	0	0	0	0	0	0	0	0	0	0	0	0	0	0	0	0	0	0	-0.312106	0	0	0	0	0	0	0	0	-0.204791	0	0	0	0	0	0	0	0	0	0	0
ELAIDCPT1_min	Carnitine O-Palmitoyltransferase	Fatty acid oxidation	-0.302756	-0.118918	0	-0.237089	-0.11069	0	-0.310445	-0.225794	0	-0.172195	-0.0104838	0	-0.0137	0	-0.175334	-0.00298823	0	-0.00715348	-0.352727	-0.00527628	-0.16558	-0.27574	-0.567548	-0.269278	0	-0.170127	-0.343502	-0.269564	-0.356202	-0.29887	-0.339776	-0.00872095	-0.283032	-0.234094	-0.00521286	-0.287183	-0.311584	-0.322622	-0.395651	-0.110647	-0.328892	-0.201984	-0.374622	-0.166462	-0.179869	-0.147495	-0.186374
ELAIDCPT2_min	Carnitine Transferase	Fatty acid oxidation	-0.15273	-0.114516	0	-0.230581	-0.0830178	0	-0.231547	-0.226698	0	-0.131321	-0.00786288	0	-0.00821999	0	-0.176121	-0.00179294	0	-0.00429209	-0.29476	-0.00316577	-0.16558	-0.22511	-0.372116	-0.161567	-0.218186	-0.170442	-0.261267	-0.269564	0	-0.30013	-0.340496	-0.00523257	-0.281516	-0.234094	-0.00312772	-0.227866	-0.179689	-0.320587	-0.395651	-0.110647	-0.268888	-0.201984	-0.270636	-0.166536	-0.0732466	-0.147754	-0.131441
ELAIDCRNt_min	Transport of (9E)-Octadecenoylcarnitine, Mitochondrial	Fatty acid oxidation	0	0	0	0	0	0	0	0	0	0	0	0	0	0	0	0	0	0	0	0	0	0	0	0	0	0	0	0	0	0	0	0	0	0	0	0	0	0	0	0	0	0	0	0	0	0	0
ENO_min	Enolase	Glycolysis/gluconeogenesis	0.217864	0.290574	-0.34937	0.245288	0.134264	0.24428	0.27598	-2.86965	-2.22854	0.277865	0.250678	0.290574	0.24941	0.290574	-1.62258	0.284689	0.202237	0.280577	-4.28846	0.283859	0.210951	0.209736	0.292574	0.167366	-1.26086	-2.87424	-3.14231	0.292574	-4.07607	-3.34043	-2.68635	0.291074	-1.33037	0.291074	0.280621	0.238662	-2.45415	0.205529	0.119321	-4.34372	0.236188	-3.07931	-1.50173	0.167966	-2.3495	-3.05198	0.27786
ESTRADIOLtr_min	Transport of Estradiol, Endoplasmatic Reticulum	Transport, endoplasmic reticular	0	0	0	0	0	0	0	0	0	0	0	0	0	0	0	0	0	0	0	0	0	0	0	0	0	0	0	0	0	0	0	0	0	0	0	0	0	0	0	0	0	0	0	0	0	0	0
ESTRONESt_min	Transport of Estrone 3-Sulfate via Bicarbonate Antiport	Transport, extracellular	0	0	0	0	0	0	0	0	0	0	0	0	0	0	0	0	0	0	0	0	0	-2.20544	0	0	0	0	0	0	0	0	0	0	0	0	0	0	0	0	0	0	0	-2.30534	0	0	0	0	0
ESTRONEtr_min	Transport of Estrone, Endoplasmatic Reticulum	Transport, endoplasmic reticular	-0.736313	-0.144335	-0.363974	-0.710945	-0.902701	-0.941748	-0.767111	-0.401413	-0.366204	-0.899093	-0.984848	-0.329864	-1.79176	-0.717131	-0.255866	-0.256467	-0.707516	-1.40043	-1.05408	-0.603207	-0.334096	-0.881487	-1.7776	-1.72911	-0.753108	-0.178332	-0.621248	-0.535835	-0.567733	-0.443704	-0.754743	-0.547019	-0.434692	-0.542521	-1.8004	-1.6773	-0.845618	-1.19319	-1.05733	-0.184408	-1.02642	-0.350042	-1.27745	-0.704067	-0.431518	-0.258332	-0.877667
ESTRSABCtc_min	Estrone-Sulphate Transport by ABCa8	Transport, extracellular	0	0	0	0	0	0	0	0	0	0	0	0	0	0	0	0	0	0	0	0	0	0	0	0	0	0	0	0	0	0	0	0	0	0	0	0	0	0	0	0	0	0	0	0	0	0	0
ESTSULT_min	Estrogen Sulfotransferase	Steroid metabolism	0	0	0	0	0	0	0	0	0	0	0	0	0	0	0	0	0	0	0	0	0	0	0	0	0	0	0	0	0	0	0	0	0	0	0	0	0	0	0	0	0	0	0	0	0	0	0
ETF_min	Electron Transfer Flavoprotein	Fatty acid oxidation	0	0	0	0	0	0	0	0	0	0	0	0	0	0	0	0	0	0	0	0	0	0	0	0	0	0	0	0	0	0	0	0	0	0	0	0	0	0	0	0	0	0	0	0	0	0	0
ETFQO_min	Electron Transfer Flavoprotein-Ubiquinone Oxidoreductase	Fatty acid oxidation	0	0	0	0	0	0	0	0	0	0	0	0	0	0	0	0	0	0	0	0	0	0	0	0	0	0	0	0	0	0	0	0	0	0	0	0	0	0	0	0	0	0	0	0	0	0	0
ETHAK_min	Ethanolamine Kinase	Glycerophospholipid metabolism	0	0	0	0	0	0	0	0	0	0	0	0	0	0	0	0	0	0	0	0	0	0	0	0	0	0	0	0	0	0	0	0	0	0	0	0	0	0	0	0	0	0	0	0	0	0	0
EX_1mncam[e]_min	Exchange of 1-Methylnicotinamide	Exchange/demand reaction	0	0	0	0	0	0	0	0	0	0	0	0	0	0	0	0	0	0	0	0	1.12e-15	0	0	0	0	0	0	5.58e-16	0	0	0	0	0	1.94e-17	0	0	0	0	0	-2.27e-19	0	0	0	0	0	0	5.85e-15
EX_2h3mv[e]_min	Exchange of 2-Hydroxy-3-Methyl-Valerate	Exchange/demand reaction	0	0	0	0	0	0	0	0	0	0	0	0	0	0	0	0	0	0	0	0	0	0	0	0	0	0	0	0	0	0	0	0	0	0	0	0	0	0	0	0	0	0	0	0	0	0	0
EX_2hb[e]_min	Exchange of 2-Hydroxybutyrate	Exchange/demand reaction	0	0	0	0	0	0	0	0	0	0	0	0	0	0	0	0	0	0	0	0	0	0	0	0	0	0	0	0	0	0	0	0	0	0	0	0	0	0	0	0	0	0	0	0	0	0	0
EX_2hiv[e]_min	Exchange of 2-Hydroxy-Isovalerate	Exchange/demand reaction	0	0	0	0	0	0	0	0	0	0	0	0	0	0	0	0	0	0	0	0	0	0	0	0	0	0	0	0	0	0	0	0	0	0	0	0	0	0	0	0	0	0	0	0	0	0	0
EX_2m3hvac[e]_min	Exchange of 2-Methyl-3-Hydroxy-Valerate	Exchange/demand reaction	0	0	0	0	0	0	0	0	0	0	0	0	0	0	0	0	0	0	0	0	0	0	0	0	0	0	0	0	0	0	0	0	0	0	0	0	0	0	0	0	0	0	0	0	0	0	0
EX_3aib[e]_min	Exchange of L-3-Amino-Isobutanoate	Exchange/demand reaction	0	0	0	0	0	0	0	0	0	0	0	0	0	0	0	0	0	0	0	0	0	0	0	0	0	0	0	0	0	0	0	0	0	0	0	0	0	0	0	0	0	0	0	0	0	0	0
EX_4aabutn[e]_min	Exchange of 4-Acetamidobutanoate	Exchange/demand reaction	0	0	0	0	0	0	0	0	0	0	0	0	0	0	0	0	0	0	0	0	0	0	0	0	0	0	0	0	0	0	0	0	0	0	0	0	0	0	0	0	0	0	0	0	0	0	0
EX_4abut[e]_min	Exchange of 4-Aminobutanoate	Exchange/demand reaction	0	0	0	0	0	0	0	0	0	0	0	0	0	0	0	0	0	0	0	0	0	0	0	0	0	0	0	0	0	0	0	0	0	0	0	0	0	0	0	0	0	0	0	0	0	0	0
EX_4mptnl[e]_min	Exchange of 4-Methylpentanal	Exchange/demand reaction	0	0	0	0	0	0	0	0	0	0	0	0	0	0	0	0	0	0	0	0	0	0	0	0	0	0	0	0	0	0	0	0	0	0	0	0	0	0	0	0	0	0	0	0	0	0	0
EX_4pyrdx[e]_min	Exchange of 4-Pyridoxate	Exchange/demand reaction	0	0	0	0	0	0	0	0	0	0	0	0	0	0	0	0	0	0	0	0	0	0	0	0	0	0	0	0	0	0	0	0	0	0	0	0	0	0	0	0	0	0	0	0	0	0	0
EX_5mta[e]_min	Exchange of 5-S-Methyl-5-Thioadenosine	Exchange/demand reaction	0	0	0	0	0	0	0	0	0	0	0	0	0	0	0	0	0	0	0	0	0	0	0	0	0	0	0	0	0	0	0	0	0	0	0	0	0	0	0	0	0	0	0	0	0	0	0
EX_C04849[e]_min	Exchange of (5Z, 9E, 14Z)- (8Xi, 11R, 12S)-11, 12-Epoxy-8-Hydroxyicosa-5, 9, 14-Trienoate	Exchange/demand reaction	0	0	0	0	0	0	0	0	0	0	0	0	0	0	0	0	0	0	0	0	0	0	0	0	0	0	0	0	0	0	0	0	0	0	0	0	0	0	0	0	0	0	0	0	0	0	0
EX_C05769[e]_min	Exchange of Coproporphyrin I	Exchange/demand reaction	0	0	0	0	0	0	0	0	0	0	0	0	0	0	0	0	0	0	0	0	0	0	0	0	0	0	0	0	0	0	0	0	0	0	0	0	0	0	0	0	0	0	0	0	0	0	0
EX_C06453[e]_min	Exchange of Methylcobalamin	Exchange/demand reaction	-0.00951764	-0.00123825	-0.00637511	-0.00638969	-0.00649923	-0.00305265	-0.00733807	-0.00248373	-0.004745	-0.00297521	-0.00418337	-0.00465785	-0.0119473	-0.005278	-0.0030536	-0.00378282	-0.00377313	-0.00786815	-0.00895361	-0.00515975	-0.00175194	-0.00612125	-0.0115039	-0.00858273	-0.0056733	-0.00241206	-0.00636612	-0.00217671	-0.00886502	-0.0100411	-0.00603283	-0.00359578	-0.011445	-0.00353588	-0.00589802	-0.011194	-0.00787547	-0.00640384	-0.0101593	-0.00759498	-0.00924049	-0.00439403	-0.0109641	-0.00516162	-0.00331595	-0.00247353	-0.00152608
EX_C14768[e]_min	Exchange of 5, 6-EET	Exchange/demand reaction	0	0	0	0	0	0	0	0	0	0	0	0	0	0	0	0	0	0	0	0	0	0	0	0	0	0	0	0	0	0	0	0	0	0	0	0	0	0	0	0	0	0	0	0	0	0	0
EX_C14769[e]_min	Exchange of 8, 9-EET	Exchange/demand reaction	0	0	0	0	0	0	0	0	0	0	0	0	0	0	0	0	0	0	0	0	0	0	0	0	0	0	0	0	0	0	0	0	0	0	0	0	0	0	0	0	0	0	0	0	0	0	0
EX_C14770[e]_min	Exchange of 11, 12-EET	Exchange/demand reaction	0	0	0	0	0	0	0	0	0	0	0	0	0	0	0	0	0	0	0	0	0	0	0	0	0	0	0	0	0	0	0	0	0	0	0	0	0	0	0	0	0	0	0	0	0	0	0
EX_C14771[e]_min	Exchange of 14, 15-EET	Exchange/demand reaction	0	0	0	0	0	0	0	0	0	0	0	0	0	0	0	0	0	0	0	0	0	0	0	0	0	0	0	0	0	0	0	0	0	0	0	0	0	0	0	0	0	0	0	0	0	0	0
EX_C14826[e]_min	Exchange of 12 (13)-Epome	Exchange/demand reaction	0	0	0	0	0	0	0	0	0	0	0	0	0	0	0	0	0	0	0	0	0	0	0	0	0	0	0	0	0	0	0	0	0	0	0	0	0	0	0	0	0	0	0	0	0	0	0
EX_CE4877[e]_min	Exchange of 15-Deoxy-Prostaglandin J2	Exchange/demand reaction	0	0	0	0	0	0	0	0	0	0	0	0	0	0	0	0	0	0	0	0	0	0	0	0	0	0	0	0	0	0	0	0	0	0	0	0	0	0	0	0	0	0	0	0	0	0	0
EX_CE7081[e]_min	Exchange of 15(R)-HEPE	Exchange/demand reaction	0	0	0	0	0	0	0	0	0	0	0	0	0	0	0	0	0	0	0	0	0	0	0	0	0	0	0	0	0	0	0	0	0	0	0	0	0	0	0	0	0	0	0	0	0	0	0
EX_HC01444[e]_min	Exchange of Galactosylglycerol	Exchange/demand reaction	0	0	0	0	0	0	0	0	0	0	0	0	0	0	0	0	0	0	0	0	0	0	0	0	0	0	0	0	0	0	0	0	0	0	0	0	0	0	0	0	0	0	0	0	0	0	0
EX_M00117[e]_min	EX_M00117[e]	Exchange/demand reaction	0	0	0	0	0	0	0	0	0	0	0	0	0	0	0	0	0	0	0	0	0	0	0	0	0	0	0	0	0	0	0	0	0	0	0	0	0	0	0	0	0	0	0	0	0	0	0
EX_M00315[e]_min	EX_M00315[e]	Exchange/demand reaction	0	0	0	0	0	0	0	0	0	0	0	0	0	0	0	0	0	0	0	0	0	0	0	0	0	0	0	0	0	0	0	0	0	0	0	0	0	0	0	0	0	0	0	0	0	0	0
EX_N1aspmd[e]_min	Exchange of N(1)-Acetylspermidine	Exchange/demand reaction	0	0	0	0	0	0	0	0	0	0	0	0	0	0	0	0	0	0	0	0	0	0	0	0	0	0	0	0	0	0	0	0	0	0	0	0	0	0	0	0	0	0	0	0	0	0	0
EX_acngalacglcgal14acglcgalgluside_hs[e]_min	Exchange of Vi3Neuac-Nlc6Cer	Exchange/demand reaction	0	0	0	0	0	0	0	0	0	0	0	0	0	0	0	0	0	0	0	0	0	0	0	0	0	0	0	0	0	0	0	0	0	0	0	0	0	0	0	0	0	0	0	0	0	0	0
EX_ahdt[e]_min	Exchange of 7, 8-Dihydroneopterin 3-Triphosphate	Exchange/demand reaction	0	0	0	0	0	0	0	0	0	0	0	0	0	0	0	0	0	0	0	0	0	0	0	0	0	0	0	0	0	0	0	0	0	0	0	0	0	0	0	0	0	0	0	0	0	0	0
EX_ala_L[e]_min	Exchange of L-Alanine	Exchange/demand reaction	-1	-0.0507749	-0.06871	-0.0394967	-1	-1	-1	-1	-0.0957125	-0.0200263	-1	-1	-1	-0.0466094	-1	-1	-0.749419	-1	-1	-1	-1	-1	-0.0728299	-1	-1	-1	-1	-1	-1	-1	-1	-1	-1	-1	-1	-1	-1	-1	-1	-1	-1	-1	-1	-1	-1	-1	-1
EX_aprgstrn[e]_min	Exchange of 20Alpha-Hydroxyprogesterone	Exchange/demand reaction	0	0	0	0	0	0	0	0	0	0	0	0	0	0	0	0	0	0	0	0	0	0	0	0	0	0	0	0	0	0	0	0	0	0	0	0	0	0	0	0	0	0	0	0	0	0	0
EX_aqcobal[e]_min	Exchange of Aquacob (III)Alamin	Exchange/demand reaction	-0.324026	-0.125063	-0.235325	-0.27204	-0.358132	-0.543655	-0.323425	-0.250856	-0.240366	-0.358585	-0.62616	-0.397754	-0.833527	-0.552012	-0.168318	-0.140554	-0.363836	-0.514331	-0.601657	-0.368484	-0.214219	-0.519379	-0.823386	-0.917263	-0.573003	-0.181363	-0.393324	-0.360675	-0.323008	-0.148703	-0.545212	-0.427212	-0.543339	-0.294723	-0.733087	-0.82315	-0.554918	-0.644138	-0.592735	-0.228858	-0.508339	-0.268404	-1	-0.467182	-0.322871	-0.206999	-0.154134
EX_aracheth[e]_min	Exchange of O-Arachidonoyl Ethanolamine	Exchange/demand reaction	0	0	0	0	0	0	0	0	0	0	0	0	0	0	0	0	0	0	0	0	0	0	0	0	0	0	0	0	0	0	0	0	0	0	0	0	0	0	0	0	0	0	0	0	0	0	0
EX_arg_L[e]_min	Exchange of L-Arginine	Exchange/demand reaction	-0.113787	-0.0360849	-0.0490297	-0.0280632	-0.0628032	-0.0416897	-0.0527868	-0.0368507	-0.0680422	-0.0142645	-0.0458151	-0.0488776	-0.0546818	-0.0331778	-0.0597488	-0.0384173	-0.0303697	-0.0869588	-0.0460606	-0.0402426	-0.0368348	-0.0947955	-0.051747	-0.0517018	-0.070639	-0.0425272	-0.0820314	-0.0752156	-0.0373337	-0.0881265	-0.0922253	-0.0430645	-0.0572186	-0.0643668	-0.0439476	-0.0599021	-0.0425267	-0.0433044	-0.0446966	-0.0420591	-0.059705	-0.0737288	-0.0768037	-0.0380047	-0.0404638	-0.0777108	-0.0502941
EX_btn[e]_min	Exchange of Biotin	Exchange/demand reaction	-1	-1	-1	-1	-1	-1	-1	-1	-1	-1	-0.73239	-1	-0.958413	-1	-1	-1	-1	-0.617917	-1	-0.362116	-1	-1	-1	-1	-1	-1	-1	-1	-1	-0.95069	-1	-0.2883	-1	-1	-0.516155	-1	-1	-1	-1	-1	-1	-1	-1	-1	-1	-0.77705	-1
EX_ccbl[e]_min	Cyanocob(III)alamin exchange	Exchange/demand reaction	-0.324026	-0.125063	-0.235325	-0.27204	-0.358132	-0.543655	-0.323425	-0.250856	-0.240366	-0.358585	-0.62616	-0.397754	-0.833527	-1	-0.168318	-0.140554	-0.363836	-0.514331	-0.601657	-0.368484	-0.214219	-0.519379	-0.823386	-0.917263	-0.573003	-0.181363	-0.393324	-0.360675	-0.323008	-0.148703	-0.545212	-0.427212	-0.543339	-0.294723	-0.733087	-0.82315	-0.554918	-0.644138	-0.592735	-0.228858	-0.508339	-0.268404	-1	-0.467182	-0.322871	-0.206999	-0.154134
EX_cdca24g[e]_min	EX_cdca24g(e)	Exchange/demand reaction	0	0	0	0	0	0	0	0	0	0	0	0	0	0	0	0	0	0	0	0	0	0	0	0	0	0	0	0	0	0	0	0	0	0	0	0	0	0	0	0	0	0	0	0	0	0	0
EX_chol[e]_min	Exchange of Choline	Exchange/demand reaction	-0.415588	-0.160859	-0.104223	-0.192135	-0.0833105	-0.23732	-0.390037	-0.0431147	-0.0921075	-0.07618	-0.347255	-0.0770627	-0.177664	-0.205632	-0.0869264	-0.0567132	-0.163805	-0.430794	-0.103941	-0.109078	-0.0468888	-0.113083	-0.206053	-0.223984	-0.354584	-0.0432694	-0.0870946	-0.146944	-0.0623806	-0.211207	-0.193468	-0.0773805	-0.0439166	-0.173207	-0.460615	-0.0460282	-0.0789431	-0.154359	-0.526013	-0.0432771	-0.457514	-0.108659	-0.361851	-0.130551	-0.0548997	-0.113963	-0.249728
EX_co2[e]_min	Exchange of Carbon Dioxide	Exchange	-13.0337	-2.42843	-8.79451	-9.66829	-4.32476	-4.28667	-6.94921	-2.4915	-8.10099	-6.37299	-8.21665	-2.14101	-5.12101	-2.07434	-2.03304	-5.46185	-1.5006	-13.0964	-2.85869	-1.25926	-2.06814	-7.25439	-9.64747	-2.77978	-3.8045	-2.53962	-3.09729	-5.70784	-4.47148	-7.67034	-6.14584	-6.36798	-9.91498	-8.37318	-2.48107	-5.16456	-10.3462	-8.20262	-7.85469	-7.09136	-5.49738	-5.60649	-3.27766	-1.1475	-1.35715	-4.82412	-4.63784
EX_cyan[e]_min	Hydrogen cyanide exchange	Exchange/demand reaction	0	0	0	0	0	0	0	0	0	0	0	0	0	0	0	0	0	0	0	0	0	0	0	0	0	0	0	0	0	0	0	0	0	0	0	0	0	0	0	0	0	0	0	0	0	0	0
EX_cys_L[e]_min	Exchange of L-Cysteine	Exchange/demand reaction	-1	-1	-1	-1	-1	-1	-1	-1	-1	-1	-1	-1	-1	-1	-1	-1	-1	-1	-1	-1	-1	-1	-1	-1	-1	-1	-1	-1	-1	-1	-1	-1	-1	-1	-1	-1	-1	-1	-1	-1	-1	-1	-1	-1	-1	-1	-1
EX_dca[e]_min	Exchange of Decanoate (N-C10:0)	Fatty acid oxidation	0	0	0	0	0	0	0	0	0	0	0	0	0	0	0	0	0	0	0	0	0	0	0	0	0	0	0	0	0	0	0	0	0	0	0	0	0	0	0	0	0	0	0	0	0	0	0
EX_didecaeth[e]_min	Exchange of C12:0-Ethanolamide, Didecanoyl Ethanolamide	Exchange/demand reaction	0	0	0	0	0	0	0	0	0	0	0	0	0	0	0	0	0	0	0	0	0	0	0	0	0	0	0	0	0	0	0	0	0	0	0	0	0	0	0	0	0	0	0	0	0	0	0
EX_diholineth[e]_min	Exchange of Dihomo-Gamma-Linolenoyl Ethanolamide	Exchange/demand reaction	0	0	0	0	0	0	0	0	0	0	0	0	0	0	0	0	0	0	0	0	0	0	0	0	0	0	0	0	0	0	0	0	0	0	0	0	0	0	0	0	0	0	0	0	0	0	0
EX_docohxeth[e]_min	Exchange of Docosahexaenoyl Ethanolamide	Exchange/demand reaction	0	0	0	0	0	0	0	0	0	0	0	0	0	0	0	0	0	0	0	0	0	0	0	0	0	0	0	0	0	0	0	0	0	0	0	0	0	0	0	0	0	0	0	0	0	0	0
EX_docteteth[e]_min	Exchange of Docosatetraenoyl Ethanolamide (22:4, Delta 7, 10, 13, 16)	Exchange/demand reaction	0	0	0	0	0	0	0	0	0	0	0	0	0	0	0	0	0	0	0	0	0	0	0	0	0	0	0	0	0	0	0	0	0	0	0	0	0	0	0	0	0	0	0	0	0	0	0
EX_dolichol_L[e]_min	EX_dolichol_L[e]	Exchange/demand reaction	0	0	0	0	0	0	0	0	0	0	0	0	0	0	0	0	0	0	0	0	0	0	0	0	0	0	0	0	0	0	0	0	0	0	0	0	0	0	0	0	0	0	0	0	0	0	0
EX_eic21114tr[e]_min	Exchange of Trans, Cis, Cis-2, 11, 14-Eicosatrienoic Acid	Exchange/demand reaction	0	0	0	0	0	0	0	0	0	0	0	0	0	0	0	0	0	0	0	0	0	0	0	0	0	0	0	0	0	0	0	0	0	0	0	0	0	0	0	0	0	0	0	0	0	0	0
EX_fe2[e]_min	Exchange of Iron (Fe2+)	Exchange/demand reaction	-0.31545	-0.467575	-1	-1	-1	-1	-1	-0.4291	-0.628561	-0.79692	-1	-0.389544	-1	-1	-0.195473	-0.680992	-1	-1	-1	-1	-1	-1	-1	-1	-1	-0.637414	-0.365778	-0.069287	-0.940901	-0.519866	-1	-1	-1	-1	-1	-0.998375	-1	-1	-1	-0.180107	-1	-0.707935	-1	-1	-1	-0.579009	-1
EX_fe3[e]_min	Exchange of Iron (Fe3+)	Exchange/demand reaction	-1	-1	-1	-1	-1	-1	-1	-1	-1	-1	-1	-1	-1	-1	-1	-1	-1	-1	-1	-1	-1	-1	-1	-1	-1	-1	-1	-1	-1	-1	-1	-1	-1	-1	-1	-1	-1	-1	-1	-1	-1	-1	-1	-1	-1	-1	-1
EX_fol[e]_min	Exchange of Folate	Exchange/demand reaction	-1	-0.403839	-0.71201	-0.654907	-0.849336	-0.746092	-0.811024	-0.478411	-0.873213	-0.538666	-1	-0.812917	-1	-1	-0.182293	-0.543505	-0.40027	-1	-1	-0.452266	-0.28006	-0.979128	-1	-1	-0.811862	-0.472757	-1	-1	-1	-1	-0.74125	-0.694896	-1	-0.506005	-1	-1	-1	-1	-1	-0.894221	-1	-0.589405	-1	-0.708048	-0.372479	-0.751715	-1
EX_fucacngal14acglcgalgluside_hs[e]_min	Exchange of Iv3-A-Neuac, Iii3-A-Fuc-Nlc4Cer	Exchange/demand reaction	0	0	0	0	0	0	0	0	0	0	0	0	0	0	0	0	0	0	0	0	0	0	0	0	0	0	0	0	0	0	0	0	0	0	0	0	0	0	0	0	0	0	0	0	0	0	0
EX_galt[e]_min	Exchange of Galactitol	Exchange/demand reaction	0	0	0	0	0	0	0	0	0	0	0	0	0	0	0	0	0	0	0	0	0	0	0	0	0	0	0	0	0	0	0	0	0	0	0	0	0	0	0	0	0	0	0	0	0	0	0
EX_glc_D[e]_min	Exchange of D-Glucose	Exchange/demand reaction	-5	-5	-5	-5	-5	-5	-5	-5	-5	-3.55894	-5	-5	-5	-4.57601	-5	-5	-5	-5	-5	-5	-3.5403	-5	-5	-5	-5	-5	-5	-5	-5	-5	-5	-5	-5	-5	-5	-5	-5	-5	-5	-5	-5	-5	-5	-5	-4.14497	-5	-5
EX_glcr[e]_min	Exchange of Glcr	Exchange/demand reaction	0	0	0	0	0	0	0	0	0	0	0	0	0	0	0	0	0	0	0	0	0	0	0	0	0	0	0	0	0	0	0	0	0	0	0	0	0	0	0	0	0	0	0	0	0	0	0
EX_glcur[e]_min	Exchange of D-Glucuronate	Exchange/demand reaction	0	0	0	0	0	0	0	0	0	0	0	0	0	0	0	0	0	0	0	0	0	0	0	0	0	0	0	0	0	0	0	0	0	0	0	0	0	0	0	0	0	0	0	0	0	0	0
EX_gln_L[e]_min	Exchange of L-Glutamine	Exchange/demand reaction	-0.636537	-1	-1	-1	-1	-0.295875	-1	-1	-1	-0.714553	-0.612427	-1	-0.72915	-1	-1	-0.599649	-1	-0.653527	-1	-0.29562	-1	-1	-1	-1	-1	-1	-1	-1	-1	-1	-1	-0.386658	-1	-1	-0.436794	-1	-1	-1	-1	-1	-1	-1	-1	-1	-1	-1	-1
EX_glu_L[e]_min	Exchange of L-Glutamate	Exchange/demand reaction	0	0	0	0	0	0	0	0	0	0	0	0	0	0	0	0	0	0	0	0	0	0	0	0	0	0	0	0	0	0	0	0	0	0	0	0	0	0	0	0	0	0	0	0	0	0	0
EX_gly[e]_min	Exchange of Glycine	Exchange/demand reaction	-0.595058	-0.0710091	-0.119492	-0.303116	-0.220639	-0.0540594	-0.191085	-0.380114	-0.34087	-0.484451	-0.093119	-0.42986	-0.714754	-0.156126	-0.260297	-0.330744	-0.150466	-0.282002	-0.427867	-0.110643	-0.0763645	-0.209996	-0.390029	-0.269643	-0.203492	-0.0992131	-0.497436	-0.116279	-0.408786	-0.454045	-0.474652	-0.0607503	-0.588706	-0.0987886	-0.208795	-0.103046	-0.59841	-0.615874	-0.602137	-0.362591	-0.450671	-0.180677	-0.913051	-0.167911	-0.30204	-0.304231	-0.109567
EX_gthox[e]_min	Exchange of Oxidized Glutathione	Exchange/demand reaction	0	0	0	0	0	0	0	0	0	0	0	0	0	0	0	0	0	0	0	0	0	0	0	0	0	0	0	0	0	0	0	0	0	0	0	0	0	0	0	0	0	0	0	0	0	0	0
EX_h2o[e]_min	Exchange of Water	Exchange/demand reaction	-8.74065	-2.43716	-7.71547	-9.75006	-2.02673	-4.39168	-7.02154	-1.93443	-7.37018	-6.91448	-8.21948	-1.68253	-7.24424	-1.6917	-1.31175	-4.32448	-1.60378	-9.38747	-3.01266	-1.26209	-1.12706	-7.25722	-4.57807	-3.25294	-6.54935	-2.14992	-2.93781	-4.99285	-3.01256	-7.84091	-7.84488	-5.88933	-10.5098	-8.18115	-4.54153	-7.59721	-10.0691	-8.20742	-8.02854	-6.71714	-6.33014	-4.94158	-2.69699	-3.16311	-1.91059	-4.93154	-6.29012
EX_hco3[e]_min	Exchange of Bicarbonate	Exchange/demand reaction	-14.0379	-7.38801	-7.29778	-8.12123	-12.6176	-4.38936	-10.9686	-4.01462	-10.1803	-4.92154	-10.8507	-3.59581	-5.27558	-5.42365	-6.16735	-8.82061	-7.53002	-16.6727	-11.3604	-7.93603	-2.13177	-7.53772	-19.3745	-4.59997	-3.90136	-3.59039	-11.7216	-6.60111	-12.696	-11.9214	-6.33462	-8.73639	-10.0877	-8.48817	-2.62511	-5.32774	-10.5094	-10.3651	-11.2911	-11.0085	-5.64538	-7.30244	-13.1169	-1.22933	-1.46512	-5.83918	-4.78452
EX_hdca[e]_min	Exchange of Hexadecanoate (N-C16:0)	Exchange/demand reaction	0	0	0	0	0	0	0	0	0	0	0	0	0	0	0	0	0	0	0	0	0	0	0	0	0	0	0	0	0	0	0	0	0	0	0	0	0	0	0	0	0	0	0	0	0	0	0
EX_hepdeceth[e]_min	Exchange of Heptadecanoyl Thanolamide (C17:0)	Exchange/demand reaction	0	0	0	0	0	0	0	0	0	0	0	0	0	0	0	0	0	0	0	0	0	0	0	0	0	0	0	0	0	0	0	0	0	0	0	0	0	0	0	0	0	0	0	0	0	0	0
EX_hexdeceeth[e]_min	Exchange of Hexadecenoyl Ethanolamide, C16:1-Ethanolamide (Delta 9)	Exchange/demand reaction	0	0	0	0	0	0	0	0	0	0	0	0	0	0	0	0	0	0	0	0	0	0	0	0	0	0	0	0	0	0	0	0	0	0	0	0	0	0	0	0	0	0	0	0	0	0	0
EX_his_L[e]_min	Exchange of L-Histidine	Exchange/demand reaction	-0.0400375	-0.0126969	-0.0172517	-0.00987436	-0.0136706	-0.014669	-0.0185737	-0.0129664	-0.0239415	-0.00501915	-0.0161206	-0.0171982	-0.0192404	-0.011674	-0.0210233	-0.0135176	-0.010686	-0.0305975	-0.016207	-0.0141599	-0.0129608	-0.0199368	-0.0182078	-0.0181919	-0.0248552	-0.0149637	-0.0288638	-0.0264655	-0.0131363	-0.0310084	-0.0324506	-0.0151528	-0.0201331	-0.0226483	-0.0154635	-0.0210773	-0.0149635	-0.0152372	-0.015727	-0.014799	-0.0210079	-0.0259424	-0.0270243	-0.0133724	-0.0142377	-0.0273435	-0.0176966
EX_hoxocbl[e]_min	Exchange of aquacobalamin	Exchange/demand reaction	-0.324026	-0.125063	-0.235325	-0.27204	-0.358132	-0.543655	-0.323425	-0.250856	-0.240366	-0.358585	-0.62616	-0.397754	-0.833527	-0.552012	-0.168318	-0.140554	-0.363836	-0.514331	-0.601657	-0.368484	-0.214219	-0.519379	-0.823386	-0.917263	-0.573003	-0.181363	-0.393324	-0.360675	-0.323008	-0.148703	-0.545212	-0.427212	-0.543339	-0.294723	-0.733087	-0.82315	-0.554918	-0.644138	-0.592735	-0.228858	-0.508339	-0.268404	-1	-0.467182	-0.322871	-0.206999	-0.154134
EX_idour[e]_min	Exchange of L-Iduronate	Exchange/demand reaction	0	0	0	0	0	0	0	0	0	0	0	0	0	0	0	0	0	0	0	0	0	0	0	0	0	0	0	0	0	0	0	0	0	0	0	0	0	0	0	0	0	0	0	0	0	0	0
EX_ile_L[e]_min	Exchange of L-Isoleucine	Exchange/demand reaction	-1	-1	-1	-1	-1	-1	-1	-1	-1	-1	-1	-1	-1	-1	-1	-1	-1	-1	-1	-1	-1	-1	-1	-1	-1	-1	-1	-1	-1	-1	-1	-1	-1	-1	-1	-1	-1	-1	-1	-1	-1	-1	-1	-1	-1	-1	-1
EX_inost[e]_min	Exchange of Myo-Inositol	Exchange/demand reaction	-0.03299	-0.0314004	-0.025588	-0.0275877	-0.0276921	-0.107861	-0.0280241	-0.0261335	-0.0358093	-0.0563869	-0.0463147	-0.0487474	-0.0552838	-0.0439034	-0.0494063	-0.0584346	-0.0483339	-0.0731067	-0.0333059	-0.0295806	-0.014728	-0.0419915	-0.0766332	-0.0738919	-0.0598692	-0.0305542	-0.061955	-0.0555006	-0.0265096	-0.0225414	-0.0463764	-0.0483278	-0.0424303	-0.052247	-0.0689809	-0.0445419	-0.0308696	-0.0363734	-0.0436189	-0.0266469	-0.035598	-0.0193094	-0.0572476	-0.0273113	-0.0289472	-0.011685	-0.0647024
EX_k[e]_min	Exchange of Kalium	Exchange/demand reaction	-1	-1	-1	-1	-1	-1	-1	-1	-1	-1	-1	-1	-1	-1	-1	-1	-1	-1	-1	-1	-1	-1	-1	-1	-1	-1	-1	-1	-1	-1	-1	-1	-1	-1	-1	-1	-1	-1	-1	-1	-1	-1	-1	-1	-1	-1	-1
EX_lac_D[e]_min	Exchange of D-Lactate	Exchange/demand reaction	0	0	0	0	0	0	0	0	0	0	0	0	0	0	0	0	0	0	0	0	0	0	0	0	0	0	0	0	0	0	0	0	0	0	0	0	0	0	0	0	0	0	0	0	0	0	0
EX_leu_L[e]_min	Exchange of L-Leucine	Exchange/demand reaction	-0.361649	-0.136432	-0.0754622	-0.0426142	-0.0912637	-0.437547	-0.0829987	-0.0597103	-0.180365	-0.207423	-0.0788065	-0.157896	-0.088683	-0.325605	-0.0967888	-0.0583371	-0.05516	-0.132048	-0.0738956	-0.0645404	-0.0584676	-0.456193	-0.121839	-0.560929	-0.346214	-0.173601	-0.147308	-0.120021	-0.0636613	-0.13754	-0.145352	-0.0794343	-0.0925521	-0.104682	-0.0719851	-0.108776	-0.0657914	-0.0669322	-0.0771662	-0.0827239	-0.0906626	-0.111958	-0.121885	-0.308389	-0.196405	-0.209539	-0.339881
EX_leuktrB4woh[e]_min	Exchnage for W-Hydroxyl Leukotriene B4	Exchange/demand reaction	0	0	0	0	0	0	0	0	0	0	0	0	0	0	0	0	0	0	0	0	0	0	0	0	0	0	0	0	0	0	0	0	0	0	0	0	0	0	0	0	0	0	0	0	0	0	0
EX_lineth[e]_min	Exchange of Linoleoyl Ethanolamide	Exchange/demand reaction	0	0	0	0	0	0	0	0	0	0	0	0	0	0	0	0	0	0	0	0	0	0	0	0	0	0	0	0	0	0	0	0	0	0	0	0	0	0	0	0	0	0	0	0	0	0	0
EX_lipoate[e]_min	Exchange of Lipoate	Exchange/demand reaction	-0.0110634	-0.00224577	-0.00108995	0	-0.0322664	-0.00545777	-0.00289828	-0.00375211	-0.0260308	-0.00560394	-0.00923581	-0.00220005	-0.00641153	-0.00141077	-0.00654146	0	-0.00921064	-0.00522729	-0.00395212	-0.00396847	-0.00264861	-0.11357	-0.0102921	-0.0231654	-0.00940118	-0.0049577	-0.0227428	-0.00585571	-0.00696973	-0.00410671	-0.00530722	-0.0112365	-0.00566507	-0.0071067	-0.00985847	-0.0178137	-0.00121415	-0.00119941	-0.00929404	-0.0188567	0	0	-0.00525794	-0.00748678	-0.00647316	-0.00954743	-0.0112575
EX_lnlc[e]_min	Exchange of Linoleic Acid (All Cis C18:2)	Exchange/demand reaction	-0.874702	-0.249119	-0.438295	-0.512105	-0.853276	-0.532235	-0.570138	-0.835427	-0.426198	-0.640464	-0.833369	-0.34058	-0.801275	-0.671024	-0.691963	-0.443636	-0.518728	-0.91359	-0.899022	-0.54461	-0.533943	-0.860611	-1	-1	-0.915965	-0.58951	-0.971413	-0.379946	-0.515606	-0.561708	-0.747805	-0.428568	-0.691682	-0.839006	-0.893422	-1	-0.630486	-0.957483	-1	-0.587853	-0.595717	-0.678981	-0.933543	-0.460819	-0.428277	-0.716059	-0.470897
EX_lpam[e]_min	Exchange of Lipoamide	Exchange/demand reaction	0	0	0	0	0	0	0	0	0	0	0	0	0	0	0	0	0	0	0	0	0	0	0	0	0	0	0	0	0	0	0	0	0	0	0	0	0	0	0	0	0	0	0	0	0	0	0
EX_lys_L[e]_min	Exchange of L-Lysine	Exchange/demand reaction	-0.187537	-0.0594728	-0.0808076	-0.046252	-0.0640337	-0.0687103	-0.087	-0.0607351	-0.112143	-0.0235099	-0.0755096	-0.080557	-0.0901231	-0.0546816	-0.0984743	-0.063317	-0.0500535	-0.14332	-0.0759142	-0.0663254	-0.0607088	-0.0933851	-0.0852863	-0.0852117	-0.116423	-0.0700907	-0.135199	-0.123966	-0.061531	-0.145245	-0.152	-0.0709762	-0.0943041	-0.106085	-0.0724316	-0.098727	-0.0700898	-0.0713716	-0.0736661	-0.0693192	-0.098402	-0.121515	-0.126583	-0.062637	-0.0666898	-0.128078	-0.0828916
EX_mercplaccys[e]_min	Exchange of 3-Mercaptolactate-Cysteine Disulfide	Exchange/demand reaction	0	0	0	0	0	0	0	0	0	0	0	0	0	0	0	0	0	0	0	0	0	0	0	0	0	0	0	0	0	0	0	0	0	0	0	0	0	0	0	0	0	0	0	0	0	0	0
EX_met_L[e]_min	Exchange of L-Methionine	Exchange/demand reaction	-0.185608	-0.037614	-0.30191	-0.121942	-0.145288	-0.130917	-0.153588	-1	-0.734324	-0.0525706	-0.180063	-0.127446	-0.244553	-0.132967	-0.0654967	-0.99762	-0.122625	-0.204513	-0.209505	-0.0804608	-0.0687814	-0.164198	-0.325802	-0.237505	-0.172488	-0.0703861	-0.156842	-1	-0.143463	-0.112456	-1	-0.138285	-1	-1	-0.847252	-0.304324	-0.212935	-0.193781	-0.226896	-1	-0.220387	-1	-1	-0.161164	-0.10941	-0.114316	-0.149086
EX_ncam[e]_min	Exchange of Nicotinamide	Exchange/demand reaction	-0.950764	-0.141408	-0.503011	-0.656576	-0.6889	-0.444	-0.816469	-1	-1	-0.296521	-0.433063	-0.505858	-1	-0.701824	-0.315013	-1	-0.469002	-0.877479	-0.963511	-0.58033	-0.190767	-0.68073	-1	-0.996255	-0.331868	-0.245198	-0.706572	-1	-0.907019	-1	-1	-0.37072	-1	-1	-1	-1	-0.879721	-0.755883	-1	-1	-1	-1	-1	-0.616915	-0.352417	-0.269428	-0.183033
EX_nh4[e]_min	Exchange of Ammonia	Exchange	0	0	0	0	0	0	0	0	0	0	0	0	0	0	0	0	0	0	0	0	0	0	0	0	0	0	0	0	0	0	0	0	0	0	0	0	0	0	0	0	0	0	0	0	0	0	0
EX_no[e]_min	Exchange of Nitric Oxide	Exchange/demand reaction	0	0	0	0	0	0	0	0	0	0	0	0	0	0	0	0	0	0	0	0	0	0	0	0	0	0	0	0	0	0	0	0	0	0	0	0	0	0	0	0	0	0	0	0	0	0	0
EX_o2[e]_min	Exchange of Oxugen	Exchange/demand reaction	-8.94857	-3.3566	-4.51242	-4.16955	-8.0564	-3.93047	-5.87334	-4.98017	-5.20799	-6.66435	-4.36271	-5.14808	-5.82797	-5.4144	-4.08464	-2.98556	-3.37465	-9.74668	-8.65679	-3.37115	-3.58323	-5.90597	-13.6101	-5.65671	-6.27429	-5.22417	-7.92047	-5.4075	-8.03453	-6.30439	-8.75449	-3.71319	-9.6633	-7.14938	-5.22278	-7.42427	-7.48762	-6.10593	-8.25228	-7.33913	-4.92407	-5.81934	-9.05898	-3.62888	-4.90415	-6.18068	-4.92387
EX_oleth[e]_min	Exchange of Oleoyl Ethanolamide	Exchange/demand reaction	0	0	0	0	0	0	0	0	0	0	0	0	0	0	0	0	0	0	0	0	0	0	0	0	0	0	0	0	0	0	0	0	0	0	0	0	0	0	0	0	0	0	0	0	0	0	0
EX_oxa[e]_min	Exchange of Oxalate	Exchange/demand reaction	0	0	0	0	0	0	0	0	0	0	0	0	0	0	0	0	0	0	0	0	0	0	0	0	0	0	0	0	0	0	0	0	0	0	0	0	0	0	0	0	0	0	0	0	0	0	0
EX_pa_hs[e]_min	Exchange of Phosphatidate	Exchange/demand reaction	0	0	0	0	0	0	0	0	0	0	0	0	0	0	0	0	0	0	0	0	0	0	0	0	0	0	0	0	0	0	0	0	0	0	0	0	0	0	0	0	0	0	0	0	0	0	0
EX_pailar_hs[e]_min	Exchange of 1-Arachidonoylglycerophosphoinositol	Exchange/demand reaction	0	0	0	0	0	0	0	0	0	0	0	0	0	0	0	0	0	0	0	0	0	0	0	0	0	0	0	0	0	0	0	0	0	0	0	0	0	0	0	0	0	0	0	0	0	0	0
EX_pailpalm_hs[e]_min	Exchange of 1-Palmitoylglycerophosphoinositol	Exchange/demand reaction	0	0	0	0	0	0	0	0	0	0	0	0	0	0	0	0	0	0	0	0	0	0	0	0	0	0	0	0	0	0	0	0	0	0	0	0	0	0	0	0	0	0	0	0	0	0	0
EX_pailste_hs[e]_min	Exchange of 1-Stearoylglycerophosphoinositol	Exchange/demand reaction	0	0	0	0	0	0	0	0	0	0	0	0	0	0	0	0	0	0	0	0	0	0	0	0	0	0	0	0	0	0	0	0	0	0	0	0	0	0	0	0	0	0	0	0	0	0	0
EX_pchol2linl_hs[e]_min	Exchange of 2-Linoleoylglycerophosphocholine	Exchange/demand reaction	0	0	0	0	0	0	0	0	0	0	0	0	0	0	0	0	0	0	0	0	0	0	0	0	0	0	0	0	0	0	0	0	0	0	0	0	0	0	0	0	0	0	0	0	0	0	0
EX_pchol2ole_hs[e]_min	Exchange of 2-Oleoylglycerophosphocholine	Exchange/demand reaction	0	0	0	0	0	0	0	0	0	0	0	0	0	0	0	0	0	0	0	0	0	0	0	0	0	0	0	0	0	0	0	0	0	0	0	0	0	0	0	0	0	0	0	0	0	0	0
EX_pchol2palm_hs[e]_min	Exchange of 2-Palmitoylglycerophosphocholine	Exchange/demand reaction	0	0	0	0	0	0	0	0	0	0	0	0	0	0	0	0	0	0	0	0	0	0	0	0	0	0	0	0	0	0	0	0	0	0	0	0	0	0	0	0	0	0	0	0	0	0	0
EX_pchol2ste_hs[e]_min	Exchange of 2-Stearoylglycerophosphocholine	Exchange/demand reaction	0	0	0	0	0	0	0	0	0	0	0	0	0	0	0	0	0	0	0	0	0	0	0	0	0	0	0	0	0	0	0	0	0	0	0	0	0	0	0	0	0	0	0	0	0	0	0
EX_pcholar_hs[e]_min	Exchange of 1-Arachidonoyl-Glycero-3-Phosphocholine	Exchange/demand reaction	0	0	0	0	0	0	0	0	0	0	0	0	0	0	0	0	0	0	0	0	0	0	0	0	0	0	0	0	0	0	0	0	0	0	0	0	0	0	0	0	0	0	0	0	0	0	0
EX_pcholdoc_hs[e]_min	Exchange of 1-Docosahexaenoylglycerophosphocholine	Exchange/demand reaction	0	0	0	0	0	0	0	0	0	0	0	0	0	0	0	0	0	0	0	0	0	0	0	0	0	0	0	0	0	0	0	0	0	0	0	0	0	0	0	0	0	0	0	0	0	0	0
EX_pcholeic_hs[e]_min	Exchange of 1-Eicosadienoylglycerophosphocholine (Delta 11, 14)	Exchange/demand reaction	0	0	0	0	0	0	0	0	0	0	0	0	0	0	0	0	0	0	0	0	0	0	0	0	0	0	0	0	0	0	0	0	0	0	0	0	0	0	0	0	0	0	0	0	0	0	0
EX_pcholet_hs[e]_min	Exchange of 1-Eicosatrienoylglycerophosphocholine (Delta 11, 14, 17)	Exchange/demand reaction	0	0	0	0	0	0	0	0	0	0	0	0	0	0	0	0	0	0	0	0	0	0	0	0	0	0	0	0	0	0	0	0	0	0	0	0	0	0	0	0	0	0	0	0	0	0	0
EX_pcholhep_hs[e]_min	Exchange of 1-Heptadecanoylglycerophosphocholine	Exchange/demand reaction	0	0	0	0	0	0	0	0	0	0	0	0	0	0	0	0	0	0	0	0	0	0	0	0	0	0	0	0	0	0	0	0	0	0	0	0	0	0	0	0	0	0	0	0	0	0	0
EX_pchollinl_hs[e]_min	Exchange of 1-Linoleoylglycerophosphocholine (Delta 9, 12)	Exchange/demand reaction	0	0	0	0	0	0	0	0	0	0	0	0	0	0	0	0	0	0	0	0	0	0	0	0	0	0	0	0	0	0	0	0	0	0	0	0	0	0	0	0	0	0	0	0	0	0	0
EX_pcholmyr_hs[e]_min	Exchange of 1-Myristoylglycerophosphocholine	Exchange/demand reaction	0	0	0	0	0	0	0	0	0	0	0	0	0	0	0	0	0	0	0	0	0	0	0	0	0	0	0	0	0	0	0	0	0	0	0	0	0	0	0	0	0	0	0	0	0	0	0
EX_pcholn15_hs[e]_min	Exchange of 1-Pentadecanoylglycerophosphocholine, Sn1-Lpc (15:0)	Exchange/demand reaction	0	0	0	0	0	0	0	0	0	0	0	0	0	0	0	0	0	0	0	0	0	0	0	0	0	0	0	0	0	0	0	0	0	0	0	0	0	0	0	0	0	0	0	0	0	0	0
EX_pcholn1836_hs[e]_min	Exchange of 1-Octadeca-Trienoylglycerophosphocholine, Sn1-Lpc (18:3, Delta 6, 9, 12)	Exchange/demand reaction	0	0	0	0	0	0	0	0	0	0	0	0	0	0	0	0	0	0	0	0	0	0	0	0	0	0	0	0	0	0	0	0	0	0	0	0	0	0	0	0	0	0	0	0	0	0	0
EX_pcholn183_hs[e]_min	Exchange of 1-Octadeca-Trienoylglycerophosphocholine, Sn1-Lpc (18:3, Delta 9, 12, 15)	Exchange/demand reaction	0	0	0	0	0	0	0	0	0	0	0	0	0	0	0	0	0	0	0	0	0	0	0	0	0	0	0	0	0	0	0	0	0	0	0	0	0	0	0	0	0	0	0	0	0	0	0
EX_pcholn19_hs[e]_min	Exchange of 1-NoNADecanoylglycerophosphocholine, Sn1-Lpc (19:0)	Exchange/demand reaction	0	0	0	0	0	0	0	0	0	0	0	0	0	0	0	0	0	0	0	0	0	0	0	0	0	0	0	0	0	0	0	0	0	0	0	0	0	0	0	0	0	0	0	0	0	0	0
EX_pcholn201_hs[e]_min	Exchange of 1-Eicosenoylglycerophosphocholine (Delta 11) , Sn1-Lpc (20:1)	Exchange/demand reaction	0	0	0	0	0	0	0	0	0	0	0	0	0	0	0	0	0	0	0	0	0	0	0	0	0	0	0	0	0	0	0	0	0	0	0	0	0	0	0	0	0	0	0	0	0	0	0
EX_pcholn203_hs[e]_min	Exchange of 1-Dihomo-Linolenoylglycerophosphocholine (20:3, Delta 8, 11, 14), Lysopc A C20:3	Exchange/demand reaction	0	0	0	0	0	0	0	0	0	0	0	0	0	0	0	0	0	0	0	0	0	0	0	0	0	0	0	0	0	0	0	0	0	0	0	0	0	0	0	0	0	0	0	0	0	0	0
EX_pcholn204_hs[e]_min	Exchange of 1-Eicosatetraenoylglycerophosphocholine (Delta 8, 11, 14, 17), Sn1-Lpc (20:4)	Exchange/demand reaction	0	0	0	0	0	0	0	0	0	0	0	0	0	0	0	0	0	0	0	0	0	0	0	0	0	0	0	0	0	0	0	0	0	0	0	0	0	0	0	0	0	0	0	0	0	0	0
EX_pcholn205_hs[e]_min	Exchange of 1-Eicosapentenoylglycerophosphocholine (Delta 5, 8, 11, 14, 17), Sn1-Lpc (20:5)	Exchange/demand reaction	0	0	0	0	0	0	0	0	0	0	0	0	0	0	0	0	0	0	0	0	0	0	0	0	0	0	0	0	0	0	0	0	0	0	0	0	0	0	0	0	0	0	0	0	0	0	0
EX_pcholn224_hs[e]_min	Exchange of 1-Docosatetraenoylglycerophosphocholine (Delta 7, 10, 13, 16), Sn1-Lpc (22:4)	Exchange/demand reaction	0	0	0	0	0	0	0	0	0	0	0	0	0	0	0	0	0	0	0	0	0	0	0	0	0	0	0	0	0	0	0	0	0	0	0	0	0	0	0	0	0	0	0	0	0	0	0
EX_pcholn2254_hs[e]_min	Exchange of 1-Docosapentenoylglycerophosphocholine (Delta 4, 7, 10, 13, 16), Sn1-Lpc (22:5)-W6	Exchange/demand reaction	0	0	0	0	0	0	0	0	0	0	0	0	0	0	0	0	0	0	0	0	0	0	0	0	0	0	0	0	0	0	0	0	0	0	0	0	0	0	0	0	0	0	0	0	0	0	0
EX_pcholn225_hs[e]_min	Exchange of 1-Docosapentenoylglycerophosphocholine (Delta 7, 10, 13, 16, 19), Sn1-Lpc (22:5)-W3	Exchange/demand reaction	0	0	0	0	0	0	0	0	0	0	0	0	0	0	0	0	0	0	0	0	0	0	0	0	0	0	0	0	0	0	0	0	0	0	0	0	0	0	0	0	0	0	0	0	0	0	0
EX_pcholn226_hs[e]_min	Exchange of 1-Docosahexenoylglycerophosphocholine (Delta 4, 7, 10, 13, 16, 19), Sn1-Lpc (22:6)	Exchange/demand reaction	0	0	0	0	0	0	0	0	0	0	0	0	0	0	0	0	0	0	0	0	0	0	0	0	0	0	0	0	0	0	0	0	0	0	0	0	0	0	0	0	0	0	0	0	0	0	0
EX_pcholn24_hs[e]_min	Exchange of 1-Lignocericylglycerophosphocholine (24:0), Lysopc A C24	Exchange/demand reaction	0	0	0	0	0	0	0	0	0	0	0	0	0	0	0	0	0	0	0	0	0	0	0	0	0	0	0	0	0	0	0	0	0	0	0	0	0	0	0	0	0	0	0	0	0	0	0
EX_pcholn261_hs[e]_min	Exchange of Lysopc A C26:1 (Delta 5)	Exchange/demand reaction	0	0	0	0	0	0	0	0	0	0	0	0	0	0	0	0	0	0	0	0	0	0	0	0	0	0	0	0	0	0	0	0	0	0	0	0	0	0	0	0	0	0	0	0	0	0	0
EX_pcholn281_hs[e]_min	Exchange of Lysopc A C28:1 (Delta 5)	Exchange/demand reaction	0	0	0	0	0	0	0	0	0	0	0	0	0	0	0	0	0	0	0	0	0	0	0	0	0	0	0	0	0	0	0	0	0	0	0	0	0	0	0	0	0	0	0	0	0	0	0
EX_pcholn28_hs[e]_min	Exchange of Lysopc A C28:0	Exchange/demand reaction	0	0	0	0	0	0	0	0	0	0	0	0	0	0	0	0	0	0	0	0	0	0	0	0	0	0	0	0	0	0	0	0	0	0	0	0	0	0	0	0	0	0	0	0	0	0	0
EX_pcholole_hs[e]_min	Exchange of 1-Oleoylglycerophosphocholine (Delta 9)	Exchange/demand reaction	0	0	0	0	0	0	0	0	0	0	0	0	0	0	0	0	0	0	0	0	0	0	0	0	0	0	0	0	0	0	0	0	0	0	0	0	0	0	0	0	0	0	0	0	0	0	0
EX_pcholpalm_hs[e]_min	Exchange of 1-Palmitoylglycerophosphocholine	Exchange/demand reaction	0	0	0	0	0	0	0	0	0	0	0	0	0	0	0	0	0	0	0	0	0	0	0	0	0	0	0	0	0	0	0	0	0	0	0	0	0	0	0	0	0	0	0	0	0	0	0
EX_pcholpalme_hs[e]_min	Exchange of 1-Palmitoleoylglycerophosphocholine (Delta 9)	Exchange/demand reaction	0	0	0	0	0	0	0	0	0	0	0	0	0	0	0	0	0	0	0	0	0	0	0	0	0	0	0	0	0	0	0	0	0	0	0	0	0	0	0	0	0	0	0	0	0	0	0
EX_pcholste_hs[e]_min	Exchange of 1-Stearoylglycerophosphocholine	Exchange/demand reaction	0	0	0	0	0	0	0	0	0	0	0	0	0	0	0	0	0	0	0	0	0	0	0	0	0	0	0	0	0	0	0	0	0	0	0	0	0	0	0	0	0	0	0	0	0	0	0
EX_pe13_hs[e]_min	Exchange of 1-Tridecanoylglycerophosphoethanolamine (C13:0 Pe)	Exchange/demand reaction	0	0	0	0	0	0	0	0	0	0	0	0	0	0	0	0	0	0	0	0	0	0	0	0	0	0	0	0	0	0	0	0	0	0	0	0	0	0	0	0	0	0	0	0	0	0	0
EX_pe14_hs[e]_min	Exchange of 1-Myristoylglycerophosphoethanolamine (C14:0 Pe)	Exchange/demand reaction	0	0	0	0	0	0	0	0	0	0	0	0	0	0	0	0	0	0	0	0	0	0	0	0	0	0	0	0	0	0	0	0	0	0	0	0	0	0	0	0	0	0	0	0	0	0	0
EX_pe161_hs[e]_min	Exchange of 1-Hexadecenoylglycerophosphoethanolamine (C16:1 Pe, Delta 9)	Exchange/demand reaction	0	0	0	0	0	0	0	0	0	0	0	0	0	0	0	0	0	0	0	0	0	0	0	0	0	0	0	0	0	0	0	0	0	0	0	0	0	0	0	0	0	0	0	0	0	0	0
EX_pe17_hs[e]_min	Exchange of 1-Heptadecanoylglycerophosphoethanolamine (C17:0 Pe)	Exchange/demand reaction	0	0	0	0	0	0	0	0	0	0	0	0	0	0	0	0	0	0	0	0	0	0	0	0	0	0	0	0	0	0	0	0	0	0	0	0	0	0	0	0	0	0	0	0	0	0	0
EX_pe203_hs[e]_min	Exchange of 1-Eicosatrienoylglycerophosphoethanolamine (Delta 11, 14, 17), Lpe (20:3)	Exchange/demand reaction	0	0	0	0	0	0	0	0	0	0	0	0	0	0	0	0	0	0	0	0	0	0	0	0	0	0	0	0	0	0	0	0	0	0	0	0	0	0	0	0	0	0	0	0	0	0	0
EX_pe224_hs[e]_min	Exchange of 1-Docosatetraenoyglycerophosphoethanolamine (22:4, Delta 7, 10, 13, 16)	Exchange/demand reaction	0	0	0	0	0	0	0	0	0	0	0	0	0	0	0	0	0	0	0	0	0	0	0	0	0	0	0	0	0	0	0	0	0	0	0	0	0	0	0	0	0	0	0	0	0	0	0
EX_pe226_hs[e]_min	Exchange of 1-Docosahexenoylglyceroethanolamine (Delta 4, 7, 10, 13, 16, 19), Lpe (22:6)	Exchange/demand reaction	0	0	0	0	0	0	0	0	0	0	0	0	0	0	0	0	0	0	0	0	0	0	0	0	0	0	0	0	0	0	0	0	0	0	0	0	0	0	0	0	0	0	0	0	0	0	0
EX_pe2linl_hs[e]_min	Exchange of 2-Linoleoylglycerophosphoethanolamine	Exchange/demand reaction	0	0	0	0	0	0	0	0	0	0	0	0	0	0	0	0	0	0	0	0	0	0	0	0	0	0	0	0	0	0	0	0	0	0	0	0	0	0	0	0	0	0	0	0	0	0	0
EX_pear_hs[e]_min	Exchange of 1-Arachidonoyl-Sn-Glycero-3-Phosphoethanolamine	Exchange/demand reaction	0	0	0	0	0	0	0	0	0	0	0	0	0	0	0	0	0	0	0	0	0	0	0	0	0	0	0	0	0	0	0	0	0	0	0	0	0	0	0	0	0	0	0	0	0	0	0
EX_pedh203_hs[e]_min	Exchange of 1-Dihomo-Linolenoylglycerophosphoethanolamine (20:3, Delta 8, 11, 14)	Exchange/demand reaction	0	0	0	0	0	0	0	0	0	0	0	0	0	0	0	0	0	0	0	0	0	0	0	0	0	0	0	0	0	0	0	0	0	0	0	0	0	0	0	0	0	0	0	0	0	0	0
EX_pelinl_hs[e]_min	Exchange of 1-Linoleoylglycerophosphoethanolamine (Delta 9, 12)	Exchange/demand reaction	0	0	0	0	0	0	0	0	0	0	0	0	0	0	0	0	0	0	0	0	0	0	0	0	0	0	0	0	0	0	0	0	0	0	0	0	0	0	0	0	0	0	0	0	0	0	0
EX_pendecaeth[e]_min	Exchange of Pentadecanoyl Thanolamide (C15:0)	Exchange/demand reaction	0	0	0	0	0	0	0	0	0	0	0	0	0	0	0	0	0	0	0	0	0	0	0	0	0	0	0	0	0	0	0	0	0	0	0	0	0	0	0	0	0	0	0	0	0	0	0
EX_peole_hs[e]_min	Exchange of 1-Oleoylglycerophosphoethanolamine (Delta 9)	Exchange/demand reaction	0	0	0	0	0	0	0	0	0	0	0	0	0	0	0	0	0	0	0	0	0	0	0	0	0	0	0	0	0	0	0	0	0	0	0	0	0	0	0	0	0	0	0	0	0	0	0
EX_pepalm_hs[e]_min	Exchange of 1-Palmitoylglycerophosphoethanolamine	Exchange/demand reaction	0	0	0	0	0	0	0	0	0	0	0	0	0	0	0	0	0	0	0	0	0	0	0	0	0	0	0	0	0	0	0	0	0	0	0	0	0	0	0	0	0	0	0	0	0	0	0
EX_phe_L[e]_min	Exchange of L-Phenylalanine	Exchange/demand reaction	-1	-1	-1	-1	-1	-1	-1	-1	-1	-0.901055	-1	-1	-1	-0.636998	-1	-1	-1	-1	-1	-1	-1	-1	-1	-1	-1	-1	-1	-1	-1	-1	-1	-1	-1	-1	-1	-1	-1	-1	-1	-1	-1	-1	-1	-1	-1	-1	-1
EX_pheme[e]_min	Exchange of Heme	Exchange/demand reaction	0	0	0	0	0	0	0	0	0	0	0	0	0	0	0	0	0	0	0	0	0	0	0	0	0	0	0	0	0	0	0	0	0	0	0	0	0	0	0	0	0	0	0	0	0	0	0
EX_phpyr[e]_min	Exchange of Phenylpyruvate	Exchange/demand reaction	0	0	0	0	0	0	0	0	0	0	0	0	0	0	0	0	0	0	0	0	0	0	0	0	0	0	0	0	0	0	0	0	0	0	0	0	0	0	0	0	0	0	0	0	0	0	0
EX_pi[e]_min	Exchange of Phosphate	Exchange/demand reaction	-3.17807	-0.938297	-1.35097	-0.702734	-2.68301	-0.981838	-1.40907	-1.69109	-1.60019	-0.312757	-1.30685	-1.6036	-1.55152	-0.951946	-1.47617	-1.29803	-0.76105	-3.03223	-2.33255	-1.0864	-1.15385	-1.64791	-3.23004	-1.61673	-1.77196	-1.73874	-2.08209	-1.97431	-2.82821	-1.93927	-2.41645	-1.15548	-2.70898	-1.7289	-1.58222	-2.03793	-2.03813	-1.12582	-2.04708	-2.36575	-1.55674	-1.58602	-2.09733	-1.13239	-1.54692	-1.67421	-1.28383
EX_pmeth[e]_min	Exchange of Palmitoylethanolamide	Exchange/demand reaction	0	0	0	0	0	0	0	0	0	0	0	0	0	0	0	0	0	0	0	0	0	0	0	0	0	0	0	0	0	0	0	0	0	0	0	0	0	0	0	0	0	0	0	0	0	0	0
EX_pnto_R[e]_min	Exchange of (R)-Pantothenate	Exchange/demand reaction	-0.0326653	-0.0160362	-0.0233309	-0.0200863	-0.0719002	-0.0533559	-0.0299339	-0.0293776	-0.0757977	-0.0291463	-0.0473491	-0.0389619	-0.0722076	-0.0290896	-0.0306281	-0.0276409	-0.0230682	-0.0476425	-0.0322534	-0.0299548	-0.0287259	-0.0328452	-0.0481588	-0.0498796	-0.0475156	-0.0222778	-0.0512491	-0.0267473	-0.0463895	-0.0374499	-0.0316757	-0.0316331	-0.0301826	-0.0457703	-0.0450923	-0.0569257	-0.0273022	-0.0372505	-0.0488762	-0.0638271	-0.0464459	-0.0384834	-0.0482031	-0.0402564	-0.0260704	-0.0377634	-0.0175697
EX_ppi[e]_min	Exchange of Ppi	Exchange/demand reaction	0	0	0	0	0	0	0	0	0	0	0	0	0	0	0	0	0	0	0	0	0	0	0	0	0	0	0	0	0	0	0	0	0	0	0	0	0	0	0	0	0	0	0	0	0	0	0
EX_pro_L[e]_min	Exchange of L-Proline	Exchange/demand reaction	-0.130644	-0.0414304	-0.075818	-0.0456455	-0.0446076	-0.0478655	-0.0606066	-0.0423097	-0.0781218	-0.0163776	-0.052602	-0.0561182	-0.0627822	-0.0380927	-0.0685999	-0.0441083	-0.0348686	-0.0998407	-0.0776574	-0.0462041	-0.0522273	-0.0650546	-0.0594127	-0.0593608	-0.0811033	-0.0488271	-0.0941834	-0.0863579	-0.0428642	-0.101181	-0.105887	-0.049444	-0.0656948	-0.073902	-0.0504579	-0.0687759	-0.0488265	-0.0497194	-0.0513178	-0.0482897	-0.0685495	-0.0846508	-0.0881812	-0.0436346	-0.046458	-0.0892227	-0.0577446
EX_prostge1[e]_min	Exchange of Prostaglandin E1	Exchange/demand reaction	0	0	0	0	0	0	0	0	0	0	0	0	0	0	0	0	0	0	0	0	0	0	0	0	0	0	0	0	0	0	0	0	0	0	0	0	0	0	0	0	0	0	0	0	0	0	0
EX_prostgf2[e]_min	Exchange of Prostaglandin F2Alpha	Exchange/demand reaction	0	0	0	0	0	0	0	0	0	0	0	0	0	0	0	0	0	0	0	0	0	0	0	0	0	0	0	0	0	0	0	0	0	0	0	0	0	0	0	0	0	0	0	0	0	0	0
EX_prostgi2[e]_min	Exchange of Prostaglandin I2	Exchange/demand reaction	0	0	0	0	0	0	0	0	0	0	0	0	0	0	0	0	0	0	0	0	0	0	0	0	0	0	0	0	0	0	0	0	0	0	0	0	0	0	0	0	0	0	0	0	0	0	0
EX_ptrc[e]_min	Exchange of 1, 4-Butanediammonium	Exchange/demand reaction	0	0	0	0	0	0	0	0	0	0	0	0	0	0	0	0	0	0	0	0	0	0	0	0	0	0	0	0	0	0	0	0	0	0	0	0	0	0	0	0	0	0	0	0	0	0	0
EX_pydxn[e]_min	Exchange of Pyridoxine	Exchange/demand reaction	-1	-1	-1	-1	-1	-1	-1	-1	-1	-0.89846	-1	-1	-1	-1	-1	-1	-1	-1	-1	-1	-1	-1	-1	-1	-1	-1	-1	-1	-1	-1	-1	-1	-1	-1	-1	-1	-1	-1	-1	-1	-1	-1	-1	-1	-1	-1	-1
EX_pyr[e]_min	Exchange of Pyruvate	Exchange/demand reaction	-1	0.147103	-0.379771	0.147991	-1	-1	-1	-1	-1	0.2817	-1	-1	-1	0.289125	-1	-1	-1	-1	-1	-1	-1	-1	-0.662986	-1	-1	-1	-1	-1	-1	-1	-1	-1	-1	-1	-1	-1	-1	-1	-1	-1	-1	-1	-1	-1	-1	-1	-1
EX_ribflv[e]_min	Exchange of Riboflavin	Exchange/demand reaction	-0.184078	-0.0360838	-0.079652	-0.102184	-0.137555	-0.103092	-0.148443	-0.122464	-0.119567	-0.0430662	-0.146808	-0.125916	-0.20119	-0.118552	-0.0639665	-0.0641167	-0.103717	-0.192007	-0.200504	-0.0750883	-0.0635377	-0.15844	-0.3158	-0.204239	-0.165934	-0.0688559	-0.155312	-0.108836	-0.141933	-0.110926	-0.188686	-0.136755	-0.221197	-0.122627	-0.180534	-0.249352	-0.211404	-0.156872	-0.220736	-0.105107	-0.202962	-0.139594	-0.254026	-0.157226	-0.107879	-0.112786	-0.144578
EX_ser_L[e]_min	Exchange of L-Serine	Exchange/demand reaction	-1	-0.465517	-0.68508	-1	-1	-0.630196	-1	-1	-1	-1	-0.831034	-0.877968	-1	-0.6051	-0.644399	-1	-0.44934	-1	-1	-0.656769	-0.419309	-1	-1	-1	-0.80832	-0.349989	-1	-1	-1	-1	-1	-0.721906	-1	-1	-1	-1	-1	-1	-1	-1	-1	-1	-1	-0.685606	-0.775039	-0.963463	-0.71899
EX_sl_L[e]_min	Exchange of L-Sulfolactate	Exchange/demand reaction	0	0	0	0	0	0	0	0	0	0	0	0	0	0	0	0	0	0	0	0	0	0	0	0	0	0	0	0	0	0	0	0	0	0	0	0	0	0	0	0	0	0	0	0	0	0	0
EX_so4[e]_min	Exchange of Sulfate	Exchange/demand reaction	0	0	0	0	0	0	0	0	0	0	0	0	0	0	0	0	0	0	0	3.08e-15	0	0	0	0	0	0	0	0	0	0	-7.11e-18	0	0	0	0	0	0	0	0	0	0	0	0	0	0	0	0
EX_sphings[e]_min	Exchange of Sphingosine	Exchange/demand reaction	0	0	0	0	0	0	0	0	0	0	0	0	0	0	0	0	0	0	0	0	0	0	0	0	0	0	0	0	0	0	0	0	0	0	0	0	0	0	0	0	0	0	0	0	0	0	0
EX_sphmyln180241_hs[e]_min	Exchange of Sphingomyelin (D18:0/24:1)	Exchange/demand reaction	0	0	0	0	0	0	0	0	0	0	0	0	0	0	0	0	0	0	0	0	0	0	0	0	0	0	0	0	0	0	0	0	0	0	0	0	0	0	0	0	0	0	0	0	0	0	0
EX_sphmyln18114_hs[e]_min	Exchange of Sphingomyelin (D18:1/14:0)	Exchange/demand reaction	0	0	0	0	0	0	0	0	0	0	0	0	0	0	0	0	0	0	0	0	0	0	0	0	0	0	0	0	0	0	0	0	0	0	0	0	0	0	0	0	0	0	0	0	0	0	0
EX_sphmyln18115_hs[e]_min	Exchange of Sphingomyelin (D18:1/15:0)	Exchange/demand reaction	0	0	0	0	0	0	0	0	0	0	0	0	0	0	0	0	0	0	0	0	0	0	0	0	0	0	0	0	0	0	0	0	0	0	0	0	0	0	0	0	0	0	0	0	0	0	0
EX_sphmyln181161_hs[e]_min	Exchange of Sphingomyelin (D18:1/16:1)	Exchange/demand reaction	0	0	0	0	0	0	0	0	0	0	0	0	0	0	0	0	0	0	0	0	0	0	0	0	0	0	0	0	0	0	0	0	0	0	0	0	0	0	0	0	0	0	0	0	0	0	0
EX_sphmyln18116_hs[e]_min	Exchange of Sphingomyelin (D18:1/16:0)	Exchange/demand reaction	0	0	0	0	0	0	0	0	0	0	0	0	0	0	0	0	0	0	0	0	0	0	0	0	0	0	0	0	0	0	0	0	0	0	0	0	0	0	0	0	0	0	0	0	0	0	0
EX_sphmyln18117_hs[e]_min	Exchange of Sphingomyelin (D18:1/17:0)	Exchange/demand reaction	0	0	0	0	0	0	0	0	0	0	0	0	0	0	0	0	0	0	0	0	0	0	0	0	0	0	0	0	0	0	0	0	0	0	0	0	0	0	0	0	0	0	0	0	0	0	0
EX_sphmyln181181_hs[e]_min	Exchange of Sphingomyelin (D18:1/18:1)	Exchange/demand reaction	0	0	0	0	0	0	0	0	0	0	0	0	0	0	0	0	0	0	0	0	0	0	0	0	0	0	0	0	0	0	0	0	0	0	0	0	0	0	0	0	0	0	0	0	0	0	0
EX_sphmyln18118_hs[e]_min	Exchange of Sphingomyelin (D18:1/18:0)	Exchange/demand reaction	0	0	0	0	0	0	0	0	0	0	0	0	0	0	0	0	0	0	0	0	0	0	0	0	0	0	0	0	0	0	0	0	0	0	0	0	0	0	0	0	0	0	0	0	0	0	0
EX_sphmyln181201_hs[e]_min	Exchange of Sphingomyelin (D18:1/20:1)	Exchange/demand reaction	0	0	0	0	0	0	0	0	0	0	0	0	0	0	0	0	0	0	0	0	0	0	0	0	0	0	0	0	0	0	0	0	0	0	0	0	0	0	0	0	0	0	0	0	0	0	0
EX_sphmyln18120_hs[e]_min	Exchange of Sphingomyelin (D18:1/20:0)	Exchange/demand reaction	0	0	0	0	0	0	0	0	0	0	0	0	0	0	0	0	0	0	0	0	0	0	0	0	0	0	0	0	0	0	0	0	0	0	0	0	0	0	0	0	0	0	0	0	0	0	0
EX_sphmyln18121_hs[e]_min	Exchange of Sphingomyelin (D18:1/21:0)	Exchange/demand reaction	0	0	0	0	0	0	0	0	0	0	0	0	0	0	0	0	0	0	0	0	0	0	0	0	0	0	0	0	0	0	0	0	0	0	0	0	0	0	0	0	0	0	0	0	0	0	0
EX_sphmyln181221_hs[e]_min	Exchange of Sphingomyelin (D18:1/22:1)	Exchange/demand reaction	0	0	0	0	0	0	0	0	0	0	0	0	0	0	0	0	0	0	0	0	0	0	0	0	0	0	0	0	0	0	0	0	0	0	0	0	0	0	0	0	0	0	0	0	0	0	0
EX_sphmyln18122_hs[e]_min	Exchange of Sphingomyelin (D18:1/22:0)	Exchange/demand reaction	0	0	0	0	0	0	0	0	0	0	0	0	0	0	0	0	0	0	0	0	0	0	0	0	0	0	0	0	0	0	0	0	0	0	0	0	0	0	0	0	0	0	0	0	0	0	0
EX_sphmyln18123_hs[e]_min	Exchange of Sphingomyelin (D18:1/23:0)	Exchange/demand reaction	0	0	0	0	0	0	0	0	0	0	0	0	0	0	0	0	0	0	0	0	0	0	0	0	0	0	0	0	0	0	0	0	0	0	0	0	0	0	0	0	0	0	0	0	0	0	0
EX_sphmyln1824_hs[e]_min	Exchange of Sphingomyelin (D18:0/24:0)	Exchange/demand reaction	0	0	0	0	0	0	0	0	0	0	0	0	0	0	0	0	0	0	0	0	0	0	0	0	0	0	0	0	0	0	0	0	0	0	0	0	0	0	0	0	0	0	0	0	0	0	0
EX_sphmyln1825_hs[e]_min	Exchange of Sphingomyelin (D18:0/25:0)	Exchange/demand reaction	0	0	0	0	0	0	0	0	0	0	0	0	0	0	0	0	0	0	0	0	0	0	0	0	0	0	0	0	0	0	0	0	0	0	0	0	0	0	0	0	0	0	0	0	0	0	0
EX_steeth[e]_min	Exchange of Stearoyl Ethanolamide	Exchange/demand reaction	0	0	0	0	0	0	0	0	0	0	0	0	0	0	0	0	0	0	0	0	0	0	0	0	0	0	0	0	0	0	0	0	0	0	0	0	0	0	0	0	0	0	0	0	0	0	0
EX_taur[e]_min	Exchange of Taurine	Exchange/demand reaction	0	0	0	0	0	0	0	0	0	0	0	0	0	0	0	0	0	0	0	0	0	0	0	0	0	0	0	0	0	0	0	0	0	0	0	0	0	0	0	0	0	0	0	0	0	0	0
EX_tetdecaeth[e]_min	Exchange of C14:0-Ethanolamide, Tetradecanoyl Ethanolamide	Exchange/demand reaction	0	0	0	0	0	0	0	0	0	0	0	0	0	0	0	0	0	0	0	0	0	0	0	0	0	0	0	0	0	0	0	0	0	0	0	0	0	0	0	0	0	0	0	0	0	0	0
EX_thbpt[e]_min	Exchange of 5,6,7,8-Tetrahydrobiopterin	Exchange/demand reaction	0	0	0	0	0	0	0	0	0	0	0	0	0	0	0	0	0	0	0	0	0	0	0	0	0	0	0	0	0	0	0	0	0	0	0	0	0	0	0	0	0	0	0	0	0	0	0
EX_thf[e]_min	Exchange of 5, 6, 7, 8-Tetrahydrofolate	Exchange/demand reaction	-1	0	0	0	-0.180058	0	-0.811624	-0.478411	-0.873213	0	0	-0.812917	-1	-0.425982	0	0	0	-0.0220604	-1	0	0	0	-1	0	0	0	0	-0.138032	-1	-1	-0.74125	0	-1	-0.506005	-1	-1	0	0	-1	-0.894221	-1	0	0	0	-0.372479	-0.751715	0
EX_thm[e]_min	Exchange of Thiamin	Exchange/demand reaction	-0.270803	-0.114274	-0.184546	-0.259855	-0.333889	-0.649144	-0.302612	-0.152753	-0.192549	-0.299487	-0.262655	-0.198768	-0.483135	-0.170962	-0.0568237	-0.049037	-0.291249	-0.287639	-0.128408	-0.194804	-0.132498	-0.295343	-0.45157	-0.71204	-0.329472	-0.195097	-0.173663	-0.15195	-0.278485	-0.0722816	-0.167779	-0.214495	-0.413769	-0.141336	-0.26351	-0.835883	-0.264607	-0.231162	-0.185072	-0.108312	-0.186045	-0.209261	-0.471094	-0.183197	-0.105966	-0.0499002	-0.232035
EX_thmmp[e]_min	Exchange of Thiamin Monophosphate	Exchange/demand reaction	0	0	0	0	0	0	0	0	0	0	0	0	0	0	0	0	0	0	0	0	0	0	0	0	0	0	0	0	0	0	0	0	0	0	0	0	0	0	0	0	0	0	0	0	0	0	0
EX_thmtp[e]_min	Exchange of Thiamin Triphosphate	Exchange/demand reaction	0	0	0	0	0	0	0	0	0	0	0	0	0	0	0	0	0	0	0	0	0	0	0	0	0	0	0	0	0	0	0	0	0	0	0	0	0	0	0	0	0	0	0	0	0	0	0
EX_thr_L[e]_min	Exchange of L-Threonine	Exchange/demand reaction	-0.891372	-1	-0.0426741	-0.996247	-1	-1	-1	-1	-0.903133	-1	-1	-1	-1	-1	-1	-0.783679	-0.77436	-1	-0.0400899	-0.680582	-1	-1	-1	-1	-1	-1	-1	-1	-1	-1	-1	-1	-1	-1	-0.0382508	-1	-1	-1	-1	-1	-1	-1	-0.0668478	-1	-1	-0.802211	-0.875757
EX_trideceth[e]_min	Exchange of Tridecanoyl Thanolamide (C13:0)	Exchange/demand reaction	0	0	0	0	0	0	0	0	0	0	0	0	0	0	0	0	0	0	0	0	0	0	0	0	0	0	0	0	0	0	0	0	0	0	0	0	0	0	0	0	0	0	0	0	0	0	0
EX_trp_L[e]_min	Exchange of L-Tryptophan	Exchange/demand reaction	-0.00421437	-0.00133648	-0.0208389	-0.00103938	-0.00143898	-0.00154407	-0.00195508	-0.00136485	-0.00252009	-0.000528319	-0.00169687	-0.00181029	-0.00202526	-0.00122881	-0.00221293	-0.0563845	-0.00112481	-0.00322071	-0.00170596	-0.00149048	-0.00136426	-0.00209857	-0.00191657	-0.00191489	-0.00261627	-0.00157509	-0.00303822	-0.00278578	-0.00138274	-0.0437407	-0.00341577	-0.00159499	-0.00211922	-0.00238397	-0.0016277	-0.00221861	-0.00157507	-0.00160387	-0.00165544	-0.00155775	-0.00221131	-0.00273071	-0.0028446	-0.00140759	-0.00149867	-0.0028782	-0.00186276
EX_tyr_L[e]_min	Exchange of L-Tyrosine	Exchange/demand reaction	-0.0505718	-0.0160376	-0.0217908	-0.0124724	-0.0172675	-0.0185286	-0.0234607	-0.016378	-0.0302407	-0.00633974	-0.0203621	-0.0217232	-0.0243028	-0.0147456	-0.0265548	-0.0170742	-0.0134976	-0.0386481	-0.0204712	-0.0178855	-0.0163709	-0.0251825	-0.0229985	-0.0229784	-0.0313949	-0.0189009	-0.0364582	-0.0334289	-0.0165926	-0.039167	-0.0409887	-0.0191396	-0.0254303	-0.0286073	-0.0195321	-0.026623	-0.0189006	-0.0192462	-0.019865	-0.0186928	-0.0265354	-0.0327681	-0.0341347	-0.0168909	-0.0179838	-0.0345379	-0.0223528
EX_urate[e]_min	Exchange of Urate	Exchange/demand reaction	0	0	0	0	0	0	0	0	0	0	0	0	0	0	0	0	0	0	0	0	0	0	0	0	0	0	0	0	0	0	0	0	0	0	0	0	0	0	0	0	0	0	0	0	0	0	0
EX_val_L[e]_min	Exchange of L-Valine	Exchange/demand reaction	-1	-1	-1	-1	-1	-1	-1	-1	-1	-1	-1	-1	-1	-1	-1	-1	-1	-1	-1	-1	-1	-1	-1	-1	-1	-1	-1	-1	-1	-1	-1	-1	-1	-1	-1	-1	-1	-1	-1	-1	-1	-1	-1	-1	-1	-1	-1
EX_xolest181_hs[e]_min	Exchange of 1-Vaccenoyl-Cholesterol, Cholesterol-Ester (18:1, Delta 11)	Exchange/demand reaction	0	0	0	0	0	0	0	0	0	0	0	0	0	0	0	0	0	0	0	0	0	0	0	0	0	0	0	0	0	0	0	0	0	0	0	0	0	0	0	0	0	0	0	0	0	0	0
EX_xolest204_hs[e]_min	Exchange of Cholesteryl Arachidonate, Cholesterol-Ester (20:4, Delta 5, 8, 11, 14)	Exchange/demand reaction	0	0	0	0	0	0	0	0	0	0	0	0	0	0	0	0	0	0	0	0	0	0	0	0	0	0	0	0	0	0	0	0	0	0	0	0	0	0	0	0	0	0	0	0	0	0	0
EX_xolest_hs[e]_min	Exchange of Cholesterol Ester	Exchange/demand reaction	0	0	0	0	0	0	0	0	0	0	0	0	0	0	0	0	0	0	0	0	0	0	0	0	0	0	0	0	0	0	0	0	0	0	0	0	0	0	0	0	0	0	0	0	0	0	0
EX_xoltri25[e]_min	Exchange of 7-Alpha, 25-Dihydroxycholesterol	Exchange/demand reaction	0	0	0	0	0	0	0	0	0	0	0	0	0	0	0	0	0	0	0	0	0	0	0	0	0	0	0	0	0	0	0	0	0	0	0	0	0	0	0	0	0	0	0	0	0	0	0
EX_xyl_D[e]_min	Exchange of D-Xylose	Exchange/demand reaction	0	0	0	0	0	0	0	0	0	0	0	0	0	0	0	0	0	0	0	0	0	0	0	0	0	0	0	0	0	0	0	0	0	0	0	0	0	0	0	0	0	0	0	0	0	0	0
FACOAL140i_min	Fatty-Acid- Coenzyme A Ligase (Tetradecanoate)	Fatty acid oxidation	0	0	0	0	0	0	0	0	0	0	0	0	0	0	0	0	0	0	0	0	0	0	0	0	0	0	0	0	0	0	0	0	0	0	0	0	0	0	0	0	0	0	0	0	0	0	0
FACOAL150_min	Fatty-Acid- Coenzyme A Ligase	Fatty acid oxidation	0	0	0	0	0	0	0	0	0	0	0	0	0	0	0	0	0	0	0	0	0	0	0	0	0	0	0	0	0	0	0	0	0	0	0	0	0	0	0	0	0	0	0	0	0	0	0
FACOAL160i_min	C160 Fatty Acid Activation	Fatty acid oxidation	0	0	0	0	0	0	0	0	0	0	0	0	0	0	0	0	0	0	0	0	0	0	0	0	0	0	0	0	0	0	0	0	0	0	0	0	0	0	0	0	0	0	0	0	0	0	0
FACOAL161_min	Fatty-Acid- Coenzyme A Ligase (Hexadecenoate)	Fatty acid oxidation	0	0	0	0	0	0	0	0	0	0	0	0	0	0	0	0	0	0	0	0	0	0	0	0	0	0	0	0	0	0	0	0	0	0	0	0	0	0	0	0	0	0	0	0	0	0	0
FACOAL170_min	Fatty-Acid- Coenzyme A Ligase	Fatty acid oxidation	0	0	0	0	0	0	0	0	0	0	0	0	0	0	0	0	0	0	0	0	0	0	0	0	0	0	0	0	0	0	0	0	0	0	0	0	0	0	0	0	0	0	0	0	0	0	0
FACOAL180i_min	C180 Fatty Acid Activation	Fatty acid oxidation	0	0	0	0	0	0	0	0	0	0	0	0	0	0	0	0	0	0	0	0	0	0	0	0	0	0	0	0	0	0	0	0	0	0	0	0	0	0	0	0	0	0	0	0	0	0	0
FACOAL1812_min	Fatty-Acid- Coenzyme A Ligase	Fatty acid oxidation	0	0	0	0	0	0	0	0	0	0	0	0	0	0	0	0	0	0	0	0	0	0	0	0	0	0	0	0	0	0	0	0	0	0	0	0	0	0	0	0	0	0	0	0	0	0	0
FACOAL1813_min	Fatty-Acid- Coenzyme A Ligase	Fatty acid oxidation	0	0	0	0	0	0	0	0	0	0	0	0	0	0	0	0	0	0	0	0	0	0	0	0	0	0	0	0	0	0	0	0	0	0	0	0	0	0	0	0	0	0	0	0	0	0	0
FACOAL1821_min	Fatty-Acid- Coenzyme A Ligase	Fatty acid oxidation	0	0.00547902	0.00547902	0	0.00547902	0.00547902	0.00547902	0	0	0.00547902	0	0.00547902	0.00547902	0.00547902	0	0	0	0.00547902	0	0	0.00547902	0	0.00547902	0	0	0	0	0.00547902	0.00547902	0	0.00547902	0.00547902	0	0	0.00547902	0	0	0.00547902	0.00547902	0.00547902	0	0	0	0	0.00547902	0.00547902	0
FACOAL1822_min	Fatty-Acid- Coenzyme A Ligase	Fatty acid oxidation	0	0	0	0	0	0	0	0	0	0	0	0	0	0	0	0	0	0	0	0	0	0	0	0	0	0	0	0	0	0	0	0	0	0	0	0	0	0	0	0	0	0	0	0	0	0	0
FACOAL1831_min	Fatty-Acid- Coenzyme A Ligase	Fatty acid oxidation	0	0	0	0	0	0	0	0	0	0	0	0	0	0	0	0	0	0	0	0	0	0	0	0	0	0	0	0	0	0	0	0	0	0	0	0	0	0	0	0	0	0	0	0	0	0	0
FACOAL1832_min	Fatty-Acid- Coenzyme A Ligase	Fatty acid oxidation	0	0	0	0	0	0	0	0	0	0	0	0	0	0	0	0	0	0	0	0	0	0	0	0	0	0	0	0	0	0	0	0	0	0	0	0	0	0	0	0	0	0	0	0	0	0	0
FACOAL184_min	Fatty-Acid- Coenzyme A Ligase	Fatty acid oxidation	0	0	0	0	0	0	0	0	0	0	0	0	0	0	0	0	0	0	0	0	0	0	0	0	0	0	0	0	0	0	0	0	0	0	0	0	0	0	0	0	0	0	0	0	0	0	0
FACOAL191_min	Fatty-Acid- Coenzyme A Ligase	Fatty acid oxidation	0	0	0	0	0	0	0	0	0	0	0	0	0	0	0	0	0	0	0	0	0	0	0	0	0	0	0	0	0	0	0	0	0	0	0	0	0	0	0	0	0	0	0	0	0	0	0
FACOAL200_min	Fatty-Acid- Coenzyme A Ligase	Fatty acid oxidation	0	0	0	0	0	0	0	0	0	0	0	0	0	0	0	0	0	0	0	0	0	0	0	0	0	0	0	0	0	0	0	0	0	0	0	0	0	0	0	0	0	0	0	0	0	0	0
FACOAL203_min	Fatty-Acid- Coenzyme A Ligase	Fatty acid oxidation	0	0	0	0	0	0	0	0	0	0	0	0	0	0	0	0	0	0	0	0	0	0	0	0	0	0	0	0	0	0	0	0	0	0	0	0	0	0	0	0	0	0	0	0	0	0	0
FACOAL204_min	Fatty-Acid- Coenzyme A Ligase	Fatty acid oxidation	0	0	0	0	0	0	0	0	0	0	0	0	0	0	0	0	0	0	0	0	0	0	0	0	0	0	0	0	0	0	0	0	0	0	0	0	0	0	0	0	0	0	0	0	0	0	0
FACOAL2042_min	Fatty-Acid- Coenzyme A Ligase	Fatty acid oxidation	0	0	0	0	0	0	0	0	0	0	0	0	0	0	0	0	0	0	0	0	0	0	0	0	0	0	0	0	0	0	0	0	0	0	0	0	0	0	0	0	0	0	0	0	0	0	0
FACOAL205_min	Fatty-Acid- Coenzyme A Ligase	Fatty acid oxidation	0	0	0	0	0	0	0	0	0	0	0	0	0	0	0	0	0	0	0	0	0	0	0	0	0	0	0	0	0	0	0	0	0	0	0	0	0	0	0	0	0	0	0	0	0	0	0
FACOAL224_min	Fatty-Acid- Coenzyme A Ligase	Fatty acid oxidation	0	0	0	0	0	0	0	0	0	0	0	0	0	0	0	0	0	0	0	0	0	0	0	0	0	0	0	0	0	0	0	0	0	0	0	0	0	0	0	0	0	0	0	0	0	0	0
FACOAL2251_min	Fatty-Acid- Coenzyme A Ligase	Fatty acid oxidation	0	0	0	0	0	0	0	0	0	0	0	0	0	0	0	0	0	0	0	0	0	0	0	0	0	0	0	0	0	0	0	0	0	0	0	0	0	0	0	0	0	0	0	0	0	0	0
FACOAL2252_min	Fatty-Acid- Coenzyme A Ligase	Fatty acid oxidation	0	0	0	0	0	0	0	0	0	0	0	0	0	0	0	0	0	0	0	0	0	0	0	0	0	0	0	0	0	0	0	0	0	0	0	0	0	0	0	0	0	0	0	0	0	0	0
FACOAL226_min	Fatty-Acid- Coenzyme A Ligase	Fatty acid oxidation	0	0	0	0	0	0	0	0	0	0	0	0	0	0	0	0	0	0	0	0	0	0	0	0	0	0	0	0	0	0	0	0	0	0	0	0	0	0	0	0	0	0	0	0	0	0	0
FACOAL240_min	Fatty-Acid- Coenzyme A Ligase	Fatty acid oxidation	0	0	0	0	0	0	0	0	0	0	0	0	0	0	0	0	0	0	0	0	0	0	0	0	0	0	0	0	0	0	0	0	0	0	0	0	0	0	0	0	0	0	0	0	0	0	0
FACOAL241_min	Fatty-Acid- Coenzyme A Ligase	Fatty acid oxidation	0	0	0	0	0	0	0	0	0	0	0	0	0	0	0	0	0	0	0	0	0	0	0	0	0	0	0	0	0	0	0	0	0	0	0	0	0	0	0	0	0	0	0	0	0	0	0
FACOAL244_1_min	Fatty-Acid- Coenzyme A Ligase	Fatty acid oxidation	0	0	0	0	0	0	0	0	0	0	0	0	0	0	0	0	0	0	0	0	0	0	0	0	0	0	0	0	0	0	0	0	0	0	0	0	0	0	0	0	0	0	0	0	0	0	0
FACOAL245_1_min	Fatty-Acid- Coenzyme A Ligase	Fatty acid oxidation	0	0	0	0	0	0	0	0	0	0	0	0	0	0	0	0	0	0	0	0	0	0	0	0	0	0	0	0	0	0	0	0	0	0	0	0	0	0	0	0	0	0	0	0	0	0	0
FACOAL245_2_min	Fatty-Acid- Coenzyme A Ligase	Fatty acid oxidation	0	0	0	0	0	0	0	0	0	0	0	0	0	0	0	0	0	0	0	0	0	0	0	0	0	0	0	0	0	0	0	0	0	0	0	0	0	0	0	0	0	0	0	0	0	0	0
FACOAL246_1_min	Fatty-Acid- Coenzyme A Ligase	Fatty acid oxidation	0	0	0	0	0	0	0	0	0	0	0	0	0	0	0	0	0	0	0	0	0	0	0	0	0	0	0	0	0	0	0	0	0	0	0	0	0	0	0	0	0	0	0	0	0	0	0
FACOAL260_min	Fatty-Acid- Coenzyme A Ligase (N-C26:0)	Fatty acid oxidation	0	0	0	0	0	0	0	0	0	0	0	0	0	0	0	0	0	0	0	0	0	0	0	0	0	0	0	0	0	0	0	0	0	0	0	0	0	0	0	0	0	0	0	0	0	0	0
FADDP_min	FAD Diphosphatase	Vitamin B2 metabolism	0	0	0	0	0	0	0	0	0	0	0	0	0	0	0	0	0	0	0	0	0	0	0	0	0	0	0	0	0	0	0	0	0	0	0	0	0	0	0	0	0	0	0	0	0	0	0
FAEL183_min	Fatty-Acyl Coenzyme A Elongation (N-C18:3CoA)	Fatty acid synthesis	0	0	0	0	0	0	0	0	0	0	0	0	0	0	0	0	0	0	0	0	0	0	0	0	0	0	0	0	0	0	0	0	0	0	0	0	0	0	0	0	0	0	0	0	0	0	0
FAEL184_min	Fatty-Acyl Coenzyme A Elongation (N-C20:4CoA)	Fatty acid synthesis	0	0	0	0	0	0	0	0	0	0	0	0	0	0	0	0	0	0	0	0	0	0	0	0	0	0	0	0	0	0	0	0	0	0	0	0	0	0	0	0	0	0	0	0	0	0	0
FAEL204_min	Fatty-Acyl Coenzyme A Elongation (N-C20:4CoA)	Fatty acid synthesis	0	0	0	0	0	0	0	0	0	0	0	0	0	0	0	0	0	0	0	0	0	0	0	0	0	0	0	0	0	0	0	0	0	0	0	0	0	0	0	0	0	0	0	0	0	0	0
FAEL205_min	Fatty-Acyl Coenzyme A Elongation (N-C20:5CoA)	Fatty acid synthesis	0	0	0	0	0	0	0	0	0	0	0	0	0	0	0	0	0	0	0	0	0	0	0	0	0	0	0	0	0	0	0	0	0	0	0	0	0	0	0	0	0	0	0	0	0	0	0
FALDH_min	Formaldehyde Dehydrogenase	Tyrosine metabolism	-19.7136	-20.2957	-27.3471	-29.7708	-23.2784	-39.7948	-35.7397	-18.9942	-16.3674	-43.386	-40.1638	-19.6595	-88.9509	-49.7773	-10.4543	-10.0035	-34.2519	-54.018	-52.2883	-29.345	-21.4412	-39.4957	-58.8728	-95.6495	-45.7321	-16.1623	-21.161	-16.804	-25.2292	-16.3856	-39.9099	-35.4638	-34.8857	-36.6252	-62.7209	-49.4122	-56.6348	-63.8093	-48.0679	-17.4693	-43.1341	-30.578	-81.8171	-40.2654	-27.9395	-13.9427	-31.5526
FALDtm_min	Formaldehyde Transport via Diffusion, Mitochondrial	Transport, mitochondrial	0	0	0	0	0	0	0	0	0	0	0	0	0	0	0	0	0	0	0	0	0	0	0	0	0	0	0	0	0	0	0	0	0	0	0	0	0	0	0	0	0	0	0	0	0	0	0
FAOXC101C102x_min	Fatty Acid Beta Oxidation (C10:1->C10:2), Peroxisomal	Fatty acid oxidation	0	0	0	0	0	0	0	0	0	0	0	0	0	0	0	0	0	0	0	0	0	0	0	0	0	0	0	0	0	0	0	0	0	0	0	0	0	0	0	0	0	0	0	0	0	0	0
FAOXC101C8m_min	Fatty Acid Beta Oxidation (C10:1->C8), Mitochondrial	Fatty acid oxidation	0	0	0	0	0	0	0	0	0	0	0	0	0	0	0	0	0	0	0	0	0	0	0	0	0	0	0	0	0	0	0	0	0	0	0	0	0	0	0	0	0	0	0	0	0	0	0
FAOXC101C8x_min	Fatty Acid Beta Oxidation (C10:1->C8:0), Peroxisomal	Fatty acid oxidation	0	0	0	0	0	0	0	0	0	0	0	0	0	0	0	0	0	0	0	0	0	0	0	0	0	0	0	0	0	0	0	0	0	0	0	0	0	0	0	0	0	0	0	0	0	0	0
FAOXC101x_min	Isomerization (C10:1), Peroxisomal	Fatty acid oxidation	0	0	0	0	0	0	0	0	0	0	0	0	0	0	0	0	0	0	0	0	0	0	0	0	0	0	0	0	0	0	0	0	0	0	0	0	0	0	0	0	0	0	0	0	0	0	0
FAOXC102C101m_min	Reduction (C10:2->C10:1), Mitochondrial	Fatty acid oxidation	0	0	0	0	0	0	0	0	0	0	0	0	0	0	0	0	0	0	0	0	0	0	0	0	0	0	0	0	0	0	0	0	0	0	0	0	0	0	0	0	0	0	0	0	0	0	0
FAOXC102C103m_min	Fatty Acid Beta Oxidation (C10:2->C10:3), Mitochondrial	Fatty acid oxidation	0	0	0	0	0	0	0	0	0	0	0	0	0	0	0	0	0	0	0	0	0	0	0	0	0	0	0	0	0	0	0	0	0	0	0	0	0	0	0	0	0	0	0	0	0	0	0
FAOXC102C103x_min	Fatty Acid Beta Oxidation (C10:2->C10:3), Peroxisomal	Fatty acid oxidation	0	0	0	0	0	0	0	0	0	0	0	0	0	0	0	0	0	0	0	0	0	0	0	0	0	0	0	0	0	0	0	0	0	0	0	0	0	0	0	0	0	0	0	0	0	0	0
FAOXC102C81m_min	Fatty Acid Beta Oxidation (C10:2->C8:1), Mitochondrial	Fatty acid oxidation	0	0	0	0	0	0	0	0	0	0	0	0	0	0	0	0	0	0	0	0	0	0	0	0	0	0	0	0	0	0	0	0	0	0	0	0	0	0	0	0	0	0	0	0	0	0	0
FAOXC102C81x_min	Fatty Acid Beta Oxidation (C10:2->C8:1), Peroxisomal	Fatty acid oxidation	0	0	0	0	0	0	0	0	0	0	0	0	0	0	0	0	0	0	0	0	0	0	0	0	0	0	0	0	0	0	0	0	0	0	0	0	0	0	0	0	0	0	0	0	0	0	0
FAOXC102m_min	Isomerization (C10:2), Mitochondrial	Fatty acid oxidation	0	0	0	0	0	0	0	0	0	0	0	0	0	0	0	0	0	0	0	0	0	0	0	0	0	0	0	0	0	0	0	0	0	0	0	0	0	0	0	0	0	0	0	0	0	0	0
FAOXC102x_min	Isomerization (C10:2), Peroxisomal	Fatty acid oxidation	0	0	0	0	0	0	0	0	0	0	0	0	0	0	0	0	0	0	0	0	0	0	0	0	0	0	0	0	0	0	0	0	0	0	0	0	0	0	0	0	0	0	0	0	0	0	0
FAOXC103C102m_min	Fatty Acid Beta Oxidation (C10:3->C10:2), Mitochondrial	Fatty acid oxidation	0	0	0	0	0	0	0	0	0	0	0	0	0	0	0	0	0	0	0	0	0	0	0	0	0	0	0	0	0	0	0	0	0	0	0	0	0	0	0	0	0	0	0	0	0	0	0
FAOXC103C102x_min	Fatty Acid Beta Oxidation (C10:3->C10:2), Peroxisomal	Fatty acid oxidation	0	0	0	0	0	0	0	0	0	0	0	0	0	0	0	0	0	0	0	0	0	0	0	0	0	0	0	0	0	0	0	0	0	0	0	0	0	0	0	0	0	0	0	0	0	0	0
FAOXC10C10OHm_min	Fatty Acid Beta Oxidation (C10->Ohc10), Mitochondrial	Fatty acid oxidation	0	0	0	0	0	0	0	0	0	0	0	0	0	0	0	0	0	0	0	0	0	0	0	0	0	0	0	0	0	0	0	0	0	0	0	0	0	0	0	0	0	0	0	0	0	0	0
FAOXC10C8m_min	Fatty Acid Beta Oxidation (C10->C8), Mitochondrial	Fatty acid oxidation	0	0	0	0	0	0	0	0	0	0	0	0	0	0	0	0	0	0	0	0	0	0	0	0	0	0	0	0	0	0	0	0	0	0	0	0	0	0	0	0	0	0	0	0	0	0	0
FAOXC10C8x_min	Fatty Acid Beta Oxidation (C10->C8), Peroxisomal	Fatty acid oxidation	0	0	0	0	0	0	0	0	0	0	0	0	0	0	0	0	0	0	0	0	0	0	0	0	0	0	0	0	0	0	0	0	0	0	0	0	0	0	0	0	0	0	0	0	0	0	0
FAOXC121C101m_min	Fatty Acid Beta Oxidation (C12:1->C10:1), Mitochondrial	Fatty acid oxidation	0	0	0	0	0	0	0	0	0	0	0	0	0	0	0	0	0	0	0	0	0	0	0	0	0	0	0	0	0	0	0	0	0	0	0	0	0	0	0	0	0	0	0	0	0	0	0
FAOXC121C10x_min	Fatty Acid Beta Xoidation (C12:1->C10), Peroxisomal	Fatty acid oxidation	0	0	0	0	0	0	0	0	0	0	0	0	0	0	0	0	0	0	0	0	0	0	0	0	0	0	0	0	0	0	0	0	0	0	0	0	0	0	0	0	0	0	0	0	0	0	0
FAOXC121x_min	Isomerization (C12:1), Peroxisomal	Fatty acid oxidation	0	0	0	0	0	0	0	0	0	0	0	0	0	0	0	0	0	0	0	0	0	0	0	0	0	0	0	0	0	0	0	0	0	0	0	0	0	0	0	0	0	0	0	0	0	0	0
FAOXC122C101m_min	Fatty Acid Beta Oxidation (C12:2->C10:1), Mitochondrial	Fatty acid oxidation	0	0	0	0	0	0	0	0	0	0	0	0	0	0	0	0	0	0	0	0	0	0	0	0	0	0	0	0	0	0	0	0	0	0	0	0	0	0	0	0	0	0	0	0	0	0	0
FAOXC122m_min	Isomerization (C12:2), Mitochondrial	Fatty acid oxidation	0	0	0	0	0	0	0	0	0	0	0	0	0	0	0	0	0	0	0	0	0	0	0	0	0	0	0	0	0	0	0	0	0	0	0	0	0	0	0	0	0	0	0	0	0	0	0
FAOXC123C102m_min	Fatty Acid Beta Oxidation (C12:3->C10:2), Mitochondrial	Fatty acid oxidation	0	0	0	0	0	0	0	0	0	0	0	0	0	0	0	0	0	0	0	0	0	0	0	0	0	0	0	0	0	0	0	0	0	0	0	0	0	0	0	0	0	0	0	0	0	0	0
FAOXC123C102x_min	Fatty Acid Beta Oxidation (C12:3->C10:2), Peroxisomal	Fatty acid oxidation	0	0	0	0	0	0	0	0	0	0	0	0	0	0	0	0	0	0	0	0	0	0	0	0	0	0	0	0	0	0	0	0	0	0	0	0	0	0	0	0	0	0	0	0	0	0	0
FAOXC123m_min	Isomerization (C12:3), Mitochondrial	Fatty acid oxidation	0	0	0	0	0	0	0	0	0	0	0	0	0	0	0	0	0	0	0	0	0	0	0	0	0	0	0	0	0	0	0	0	0	0	0	0	0	0	0	0	0	0	0	0	0	0	0
FAOXC123x_min	Isomerization (C12:3), Peroxisomal	Fatty acid oxidation	0	0	0	0	0	0	0	0	0	0	0	0	0	0	0	0	0	0	0	0	0	0	0	0	0	0	0	0	0	0	0	0	0	0	0	0	0	0	0	0	0	0	0	0	0	0	0
FAOXC12C10m_min	Fatty Acid Beta Oxidation (C12->C10), Mitochondrial	Fatty acid oxidation	0	0	0	0	0	0	0	0	0	0	0	0	0	0	0	0	0	0	0	0	0	0	0	0	0	0	0	0	0	0	0	0	0	0	0	0	0	0	0	0	0	0	0	0	0	0	0
FAOXC12C12OHm_min	Fatty Acid Beta Oxidation (C12->Ohc12), Mitochondrial	Fatty acid oxidation	0	0	0	0	0	0	0	0	0	0	0	0	0	0	0	0	0	0	0	0	0	0	0	0	0	0	0	0	0	0	0	0	0	0	0	0	0	0	0	0	0	0	0	0	0	0	0
FAOXC12DCTc_min	Transport of Dodecanedioyl Carnitine into Cytosol	Fatty acid oxidation	-0.120504	-0.108564	-0.240036	-0.202917	-0.302565	-0.399289	-0.213696	-0.157978	-0.123889	-0.299716	-0.367929	-0.23175	-0.487824	-0.336779	-0.183899	-0.101149	-0.232772	-0.435849	-0.297761	-0.219298	-0.182597	-0.330592	-0.263716	-0.638305	-0.343123	-0.129225	-0.312106	-0.213106	-0.220613	-0.204852	-0.412703	-0.195966	-0.20726	-0.239941	-0.364296	-0.204791	-0.318564	-0.359752	-0.339225	-0.230595	-0.218026	-0.173493	-0.488881	-0.253945	-0.193053	-0.232213	-0.289932
FAOXC12DCc_min	Formation of Dodecanedioyl Carnitine	Fatty acid oxidation	0	0	0	0	0	0	0	0	0	0	0	0	0	0	0	0	0	0	0	0	0	0	0	0	0	0	0	0	0	0	0	0	0	0	0	0	0	0	0	0	0	0	0	0	0	0	0
FAOXC12DCx_min	Production of Dodecanedioyl Carnitine	Fatty acid oxidation	-0.120504	-0.108564	-0.240036	-0.202917	-0.302565	-0.399289	-0.213696	-0.157978	-0.123889	-0.299716	-0.367929	-0.23175	-0.487824	-0.336779	-0.183899	-0.101149	-0.232772	-0.435849	-0.297761	-0.219298	-0.182597	-0.330592	-0.263716	-0.638305	-0.343123	-0.129225	-0.312106	-0.213106	-0.220613	-0.204852	-0.412703	-0.195966	-0.20726	-0.239941	-0.364296	-0.204791	-0.318564	-0.359752	-0.339225	-0.230595	-0.218026	-0.173493	-0.488881	-0.253945	-0.193053	-0.232213	-0.289932
FAOXC140_min	Beta Oxidation of Long Chain Fatty Acid	Fatty acid oxidation	0	0	0	0	0	0	0	0	0	0	0	0	0	0	0	0	0	0	0	0	0	0	0	0	0	0	0	0	0	0	0	0	0	0	0	0	0	0	0	0	0	0	0	0	0	0	0
FAOXC141C121m_min	Fatty Acid Beta Oxidation (C14:1->C12:1), Mitochondrial	Fatty acid oxidation	0	0	0	0	0	0	0	0	0	0	0	0	0	0	0	0	0	0	0	0	0	0	0	0	0	0	0	0	0	0	0	0	0	0	0	0	0	0	0	0	0	0	0	0	0	0	0
FAOXC142C122m_min	Fatty Acid Beta Oxidation (C14:2->C12:2), Mitochondrial	Fatty acid oxidation	0	0	0	0	0	0	0	0	0	0	0	0	0	0	0	0	0	0	0	0	0	0	0	0	0	0	0	0	0	0	0	0	0	0	0	0	0	0	0	0	0	0	0	0	0	0	0
FAOXC143C123m_min	Fatty Acid Beta Oxidation (C14:3->C12:3), Mitochondrial	Fatty acid oxidation	0	0	0	0	0	0	0	0	0	0	0	0	0	0	0	0	0	0	0	0	0	0	0	0	0	0	0	0	0	0	0	0	0	0	0	0	0	0	0	0	0	0	0	0	0	0	0
FAOXC143C123x_min	Fatty Acid Beta Oxidation (C14:3->C12:3), Peroxisomal	Fatty acid oxidation	0	0	0	0	0	0	0	0	0	0	0	0	0	0	0	0	0	0	0	0	0	0	0	0	0	0	0	0	0	0	0	0	0	0	0	0	0	0	0	0	0	0	0	0	0	0	0
FAOXC14C12m_min	Fatty Acid Beta Oxidation (C14->C12), Mitochondrial	Fatty acid oxidation	0	0	0	0	0	0	0	0	0	0	0	0	0	0	0	0	0	0	0	0	0	0	0	0	0	0	0	0	0	0	0	0	0	0	0	0	0	0	0	0	0	0	0	0	0	0	0
FAOXC14C14OHm_min	Fatty Acid Beta Oxidation (C14->C14Oh), Mitochondrial	Fatty acid oxidation	0	0	0	0	0	0	0	0	0	0	0	0	0	0	0	0	0	0	0	0	0	0	0	0	0	0	0	0	0	0	0	0	0	0	0	0	0	0	0	0	0	0	0	0	0	0	0
FAOXC160_min	Beta Oxidation of Long Chain Fatty Acid	Fatty acid oxidation	0	0	0	0	0	0	0	0	0	0	0	0	0	0	0	0	0	0	0	0	0	0	0	0	0	0	0	0	0	0	0	0	0	0	0	0	0	0	0	0	0	0	0	0	0	0	0
FAOXC16080m_min	Beta Oxidation of Long Chain Fatty Acid	Fatty acid oxidation	0	0	0	0	0	0	0	0	0	0	0	0	0	0	0	0	0	0	0	0	0	0	0	0	0	0	0	0	0	0	0	0	0	0	0	0	0	0	0	0	0	0	0	0	0	0	0
FAOXC16080x_min	Beta Oxidation of Long Chain Fatty Acid	Fatty acid oxidation	0	0	0	0	0	0	0	0	0	0	0	0	0	0	0	0	0	0	0	0	0	0	0	0	0	0	0	0	0	0	0	0	0	0	0	0	0	0	0	0	0	0	0	0	0	0	0
FAOXC161802m_min	Beta Oxidation Fatty Acid	Fatty acid oxidation	0	0	0	0	0	0	0	0	0	0	0	0	0	0	0	0	0	0	0	0	0	0	0	0	0	0	0	0	0	0	0	0	0	0	0	0	0	0	0	0	0	0	0	0	0	0	0
FAOXC16180m_min	Beta Oxidation Fatty Acid	Fatty acid oxidation	0	0	0	0	0	0	0	0	0	0	0	0	0	0	0	0	0	0	0	0	0	0	0	0	0	0	0	0	0	0	0	0	0	0	0	0	0	0	0	0	0	0	0	0	0	0	0
FAOXC161C141m_min	Fatty Acid Beta Oxidation (C16:1->C14:1), Mitochondrial	Fatty acid oxidation	0	0	0	0	0	0	0	0	0	0	0	0	0	0	0	0	0	0	0	0	0	0	0	0	0	0	0	0	0	0	0	0	0	0	0	0	0	0	0	0	0	0	0	0	0	0	0
FAOXC162C142m_min	Fatty Acid Beta Oxidation (C16:2->C14:2), Mitochondrial	Fatty acid oxidation	0	0	0	0	0	0	0	0	0	0	0	0	0	0	0	0	0	0	0	0	0	0	0	0	0	0	0	0	0	0	0	0	0	0	0	0	0	0	0	0	0	0	0	0	0	0	0
FAOXC163C143m_min	Fatty Acid Beta Oxidation (C16:3->C14:3), Mitochondrial	Fatty acid oxidation	0	0	0	0	0	0	0	0	0	0	0	0	0	0	0	0	0	0	0	0	0	0	0	0	0	0	0	0	0	0	0	0	0	0	0	0	0	0	0	0	0	0	0	0	0	0	0
FAOXC163C164Gm_min	Fatty Acid Beta Oxidation (C16:3->C16:4), Mitochondrial	Fatty acid oxidation	0	0	0	0	0	0	0	0	0	0	0	0	0	0	0	0	0	0	0	0	0	0	0	0	0	0	0	0	0	0	0	0	0	0	0	0	0	0	0	0	0	0	0	0	0	0	0
FAOXC163GC142m_min	Fatty Acid Beta Oxidation (C16:3->C14:2), Mitochondrial	Fatty acid oxidation	0	0	0	0	0	0	0	0	0	0	0	0	0	0	0	0	0	0	0	0	0	0	0	0	0	0	0	0	0	0	0	0	0	0	0	0	0	0	0	0	0	0	0	0	0	0	0
FAOXC163Gm_min	Isomerization (C16:3), Mitochondrial	Fatty acid oxidation	0	0	0	0	0	0	0	0	0	0	0	0	0	0	0	0	0	0	0	0	0	0	0	0	0	0	0	0	0	0	0	0	0	0	0	0	0	0	0	0	0	0	0	0	0	0	0
FAOXC164C143x_min	Fatty Acid Beta Oxidation (C16:4->C14:3), Peroxisomal	Fatty acid oxidation	0	0	0	0	0	0	0	0	0	0	0	0	0	0	0	0	0	0	0	0	0	0	0	0	0	0	0	0	0	0	0	0	0	0	0	0	0	0	0	0	0	0	0	0	0	0	0
FAOXC164C165x_min	Fatty Acid Beta Oxidation (C16:4->C16:5), Peroxisomal	Fatty acid oxidation	0	0	0	0	0	0	0	0	0	0	0	0	0	0	0	0	0	0	0	0	0	0	0	0	0	0	0	0	0	0	0	0	0	0	0	0	0	0	0	0	0	0	0	0	0	0	0
FAOXC164GC163m_min	Fatty Acid Beta Oxidation (C16:4->C16:3), Mitochondrial	Fatty acid oxidation	0	0	0	0	0	0	0	0	0	0	0	0	0	0	0	0	0	0	0	0	0	0	0	0	0	0	0	0	0	0	0	0	0	0	0	0	0	0	0	0	0	0	0	0	0	0	0
FAOXC164x_min	Isomerization (C16:4), Peroxisomal	Fatty acid oxidation	0	0	0	0	0	0	0	0	0	0	0	0	0	0	0	0	0	0	0	0	0	0	0	0	0	0	0	0	0	0	0	0	0	0	0	0	0	0	0	0	0	0	0	0	0	0	0
FAOXC165C164x_min	Fatty Acid Beta Oxidation (C16:5->C16:4), Peroxisomal	Fatty acid oxidation	0	0	0	0	0	0	0	0	0	0	0	0	0	0	0	0	0	0	0	0	0	0	0	0	0	0	0	0	0	0	0	0	0	0	0	0	0	0	0	0	0	0	0	0	0	0	0
FAOXC16BRx_min	Fatty Acid Activation (C16Br), Peroxisomal	Fatty acid oxidation	0	0	0	0	0	0	0	0	0	0	0	0	0	0	0	0	0	0	0	0	0	0	0	0	0	0	0	0	0	0	0	0	0	0	0	0	0	0	0	0	0	0	0	0	0	0	0
FAOXC16C14m_min	Fatty Acid Beta Oxidation (C16->C14), Mitochondrial	Fatty acid oxidation	0	0	0	0	0	0	0	0	0	0	0	0	0	0	0	0	0	0	0	0	0	0	0	0	0	0	0	0	0	0	0	0	0	0	0	0	0	0	0	0	0	0	0	0	0	0	0
FAOXC180_min	Beta Oxidation of Long Chain Fatty Acid	Fatty acid oxidation	0	0	0	0	0	0	0	0	0	0	0	0	0	0	0	0	0	0	0	0	0	0	0	0	0	0	0	0	0	0	0	0	0	0	0	0	0	0	0	0	0	0	0	0	0	0	0
FAOXC180x_min	Beta Oxidation of Long Chain Fatty Acid	Fatty acid oxidation	0	0	0	0	0	0	0	0	0	0	0	0	0	0	0	0	0	0	0	0	0	0	0	0	0	0	0	0	0	0	0	0	0	0	0	0	0	0	0	0	0	0	0	0	0	0	0
FAOXC1811601m_min	Beta Oxidation Fatty Acid	Fatty acid oxidation	0	0	0	0	0	0	0	0	0	0	0	0	0	0	0	0	0	0	0	0	0	0	0	0	0	0	0	0	0	0	0	0	0	0	0	0	0	0	0	0	0	0	0	0	0	0	0
FAOXC1811602m_min	Beta Oxidation Fatty Acid	Fatty acid oxidation	0	0	0	0	0	0	0	0	0	0	0	0	0	0	0	0	0	0	0	0	0	0	0	0	0	0	0	0	0	0	0	0	0	0	0	0	0	0	0	0	0	0	0	0	0	0	0
FAOXC1811603m_min	Beta Oxidation Fatty Acid	Fatty acid oxidation	0	0	0	0	0	0	0	0	0	0	0	0	0	0	0	0	0	0	0	0	0	0	0	0	0	0	0	0	0	0	0	0	0	0	0	0	0	0	0	0	0	0	0	0	0	0	0
FAOXC181C161m_min	Fatty Acid Beta Oxidation (C18:1->C16:1), Mitochondrial	Fatty acid oxidation	0	0	0	0	0	0	0	0	0	0	0	0	0	0	0	0	0	0	0	0	0	0	0	0	0	0	0	0	0	0	0	0	0	0	0	0	0	0	0	0	0	0	0	0	0	0	0
FAOXC182806m_min	Beta Oxidation of Fatty Acid	Fatty acid oxidation	0	0	0	0	0	0	0	0	0	0	0	0	0	0	0	0	0	0	0	0	0	0	0	0	0	0	0	0	0	0	0	0	0	0	0	0	0	0	0	0	0	0	0	0	0	0	0
FAOXC18280m_min	Beta Oxidation of Fatty Acid	Fatty acid oxidation	0	0	0	0	0	0	0	0	0	0	0	0	0	0	0	0	0	0	0	0	0	0	0	0	0	0	0	0	0	0	0	0	0	0	0	0	0	0	0	0	0	0	0	0	0	0	0
FAOXC182C162m_min	Fatty Acid Beta Oxidation (C18:2->C16:2), Mitochondrial	Fatty acid oxidation	0	0	0	0	0	0	0	0	0	0	0	0	0	0	0	0	0	0	0	0	0	0	0	0	0	0	0	0	0	0	0	0	0	0	0	0	0	0	0	0	0	0	0	0	0	0	0
FAOXC183803m_min	Beta Oxidation of Fatty Acid	Fatty acid oxidation	0	0	0	0	0	0	0	0	0	0	0	0	0	0	0	0	0	0	0	0	0	0	0	0	0	0	0	0	0	0	0	0	0	0	0	0	0	0	0	0	0	0	0	0	0	0	0
FAOXC183806m_min	Beta Oxidation of Fatty Acid	Fatty acid oxidation	0	0	0	0	0	0	0	0	0	0	0	0	0	0	0	0	0	0	0	0	0	0	0	0	0	0	0	0	0	0	0	0	0	0	0	0	0	0	0	0	0	0	0	0	0	0	0
FAOXC183806x_min	Beta Oxidation of Long Chain Fatty Acid	Fatty acid oxidation	0	0	0	0	0	0	0	0	0	0	0	0	0	0	0	0	0	0	0	0	0	0	0	0	0	0	0	0	0	0	0	0	0	0	0	0	0	0	0	0	0	0	0	0	0	0	0
FAOXC183C163Gm_min	Fatty Acid Beta Oxidation (C18:3->C16:3), Mitochondrial	Fatty acid oxidation	0	0	0	0	0	0	0	0	0	0	0	0	0	0	0	0	0	0	0	0	0	0	0	0	0	0	0	0	0	0	0	0	0	0	0	0	0	0	0	0	0	0	0	0	0	0	0
FAOXC183C163m_min	Fatty Acid Beta Oxidation (C18:3->C16:3), Mitochondrial	Fatty acid oxidation	0	0	0	0	0	0	0	0	0	0	0	0	0	0	0	0	0	0	0	0	0	0	0	0	0	0	0	0	0	0	0	0	0	0	0	0	0	0	0	0	0	0	0	0	0	0	0
FAOXC18480m_min	Beta Oxidation of Fatty Acid	Fatty acid oxidation	0	0	0	0	0	0	0	0	0	0	0	0	0	0	0	0	0	0	0	0	0	0	0	0	0	0	0	0	0	0	0	0	0	0	0	0	0	0	0	0	0	0	0	0	0	0	0
FAOXC18480x_min	Beta Oxidation of Long Chain Fatty Acid	Fatty acid oxidation	0	0	0	0	0	0	0	0	0	0	0	0	0	0	0	0	0	0	0	0	0	0	0	0	0	0	0	0	0	0	0	0	0	0	0	0	0	0	0	0	0	0	0	0	0	0	0
FAOXC184C163m_min	Fatty Acid Beta Oxidation (C18:4->C16:3), Mitochondrial	Fatty acid oxidation	0	0	0	0	0	0	0	0	0	0	0	0	0	0	0	0	0	0	0	0	0	0	0	0	0	0	0	0	0	0	0	0	0	0	0	0	0	0	0	0	0	0	0	0	0	0	0
FAOXC184C164x_min	Fatty Acid Beta Oxidation (C18:4->C16:4), Peroxisomal	Fatty acid oxidation	0	0	0	0	0	0	0	0	0	0	0	0	0	0	0	0	0	0	0	0	0	0	0	0	0	0	0	0	0	0	0	0	0	0	0	0	0	0	0	0	0	0	0	0	0	0	0
FAOXC184m_min	Isomerization of (C18:4), Mitochondrial	Fatty acid oxidation	0	0	0	0	0	0	0	0	0	0	0	0	0	0	0	0	0	0	0	0	0	0	0	0	0	0	0	0	0	0	0	0	0	0	0	0	0	0	0	0	0	0	0	0	0	0	0
FAOXC200180m_min	Beta Oxidation of Long Chain Fatty Acid	Fatty acid oxidation	0	0	0	0	0	0	0	0	0	0	0	0	0	0	0	0	0	0	0	0	0	0	0	0	0	0	0	0	0	0	0	0	0	0	0	0	0	0	0	0	0	0	0	0	0	0	0
FAOXC200180x_min	Beta Oxidation of Long Chain Fatty Acid	Fatty acid oxidation	0	0	0	0	0	0	0	0	0	0	0	0	0	0	0	0	0	0	0	0	0	0	0	0	0	0	0	0	0	0	0	0	0	0	0	0	0	0	0	0	0	0	0	0	0	0	0
FAOXC2031836m_min	Beta Oxidation of Fatty Acid	Fatty acid oxidation	0	0	0	0	0	0	0	0	0	0	0	0	0	0	0	0	0	0	0	0	0	0	0	0	0	0	0	0	0	0	0	0	0	0	0	0	0	0	0	0	0	0	0	0	0	0	0
FAOXC204_min	Beta Oxidation of Long Chain Fatty Acid	Fatty acid oxidation	0	0	0	0	0	0	0	0	0	0	0	0	0	0	0	0	0	0	0	0	0	0	0	0	0	0	0	0	0	0	0	0	0	0	0	0	0	0	0	0	0	0	0	0	0	0	0
FAOXC204184m_min	Beta Oxidation Fatty Acid	Fatty acid oxidation	0	0	0	0	0	0	0	0	0	0	0	0	0	0	0	0	0	0	0	0	0	0	0	0	0	0	0	0	0	0	0	0	0	0	0	0	0	0	0	0	0	0	0	0	0	0	0
FAOXC204C184m_min	Fatty Acid Beta Oxidation (C20:4->C18:4), Mitochondrial	Fatty acid oxidation	0	0	0	0	0	0	0	0	0	0	0	0	0	0	0	0	0	0	0	0	0	0	0	0	0	0	0	0	0	0	0	0	0	0	0	0	0	0	0	0	0	0	0	0	0	0	0
FAOXC2051843m_min	Beta Oxidation of Fatty Acid	Fatty acid oxidation	0	0	0	0	0	0	0	0	0	0	0	0	0	0	0	0	0	0	0	0	0	0	0	0	0	0	0	0	0	0	0	0	0	0	0	0	0	0	0	0	0	0	0	0	0	0	0
FAOXC2051843x_min	Beta Oxidation of Long Chain Fatty Acid	Fatty acid oxidation	0	0	0	0	0	0	0	0	0	0	0	0	0	0	0	0	0	0	0	0	0	0	0	0	0	0	0	0	0	0	0	0	0	0	0	0	0	0	0	0	0	0	0	0	0	0	0
FAOXC2242046m_min	Beta Oxidation of Long Chain Fatty Acid	Fatty acid oxidation	0	0	0	0	0	0	0	0	0	0	0	0	0	0	0	0	0	0	0	0	0	0	0	0	0	0	0	0	0	0	0	0	0	0	0	0	0	0	0	0	0	0	0	0	0	0	0
FAOXC2242046x_min	Beta Oxidation of Long Chain Fatty Acid	Fatty acid oxidation	0	0	0	0	0	0	0	0	0	0	0	0	0	0	0	0	0	0	0	0	0	0	0	0	0	0	0	0	0	0	0	0	0	0	0	0	0	0	0	0	0	0	0	0	0	0	0
FAOXC2251836m_min	Beta Oxidation of Fatty Acid	Fatty acid oxidation	0	0	0	0	0	0	0	0	0	0	0	0	0	0	0	0	0	0	0	0	0	0	0	0	0	0	0	0	0	0	0	0	0	0	0	0	0	0	0	0	0	0	0	0	0	0	0
FAOXC2252053m_min	Beta Oxidation of Long Chain Fatty Acid	Fatty acid oxidation	0	0	0	0	0	0	0	0	0	0	0	0	0	0	0	0	0	0	0	0	0	0	0	0	0	0	0	0	0	0	0	0	0	0	0	0	0	0	0	0	0	0	0	0	0	0	0
FAOXC225C204m_min	Fatty Acid Beta Oxidation (C22:5->C20:4), Mitochondrial	Fatty acid oxidation	0	0	0	0	0	0	0	0	0	0	0	0	0	0	0	0	0	0	0	0	0	0	0	0	0	0	0	0	0	0	0	0	0	0	0	0	0	0	0	0	0	0	0	0	0	0	0
FAOXC225C226m_min	Fatty Acid Beta Oxidation (C22:5->C22:6), Mitochondrial	Fatty acid oxidation	0	0	0	0	0	0	0	0	0	0	0	0	0	0	0	0	0	0	0	0	0	0	0	0	0	0	0	0	0	0	0	0	0	0	0	0	0	0	0	0	0	0	0	0	0	0	0
FAOXC225m_min	Isomerization (C22:5), Mitochondrial	Fatty acid oxidation	0	0	0	0	0	0	0	0	0	0	0	0	0	0	0	0	0	0	0	0	0	0	0	0	0	0	0	0	0	0	0	0	0	0	0	0	0	0	0	0	0	0	0	0	0	0	0
FAOXC226_min	Beta Oxidation of Long Chain Fatty Acid	Fatty acid oxidation	0	0	0	0	0	0	0	0	0	0	0	0	0	0	0	0	0	0	0	0	0	0	0	0	0	0	0	0	0	0	0	0	0	0	0	0	0	0	0	0	0	0	0	0	0	0	0
FAOXC226205m_min	Beta Oxidation of Long Chain Fatty Acid	Fatty acid oxidation	0	0	0	0	0	0	0	0	0	0	0	0	0	0	0	0	0	0	0	0	0	0	0	0	0	0	0	0	0	0	0	0	0	0	0	0	0	0	0	0	0	0	0	0	0	0	0
FAOXC226205x_min	Beta Oxidation of Long Chain Fatty Acid	Fatty acid oxidation	0	0	0	0	0	0	0	0	0	0	0	0	0	0	0	0	0	0	0	0	0	0	0	0	0	0	0	0	0	0	0	0	0	0	0	0	0	0	0	0	0	0	0	0	0	0	0
FAOXC226C225m_min	Fatty Acid Beta Oxidation (C22:6->C22:5), Mitochondrial	Fatty acid oxidation	0	0	0	0	0	0	0	0	0	0	0	0	0	0	0	0	0	0	0	0	0	0	0	0	0	0	0	0	0	0	0	0	0	0	0	0	0	0	0	0	0	0	0	0	0	0	0
FAOXC240200x_min	Beta Oxidation of Long Chain Fatty Acid	Fatty acid oxidation	0	0	0	0	0	0	0	0	0	0	0	0	0	0	0	0	0	0	0	0	0	0	0	0	0	0	0	0	0	0	0	0	0	0	0	0	0	0	0	0	0	0	0	0	0	0	0
FAOXC241181x_min	Beta Oxidation of Long Chain Fatty Acid	Fatty acid oxidation	0	0	0	0	0	0	0	0	0	0	0	0	0	0	0	0	0	0	0	0	0	0	0	0	0	0	0	0	0	0	0	0	0	0	0	0	0	0	0	0	0	0	0	0	0	0	0
FAOXC260240x_min	Beta Oxidation of Long Chain Fatty Acid	Fatty acid oxidation	0	0	0	0	0	0	0	0	0	0	0	0	0	0	0	0	0	0	0	0	0	0	0	0	0	0	0	0	0	0	0	0	0	0	0	0	0	0	0	0	0	0	0	0	0	0	0
FAOXC4C2m_min	Fatty Acid Beta Oxidation (C4->C2), Mitochondrial	Fatty acid oxidation	0	0	0	0	0	0	0	0	0	0	0	0	0	0	0	0	0	0	0	0	0	0	0	0	0	0	0	0	0	0	0	0	0	0	0	0	0	0	0	0	0	0	0	0	0	0	0
FAOXC4C4DCc_min	Succ->C4Dcc	Fatty acid oxidation	0	0	0	0	0	0	0	0	0	0	0	0	0	0	0	0	0	0	0	0	0	0	0	0	0	0	0	0	0	0	0	0	0	0	0	0	0	0	0	0	0	0	0	0	0	0	0
FAOXC61C4m_min	Fatty Acid Beta Oxidation (C6:1->C4:0), Mitochondrial	Fatty acid oxidation	0	0	0	0	0	0	0	0	0	0	0	0	0	0	0	0	0	0	0	0	0	0	0	0	0	0	0	0	0	0	0	0	0	0	0	0	0	0	0	0	0	0	0	0	0	0	0
FAOXC61C4x_min	Fatty Acid Beta Oxidation (C6:1->C4:0), Peroxisomal	Fatty acid oxidation	0	0	0	0	0	0	0	0	0	0	0	0	0	0	0	0	0	0	0	0	0	0	0	0	0	0	0	0	0	0	0	0	0	0	0	0	0	0	0	0	0	0	0	0	0	0	0
FAOXC61m_min	Isomerization (C6:1), Mitochondrial	Fatty acid oxidation	0	0	0	0	0	0	0	0	0	0	0	0	0	0	0	0	0	0	0	0	0	0	0	0	0	0	0	0	0	0	0	0	0	0	0	0	0	0	0	0	0	0	0	0	0	0	0
FAOXC61x_min	Isomerization (C6:1), Peroxisomal	Fatty acid oxidation	0	0	0	0	0	0	0	0	0	0	0	0	0	0	0	0	0	0	0	0	0	0	0	0	0	0	0	0	0	0	0	0	0	0	0	0	0	0	0	0	0	0	0	0	0	0	0
FAOXC6C4m_min	Fatty Acid Beta Oxidation (C6->C4), Mitochondrial	Fatty acid oxidation	0	0	0	0	0	0	0	0	0	0	0	0	0	0	0	0	0	0	0	0	0	0	0	0	0	0	0	0	0	0	0	0	0	0	0	0	0	0	0	0	0	0	0	0	0	0	0
FAOXC6C4x_min	Fatty Acid Beta Oxidation (C6->C4), Peroxisomal	Fatty acid oxidation	0	0	0	0	0	0	0	0	0	0	0	0	0	0	0	0	0	0	0	0	0	0	0	0	0	0	0	0	0	0	0	0	0	0	0	0	0	0	0	0	0	0	0	0	0	0	0
FAOXC80_min	Beta Oxidation of Med/Long Chain Fatty Acid	Fatty acid oxidation	0	0	0	0	0	0	0	0	0	0	0	0	0	0	0	0	0	0	0	0	0	0	0	0	0	0	0	0	0	0	0	0	0	0	0	0	0	0	0	0	0	0	0	0	0	0	0
FAOXC81C61m_min	Fatty Acid Beta Oxidation (C8:1->C6:1), Mitochondrial	Fatty acid oxidation	0	0	0	0	0	0	0	0	0	0	0	0	0	0	0	0	0	0	0	0	0	0	0	0	0	0	0	0	0	0	0	0	0	0	0	0	0	0	0	0	0	0	0	0	0	0	0
FAOXC81C61x_min	Fatty Acid Beta Oxidation (C8:1->C6:1), Peroxisomal	Fatty acid oxidation	0	0	0	0	0	0	0	0	0	0	0	0	0	0	0	0	0	0	0	0	0	0	0	0	0	0	0	0	0	0	0	0	0	0	0	0	0	0	0	0	0	0	0	0	0	0	0
FAOXC8C6m_min	Fatty Acid Beta Oxidation (C8->C6), Mitochondrial	Fatty acid oxidation	0	0	0	0	0	0	0	0	0	0	0	0	0	0	0	0	0	0	0	0	0	0	0	0	0	0	0	0	0	0	0	0	0	0	0	0	0	0	0	0	0	0	0	0	0	0	0
FAOXTC101TC102m_min	Fatty Acid Beta Oxidation Trans (C10:1->C10:2), Mitochondrial	Fatty acid oxidation	0	0	0	0	0	0	0	0	0	0	0	0	0	0	0	0	0	0	0	0	0	0	0	0	0	0	0	0	0	0	0	0	0	0	0	0	0	0	0	0	0	0	0	0	0	0	0
FAOXTC102C101m_min	Fatty Acid Beta Oxidation Trans (C10:2->C10:1), Mitochondrial	Fatty acid oxidation	0	0	0	0	0	0	0	0	0	0	0	0	0	0	0	0	0	0	0	0	0	0	0	0	0	0	0	0	0	0	0	0	0	0	0	0	0	0	0	0	0	0	0	0	0	0	0
FAOXTC122TC101m_min	Fatty Acid Beta Oxidation Trans (C12:2->C10:1), Mitochondrial	Fatty acid oxidation	0	0	0	0	0	0	0	0	0	0	0	0	0	0	0	0	0	0	0	0	0	0	0	0	0	0	0	0	0	0	0	0	0	0	0	0	0	0	0	0	0	0	0	0	0	0	0
FAOXTC122m_min	Isomerization Trans (C12:2), Mitochondrial	Fatty acid oxidation	0	0	0	0	0	0	0	0	0	0	0	0	0	0	0	0	0	0	0	0	0	0	0	0	0	0	0	0	0	0	0	0	0	0	0	0	0	0	0	0	0	0	0	0	0	0	0
FAOXTC142TC122m_min	Fatty Acid Beta Oxidation Trans (C14:2->C12:2), Mitochondrial	Fatty acid oxidation	0	0	0	0	0	0	0	0	0	0	0	0	0	0	0	0	0	0	0	0	0	0	0	0	0	0	0	0	0	0	0	0	0	0	0	0	0	0	0	0	0	0	0	0	0	0	0
FAOXTC162TC142m_min	Fatty Acid Beta Oxidation Trans (C16:2->C14:2), Mitochondrial	Fatty acid oxidation	0	0	0	0	0	0	0	0	0	0	0	0	0	0	0	0	0	0	0	0	0	0	0	0	0	0	0	0	0	0	0	0	0	0	0	0	0	0	0	0	0	0	0	0	0	0	0
FAOXTC182TC162m_min	Fatty Acid Beta Oxidation Trans (C18:2->C16:2), Mitochondrial	Fatty acid oxidation	0	0	0	0	0	0	0	0	0	0	0	0	0	0	0	0	0	0	0	0	0	0	0	0	0	0	0	0	0	0	0	0	0	0	0	0	0	0	0	0	0	0	0	0	0	0	0
FAS100COA_min	Fatty Acyl Coenzyme A Synthase (N-C10:0CoA)	Fatty acid synthesis	0	0	0	0	0	0	0	0	0	0	0	0	0	0	0	0	0	0	0	0	0	0	0	0	0	0	0	0	0	0	0	0	0	0	0	0	0	0	0	0	0	0	0	0	0	0	0
FAS120COA_min	Fatty-Acyl Coenzyme A Synthase (N-C12:0CoA)	Fatty acid synthesis	0	0	0	0	0	0	0	0	0	0	0	0	0	0	0	0	0	0	0	0	0	0	0	0	0	0	0	0	0	0	0	0	0	0	0	0	0	0	0	0	0	0	0	0	0	0	0
FAS140COA_min	Fatty-Acyl Coenzyme A Synthase (N-C14:0CoA)	Fatty acid synthesis	0	0	0	0	0	0	0	0	0	0	0	0	0	0	0	0	0	0	0	0	0	0	0	0	0	0	0	0	0	0	0	0	0	0	0	0	0	0	0	0	0	0	0	0	0	0	0
FAS160COA_min	Fatty-Acyl Coenzyme A Synthase (N-C16:0CoA)	Fatty acid synthesis	0	0	0	0	0	0	0	0	0	0	0	0	0	0	0	0	0	0	0	0	0	0	0	0	0	0	0	0	0	0	0	0	0	0	0	0	0	0	0	0	0	0	0	0	0	0	0
FAS180COA_min	Fatty-Acyl Coenzyme A Synthase (N-C18:0CoA)	Fatty acid synthesis	0	0	0	0	0	0	0	0	0	0	0	0	0	0	0	0	0	0	0	0	0	0	0	0	0	0	0	0	0	0	0	0	0	0	0	0	0	0	0	0	0	0	0	0	0	0	0
FAS80COA_L_min	Fatty Acyl Coenzyme A Synthase (N-C8:0CoA), Lumped Reaction	Fatty acid synthesis	0	0	0	0	0	0	0	0	0	0	0	0	0	0	0	0	0	0	0	0	0	0	0	0	0	0	0	0	0	0	0	0	0	0	0	0	0	0	0	0	0	0	0	0	0	0	0
FATP1t_min	Fatty Acid Electroneutral Transport	Transport, extracellular	0	0	0	0	0	0	0	0	0	0	0	0	0	0	0	0	0	0	0	0	0	0	0	0	0	0	0	0	0	0	0	0	0	0	0	0	0	0	0	0	0	0	0	0	0	-0.716059	0
FATP2t_min	Fatty Acid Electroneutral Transport	Transport, extracellular	0	0	0	0	0	0	0	0	0	0	0	0	0	0	0	0	0	0	0	0	0	0	0	0	0	0	0	0	0	0	0	0	0	0	0	0	0	0	0	0	0	0	0	0	0	-0.716059	0
FATP3t_min	Fatty Acid Electroneutral Transport	Transport, extracellular	0	0	0	0	0	0	0	0	0	0	0	0	0	0	0	0	0	0	0	0	0	0	0	0	0	0	0	0	0	0	0	0	0	0	0	0	0	0	0	0	0	0	0	0	0	-0.716059	0
FATP5t_min	Fatty Acid Electroneutral Transport	Transport, extracellular	0	0	0	0	0	0	0	0	0	0	0	0	0	0	0	0	0	0	0	0	0	0	0	0	0	0	0	0	0	0	0	0	0	0	0	0	0	0	0	0	0	0	0	0	0	-0.716059	0
FBA_min	Fructose-Bisphosphate Aldolase	Glycolysis/gluconeogenesis	0	0	0	0	0	0	0	0	0	0	0	0	0	0	0	0	0	0	0	0	0	0	0	0	0	0	0	0	0	0	0	0	0	0	0	0	0	0	0	0	0	0	0	0	0	0	0
FBA2_min	D-Fructose 1-Phosphate D-Glyceraldehyde-3-Phosphate-Lyase	Fructose and mannose metabolism	0	0	0	0	0	0	0	0	0	0	0	0	0	0	0	0	0	0	0	0	0	0	0	0	0	0	0	0	0	0	0	0	0	0	0	0	0	0	0	0	0	0	0	0	0	0	0
FBA4_min	D-Fructose 1-Phosphate D-Glyceraldehyde-3-Phosphate-Lyase	Glyoxylate and dicarboxylate metabolism	0	0	0	0	0	0	0	0	0	0	0	0	0	0	0	0	0	0	0	0	0	0	0	0	0	0	0	0	0	0	0	0	0	0	0	0	0	0	0	0	0	0	0	0	0	0	0
FBP26_min	Fructose-2, 6-Bisphosphate 2-Phosphatase	Fructose and mannose metabolism	0	0	0	0	0	0	0	0	0	0	0	0	0	0	0	0	0	0	0	0	0	0	0	0	0	0	0	0	0	0	0	0	0	0	0	0	0	0	0	0	0	0	0	0	0	0	0
FCLTc_min	Ferrochelatase, Cytosol	Heme synthesis	0	0	0	0	0	0	0	0	0	0	0	0	0	0	0	0	0	0	0	0	0	0	0	0	0	0	0	0	0	0	0	0	0	0	0	0	0	0	0	0	0	0	0	0	0	0	0
FCLTm_min	Ferrochelatase, Mitochondrial	Heme synthesis	0	0	0	0	0	0	0	0	0	0	0	0	0	0	0	0	0	0	0	0	0	0	0	0	0	0	0	0	0	0	0	0	0	0	0	0	0	0	0	0	0	0	0	0	0	0	0
FE2DMT1_min	Uptake of Food Iron by Dmt1 Transporter	Transport, extracellular	0	0	0	0	0	0	0	0	0	0	0	0	0	0	0	0	0	0	0	0	0	0	0	0	0	0	0	0	0	0	0	0	0	0	0	0	0	0	0	0	0	0	0	0	0	0	0
FE3MTP1_min	Transport of Ferrous Iron into Blood	Transport, extracellular	0	0	0	0	0	0	0	0	0	0	0	0	0	0	0	0	0	0	0	0	0	0	0	0	0	0	0	0	0	0	0	0	0	0	0	0	0	0	0	0	0	0	0	0	0	0	0
FE3R2e_min	Fe3+ Reduction (Ascorbate)	Heme synthesis	0	0	0	0	0	0	0	0	0	0	0	0	0	0	0	0	0	0	0	0	0	0	0	0	0	0	0	0	0	0	0	0	0	0	0	0	0	0	0	0	0	0	0	0	0	0	0
FERO_min	Ferroxidase	Vitamin B2 metabolism	0	0	0	0	0	0	0	0	0	0	0	0	0	0	0	0	0	0	0	0	0	0	0	0	0	0	0	0	0	0	0	0	0	0	0	0	0	0	0	0	0	0	0	0	0	0	0
FKYNH_min	N-Formyl-L-Kynurenine Amidohydrolase	Tryptophan metabolism	0	0	0	0	0	0	0	0	0	0	0	0	0	0	0	0	0	0	0	0	0	0	0	0	0	0	0	0	0	0	0	0	0	0	0	0	0	0	0	0	0	0	0	0	0	0	0
FMNAT_min	FMN Adenylyltransferase	Vitamin B2 metabolism	0	0	0	0	0	0	0	0	0	0	0	0	0	0	0	0	0	0	0	0	0	0	0	0	0	0	0	0	0	0	0	0	0	0	0	0	0	0	0	0	0	0	0	0	0	0	0
FOLR2_min	Folate Reductase	Folate metabolism	0	0	0	0	0	0	0	0	0	0	0	0	0	0	0	0	0	0	0	0	0	0	0	0	0	0	0	0	0	0	0	0	0	0	0	0	0	0	0	0	0	0	0	0	0	0	0
FOLTle_min	Transport of Folate	Transport, extracellular	0	0	0	0	0	0	0	0	0	0	0	0	0	0	0	0	0	0	0	0	0	0	0	0	0	0	0	0	0	0	0	0	0	0	0	0	0	0	0	0	0	0	0	0	0	0	0
FOLt2_min	Folate Transport via Anion Antiport	Transport, extracellular	-1	0	0	0	-0.180058	0	-0.811624	-0.478411	-0.873213	0	0	-0.812917	-1	-0.425982	0	0	0	-0.0220604	-1	0	0	0	-1	0	0	-0.472757	0	-2.40295	-1	-1	-0.74125	0	-1	-0.506005	-1	-1	0	0	-1	-0.894221	-1	0	0	0	-0.372479	-0.751715	0
FORt2m_min	Transport of Formate, Mitochondrial	Transport, mitochondrial	-0.190739	-0.0286624	0	-0.199983	-0.276148	-0.147496	0	-0.157703	-0.170315	-0.128741	-0.170549	-0.0639207	-0.403496	-0.283268	-0.0398637	-0.0917393	-0.11034	0	-0.250297	-0.0304676	-0.115942	-0.163203	-0.37523	-0.400599	-0.0350965	-0.048643	-0.104566	-0.00426821	-0.0814719	-0.195035	-0.351681	-0.0475544	-0.305524	-0.0631279	-0.331595	-0.0383701	-0.24442	-0.442007	-0.206167	-0.0446822	-0.429831	-0.162765	-0.895382	-0.212059	-0.0630567	-0.0281597	-0.0917712
FORtr_min	Transport of Formate, Endoplasmatic Reticulum	Transport, endoplasmic reticular	-0.0669375	-0.0020429	-0.0303652	-0.0627823	-0.0820637	-0.00236034	-0.0667088	-0.0445323	-0.0478269	-0.0434671	-0.0476975	-0.0027713	-0.137859	-0.0551953	-0.00338057	-0.00218157	-0.0294069	-0.118095	-0.0865744	-0.00227581	-0.0417812	-0.0450416	-0.142599	-0.103215	-0.0221078	-0.0250385	-0.00465825	-0.00425359	-0.00212004	-0.0403367	-0.0221914	-0.00243519	-0.076934	-0.00363963	-0.0730719	-0.00340161	-0.0464352	-0.0719696	-0.0628592	-0.00238838	-0.0933114	-0.0512982	-0.069485	-0.0292938	-0.00229778	-0.0104644	-0.00284524
FPGS_min	Folylpolyglutamate Synthetase	Folate metabolism	0	0	0	0	0	0	0	0	0	0	0	0	0	0	0	0	0	0	0	0	0	0	0	0	0	0	0	0	0	0	0	0	0	0	0	0	0	0	0	0	0	0	0	0	0	0	0
FPGS2_min	Folylpolyglutamate Synthetase	Folate metabolism	0	0	0	0	0	0	0	0	0	0	0	0	0	0	0	0	0	0	0	0	0	0	0	0	0	0	0	0	0	0	0	0	0	0	0	0	0	0	0	0	0	0	0	0	0	0	0
FPGS2m_min	Folylpolyglutamate Synthetase, Mitochondrial	Folate metabolism	0	0	0	0	0	0	0	0	0	0	0	0	0	0	0	0	0	0	0	0	0	0	0	0	0	0	0	0	0	0	0	0	0	0	0	0	0	0	0	0	0	0	0	0	0	0	0
FPGS3_min	Folylpolyglutamate Synthetase	Folate metabolism	0	0	0	0	0	0	0	0	0	0	0	0	0	0	0	0	0	0	0	0	0	0	0	0	0	0	0	0	0	0	0	0	0	0	0	0	0	0	0	0	0	0	0	0	0	0	0
FPGS3m_min	Folylpolyglutamate Synthetase, Mitochondrial	Folate metabolism	0	0	0	0	0	0	0	0	0	0	0	0	0	0	0	0	0	0	0	0	0	0	0	0	0	0	0	0	0	0	0	0	0	0	0	0	0	0	0	0	0	0	0	0	0	0	0
FPGS4_min	Folylpolyglutamate Synthetase (Dhf)	Folate metabolism	0	0	0	0	0	0	0	0	0	0	0	0	0	0	0	0	0	0	0	0	0	0	0	0	0	0	0	0	0	0	0	0	0	0	0	0	0	0	0	0	0	0	0	0	0	0	0
FPGS4m_min	Folylpolyglutamate Synthetase (Dhf), Mitochondrial	Folate metabolism	0	0	0	0	0	0	0	0	0	0	0	0	0	0	0	0	0	0	0	0	0	0	0	0	0	0	0	0	0	0	0	0	0	0	0	0	0	0	0	0	0	0	0	0	0	0	0
FPGS5_min	Folylpolyglutamate Synthetase (Dhf)	Folate metabolism	0	0	0	0	0	0	0	0	0	0	0	0	0	0	0	0	0	0	0	0	0	0	0	0	0	0	0	0	0	0	0	0	0	0	0	0	0	0	0	0	0	0	0	0	0	0	0
FPGS5m_min	Folylpolyglutamate Synthetase (Dhf), Mitochondrial	Folate metabolism	0	0	0	0	0	0	0	0	0	0	0	0	0	0	0	0	0	0	0	0	0	0	0	0	0	0	0	0	0	0	0	0	0	0	0	0	0	0	0	0	0	0	0	0	0	0	0
FPGS6_min	Folylpolyglutamate Synthetase (Dhf)	Folate metabolism	0	0	0	0	0	0	0	0	0	0	0	0	0	0	0	0	0	0	0	0	0	0	0	0	0	0	0	0	0	0	0	0	0	0	0	0	0	0	0	0	0	0	0	0	0	0	0
FPGS6m_min	Folylpolyglutamate Synthetase (Dhf), Mitochondrial	Folate metabolism	0	0	0	0	0	0	0	0	0	0	0	0	0	0	0	0	0	0	0	0	0	0	0	0	0	0	0	0	0	0	0	0	0	0	0	0	0	0	0	0	0	0	0	0	0	0	0
FPGS7_min	Folylpolyglutamate Synthetase (10Fthf)	Folate metabolism	0	0	0	0	0	0	0	0	0	0	0	0	0	0	0	0	0	0	0	0	0	0	0	0	0	0	0	0	0	0	0	0	0	0	0	0	0	0	0	0	0	0	0	0	0	0	0
FPGS7m_min	Folylpolyglutamate Synthetase (10Fthf), Mitochondrial	Folate metabolism	0	0	0	0	0	0	0	0	0	0	0	0	0	0	0	0	0	0	0	0	0	0	0	0	0	0	0	0	0	0	0	0	0	0	0	0	0	0	0	0	0	0	0	0	0	0	0
FPGS8_min	Folylpolyglutamate Synthetase (10Fthf)	Folate metabolism	0	0	0	0	0	0	0	0	0	0	0	0	0	0	0	0	0	0	0	0	0	0	0	0	0	0	0	0	0	0	0	0	0	0	0	0	0	0	0	0	0	0	0	0	0	0	0
FPGS8m_min	Folylpolyglutamate Synthetase (10Fthf), Mitochondrial	Folate metabolism	0	0	0	0	0	0	0	0	0	0	0	0	0	0	0	0	0	0	0	0	0	0	0	0	0	0	0	0	0	0	0	0	0	0	0	0	0	0	0	0	0	0	0	0	0	0	0
FPGS9_min	Folylpolyglutamate Synthetase (10Fthf)	Folate metabolism	0	0	0	0	0	0	0	0	0	0	0	0	0	0	0	0	0	0	0	0	0	0	0	0	0	0	0	0	0	0	0	0	0	0	0	0	0	0	0	0	0	0	0	0	0	0	0
FPGS9m_min	Folylpolyglutamate Synthetase (10Fthf), Mitochondrial	Folate metabolism	0	0	0	0	0	0	0	0	0	0	0	0	0	0	0	0	0	0	0	0	0	0	0	0	0	0	0	0	0	0	0	0	0	0	0	0	0	0	0	0	0	0	0	0	0	0	0
FPGSm_min	Folylpolyglutamate Synthetase, Mitochondrial	Folate metabolism	0	0	0	0	0	0	0	0	0	0	0	0	0	0	0	0	0	0	0	0	0	0	0	0	0	0	0	0	0	0	0	0	0	0	0	0	0	0	0	0	0	0	0	0	0	0	0
FRDPtcr_min	Transport of Farnesyl Diphosphate into the Endoplasmic Reticulum	Transport, endoplasmic reticular	-0.307594	-0.0254546	-0.122168	-0.147545	-0.270228	-0.0273936	-0.213412	-0.117113	-0.101496	-0.0950575	-0.115607	-0.0240338	-0.346947	-0.14993	-0.0238568	-0.0185293	-0.0588137	-0.309237	-0.214816	-0.0238056	-0.0835624	-0.119994	-0.330505	-0.221228	-0.0797994	-0.0984229	-0.0566676	-0.0402604	-0.0631702	-0.238421	-0.0838936	-0.027224	-0.321782	-0.0552696	-0.148861	-0.0709847	-0.143318	-0.159954	-0.160861	-0.0480468	-0.260907	-0.286254	-0.183581	-0.075818	-0.0254075	-0.051502	-0.0181552
FRDPtr_min	Lipid, Flip-Flop Intracellular Transport	Transport, peroxisomal	0	0	0	0	0	0	0	0	0	0	0	0	0	0	0	0	0	0	0	0	0	0	0	0	0	0	0	0	0	0	0	0	0	0	0	0	0	0	0	0	0	0	0	0	0	0	0
FTHFDH_min	Formyltetrahydrofolate Dehydrogenase	Folate metabolism	0	0	0	0	0	0	0	0	0	0	0	0	0	0	0	0	0	0	0	0	0	0	0	0	0	0	0	0	0	0	0	0	0	0	0	0	0	0	0	0	0	0	0	0	0	0	0
FTHFL_min	Formate-Tetrahydrofolate Ligase	Folate metabolism	0	0	0.00020401	0	0	0	0.00020401	0	0	0	0	0	0	0	0	0	0	0.00020401	0	0	0	0	0	0	0	0	0	0	0	0	0	0	0	0	0	0	0	0	0	0	0	0	0	0	0	0	0
FTHFLm_min	Formate-Tetrahydrofolate Ligase, Mitochondrial	Folate metabolism	0	0	0	0	0	0	0	0	0	0	0	0	0	0	0	0	0	0	0	0	0	0	0	0	0	0	0	0	0	0	0	0	0	0	0	0	0	0	0	0	0	0	0	0	0	0	0
FUCACNGAL14ACGLCGALGLUSIDEte_min	Blood Group Intracellular Transport	Transport, extracellular	-0.152905	-0.0167587	-0.0203577	-0.0472104	-0.125485	0	-0.0498478	-0.0296885	-0.0624233	-0.0203059	-0.0273855	-0.0324586	-0.0443817	0	0	-0.0121082	-0.027737	-0.0475443	-0.0372299	-0.0187697	-0.025072	-0.0297664	-0.0378917	-0.0434558	-0.0184702	-0.0524516	-0.0578739	-0.0208347	-0.0493419	-0.0685039	-0.037135	-0.0140915	-0.0421971	-0.0645556	-0.030978	-0.0443088	-0.0306364	0	-0.0323438	-0.0279359	-0.0216942	-0.0236756	-0.131559	0	0	-0.0121569	-0.0213159
FUM_min	Fumarase	Citric acid cycle	-1.71304	0.00303517	-2.94866	-1.32011	-2.02836	-1.82553	-2.13411	-5.13537	-5.10583	-0.908908	-0.897036	-2.95905	-1.14826	-2.98978	-2.78578	-0.200087	-1.48787	-0.988805	-7.81327	-0.420147	-1.54442	-2.56949	-3.81675	-2.50072	-6.4419	-4.9214	-9.14957	0.00303517	-9.19915	-8.57966	-3.85633	-0.254118	-4.85554	-2.94744	-0.715838	-3.60607	-5.53628	-2.35206	-3.34001	-8.10404	-2.66988	-5.30685	-7.74723	-1.97384	-4.0671	-5.632	-2.16009
FUMSO3tm_min	Fumarate:Sulfite Antiport, Mitochondrial	Transport, mitochondrial	0	0	0	0	0	0	0	-2.86457	-2.50442	0	0	0	0	0	-1.89894	-1.81197	0	0	-3.86447	0	0	0	0	0	0	-1.85147	-4.57985	0	-3.72756	-3.09779	0	0	0	0	0	0	0	0	0	-4.67196	0	-2.98631	0	0	-2.65445	-3.28944	0
FUMSO4tm_min	Fumarate:Sulfate Antiport, Mitochondrial	Transport, mitochondrial	0	0	0	0	0	0	0	-2.86457	-2.50442	0	0	0	0	0	-1.89894	-1.81197	0	0	-3.86447	0	0	0	0	0	0	-1.85147	-4.57985	0	-3.72756	-3.09779	0	0	0	0	0	0	0	0	0	-4.67196	0	-2.98631	0	0	-2.65445	-3.28944	0
FUMTSULtm_min	Fumarate:Thiosulfate Antiport, Mitochondrial	Transport, mitochondrial	0	0	0	0	0	0	0	-2.86457	-2.50442	0	0	0	0	0	-1.89894	-1.81197	0	0	-3.86447	0	0	0	0	0	0	-1.85147	-4.57985	0	-3.72756	-3.09779	0	0	0	0	0	0	0	0	0	-4.67196	0	-2.98631	0	0	-2.65445	-3.28944	0
FUMm_min	Fumarase, Mitochondrial	Citric acid cycle	-1.12362	0	-1.36801	-0.586067	-0.376861	-0.901137	-0.766237	-4.14553	-2.97017	-0.364396	-0.0500645	-1.75339	-0.0645371	-1.6878	-2.78578	-2.52723	-0.447446	-0.0350779	-4.74669	-0.0266305	-1.00583	-2.03549	-2.85801	0	-3.90155	-2.89371	-6.31436	0	-5.78843	-3.1664	-3.85936	-0.731203	-4.10018	-1.82988	-0.0263451	-0.986282	-4.71506	-0.83917	-2.35975	-5.05545	-1.84004	-3.88537	-3.51893	-1.36966	-2.53607	-4.10393	-0.521451
FUMtm_min	Fumarate Transport, Mitochondrial	Transport, mitochondrial	-1.14543	0	-0.958204	-0.586067	-0.376861	-0.91606	-0.789518	-2.86457	-2.50442	-0.396972	-0.0724377	0	-0.0935298	0	-1.89894	-1.81197	-0.588203	-0.0350779	-3.86447	-0.0266305	-1.20993	-2.1197	0	-0.624493	-3.52401	-1.85147	-4.57985	0	-3.72756	-3.09779	0	0	-3.05125	0	-0.0263451	-1.04575	0	-0.856586	-2.76871	-4.67196	-2.06494	-2.98631	-2.66554	-1.52928	-2.65445	-3.28944	-0.593618
G14T2g_min	Beta-N-Acetylglucosaminylglycopeptide Beta-1, 4-Galactosyltransferase, Golgi	Keratan sulfate synthesis	0	0	0	0	0	0	0	0	0	0	0	0	0	0	0	0	0	0	0	0	0	0	0	0	0	0	0	0	0	0	0	0	0	0	0	0	0	0	0	0	0	0	0	0	0	0	0
G14T3g_min	Beta-N-Acetylglucosaminylglycopeptide Beta-1, 4-Galactosyltransferase, Golgi	Keratan sulfate synthesis	0	0	0	0	0	0	0	0	0	0	0	0	0	0	0	0	0	0	0	0	0	0	0	0	0	0	0	0	0	0	0	0	0	0	0	0	0	0	0	0	0	0	0	0	0	0	0
G14T4g_min	Beta-N-Acetylglucosaminylglycopeptide Beta-1, 4-Galactosyltransferase, Golgi	Keratan sulfate synthesis	0	0	0	0	0	0	0	0	0	0	0	0	0	0	0	0	0	0	0	0	0	0	0	0	0	0	0	0	0	0	0	0	0	0	0	0	0	0	0	0	0	0	0	0	0	0	0
G14T5g_min	Beta-N-Acetylglucosaminylglycopeptide Beta-1, 4-Galactosyltransferase, Golgi	Keratan sulfate synthesis	0	0	0	0	0	0	0	0	0	0	0	0	0	0	0	0	0	0	0	0	0	0	0	0	0	0	0	0	0	0	0	0	0	0	0	0	0	0	0	0	0	0	0	0	0	0	0
G3PD1_min	Glycerol-3-Phosphate Dehydrogenase (NAD)	Glycerophospholipid metabolism	-11.7051	-3.01721	-9.9121	-12.1091	-0.0302568	-5.64401	-9.21148	-0.0286981	-9.90874	-8.38317	-6.98012	-0.0513121	-9.74932	-0.0464681	-0.0641617	-3.98208	-0.0678621	-7.90108	-0.0358705	-0.0448018	-0.0313948	-9.76322	-0.0851625	-0.0764565	-12.0632	-0.0331188	-0.0815734	-6.13035	-0.0290742	-9.30044	-12.0476	-4.98303	-12.6463	-10.7243	-6.84594	-14.6121	-12.1675	-11.1784	-11.0678	-8.82704	-10.0705	-6.66981	-0.0598122	-7.19801	-0.0315119	-6.47831	-10.5122
G5SADrm_min	L-Glutamate 5-Semialdehyde Dehydratase, Reversible, Mitochondrial	Arginine and proline metabolism	0	0	0	0	0	0	0	0	0	0	0	0	0	0	0	0	0	0	0	0	0	0	0	0	0	0	0	0	0	0	0	0	0	0	0	0	0	0	0	0	0	0	0	0	0	0	0
G5SDym_min	Glutamate-5-Semialdehyde Dehydrogenase, Mitochondrial	Urea cycle	0	0	0	0	0	0	0	0	0	0	0	0	0	0	0	0	0	0	0	0	0	0	0	0	0	0	0	0	0	0	0	0	0	0	0	0	0	0	0	0	0	0	0	0	0	0	0
G6PDA_min	Glucosamine-6-Phosphate Deaminase	Aminosugar metabolism	0	0	0	0	0	0	0	0	0	0	0	0	0	0	0	0	0	0	0	0	0	0	0	0	0	0	0	0	0	0	0	0	0	0	0	0	0	0	0	0	0	0	0	0	0	0	0
G6PDH1rer_min	Glucose-6-Phosphate Dehydrogenase, Endoplasmic Reticulum	Pentose phosphate pathway	-0.133875	-0.0020429	-0.0280294	-0.0602462	-0.0820637	-0.00472069	-0.0667088	-0.0890647	-0.086958	-0.0846267	-0.0476975	-0.0055426	-0.137859	-0.0551953	-0.00338057	-0.00436314	-0.0588137	-0.236189	-0.0865744	-0.00455162	-0.0835624	-0.0450416	-0.142599	-0.103201	-0.0221078	-0.0250385	-0.00465825	-0.00850717	-0.00212004	-0.0403367	-0.0221914	-0.00487038	-0.076934	-0.00363963	-0.146144	-0.00340161	-0.0464352	-0.143939	-0.125718	-0.00238838	-0.186623	-0.102596	-0.069485	-0.0585619	-0.00459556	-0.020927	-0.00569048
G6PDH2c_min	Glucose 6-Phosphate Dehydrogenase	Pentose phosphate pathway	0	0	0	0	0	0	0	0	0	0	0	0	0	0	0	0	0	0	0	0	0	0	0	0	0	0	0	0	0	0	0	0	0	0	0	0	0	0	0	0	0	0	0	0	0	0	0
G6PDH2r_min	Glucose 6-Phosphate Dehydrogenase	Pentose phosphate pathway	-6.68269	-1.6521	-2.50528	-4.85047	-5.20589	-2.93969	-3.344	-3.94992	-4.18396	-3.24292	-7.91877	-3.96345	-5.23923	-3.65083	-2.84425	-1.48202	-4.69231	-5.7167	-5.35912	-3.16982	-1.91924	-5.27634	-6.58931	-4.97914	-4.35432	-2.7262	-4.77358	-4.00846	-9.05237	-8.2451	-5.90066	-4.12476	-4.75543	-6.33497	-5.51252	-8.99896	-6.12939	-6.65149	-7.95853	-3.94713	-6.69108	-4.60483	-9.81192	-4.57811	-2.54557	-3.3536	-3.15359
G6PDH2rer_min	Glucose 6-Phosphate Dehydrogenase, Endoplasmic Reticulum	Pentose phosphate pathway	0	0	0	0	0	0	0	0	0	0	0	0	0	0	0	0	0	0	0	0	0	0	0	0	0	-0.130351	0	0	0	0	0	0	0	0	0	0	0	0	0	0	0	0	0	0	0	0	0
G6PPer_min	Glucose-6-Phosphate Phosphatase, Edoplasmic Reticular	Glycolysis/gluconeogenesis	0	0	0	0	0	0	0	0	0	0	0	0	0	0	0	0	0	0	0	0	0	0	0	0	0	0	0	0	0	0	0	0	0	0	0	0	0	0	0	0	0	0	0	0	0	0	0
GABABGTtc_min	GABA Transport by Bgt	Transport, extracellular	0	0	0	0	0	0	0	0	0	0	0	0	0	0	0	0	-0.0198421	0	0	0	0	0	0	0	0	0	0	0	0	0	0	0	0	0	0	0	0	0	0	0	0	0	0	0	0	0	0
GACMTRc_min	Guanidinoacetate N-Methyltransferase, Cytosolic	Urea cycle	0	0	0	0	0	0	0	0	0	0	0	0	0	0	0	0	0	0	0	0	0	0	0	0	0	0	0	0	0	0	0	0	0	0	0	0	0	0	0	0	0	0	0	0	0	0	0
GALASE16ly_min	Beta-Galactosidase, Lysosomal	Keratan sulfate degradation	0	0	0	0	0	0	0	0	0	0	0	0	0	0	0	0	0	0	0	0	0	0	0	0	0	0	0	0	0	0	0	0	0	0	0	0	0	0	0	0	0	0	0	0	0	0	0
GALASE17ly_min	Beta-Galactosidase, Lysosomal	Keratan sulfate degradation	0	0	0	0	0	0	0	0	0	0	0	0	0	0	0	0	0	0	0	0	0	0	0	0	0	0	0	0	0	0	0	0	0	0	0	0	0	0	0	0	0	0	0	0	0	0	0
GALASE18ly_min	Beta-Galactosidase, Lysosomal	Keratan sulfate degradation	0	0	0	0	0	0	0	0	0	0	0	0	0	0	0	0	0	0	0	0	0	0	0	0	0	0	0	0	0	0	0	0	0	0	0	0	0	0	0	0	0	0	0	0	0	0	0
GALASE19ly_min	Beta-Galactosidase, Lysosomal	Keratan sulfate degradation	0	0	0	0	0	0	0	0	0	0	0	0	0	0	0	0	0	0	0	0	0	0	0	0	0	0	0	0	0	0	0	0	0	0	0	0	0	0	0	0	0	0	0	0	0	0	0
GALC_min	Galactocerebrosidase	Sphingolipid metabolism	0	0	0	0	0	0	0	0	0	0	0	0	0	0	0	0	0	0	0	0	0	0	0	0	0	0	0	0	0	0	0	0	0	0	0	0	0	0	0	0	0	0	0	0	0	0	0
GALGLUSIDEtg_min	Transport of Galactosyl Glucosyl Ceramide	Transport, golgi apparatus	0	0	0	0	0	0	0	0	0	0	0	0	0	0	0	0	0	0	0	0	0	0	0	0	0	0	0	0	0	0	0	0	0	0	0	0	0	0	0	0	0	0	0	0	0	0	0
GALK_min	Galactokinase	Galactose metabolism	0	0	0	0	0	0	0	0	0	0	0	0	0	0	0	0	0	0	0	0	0	0	0	0	0	0	0	0	0	0	0	0	0	0	0	0	0	0	0	0	0	0	0	0	0	0	0
GALNACT1g_min	UDPgal-Chondroitin Acetylgalactosaminyltransferase I, Golgi	Chondroitin synthesis	0	0	0	0	0	0	0	0	0	0	0	0	0	0	0	0	0	0	0	0	0	0	0	0	0	0	0	0	0	0	0	0	0	0	0	0	0	0	0	0	0	0	0	0	0	0	0
GALNACT2g_min	Uridine Diphosphoacetylgalactosamine-Chondroitin Acetylgalactosaminyltransferase Ii, Golgi	Chondroitin synthesis	0	0	0	0	0	0	0	0	0	0	0	0	0	0	0	0	0	0	0	0	0	0	0	0	0	0	0	0	0	0	0	0	0	0	0	0	0	0	0	0	0	0	0	0	0	0	0
GALNACT3g_min	Uridine Diphosphoacetylgalactosamine-Chondroitin Acetylgalactosaminyltransferase Ii, Golgi	Chondroitin synthesis	0	0	0	0	0	0	0	0	0	0	0	0	0	0	0	0	0	0	0	0	0	0	0	0	0	0	0	0	0	0	0	0	0	0	0	0	0	0	0	0	0	0	0	0	0	0	0
GALNACT4g_min	Uridine Diphosphoacetylgalactosamine-Chondroitin Acetylgalactosaminyltransferase Ii, Golgi	Chondroitin synthesis	0	0	0	0	0	0	0	0	0	0	0	0	0	0	0	0	0	0	0	0	0	0	0	0	0	0	0	0	0	0	0	0	0	0	0	0	0	0	0	0	0	0	0	0	0	0	0
GALNACT5g_min	Uridine Diphosphoacetylgalactosamine-Chondroitin Acetylgalactosaminyltransferase Ii, Golgi	Chondroitin synthesis	0	0	0	0	0	0	0	0	0	0	0	0	0	0	0	0	0	0	0	0	0	0	0	0	0	0	0	0	0	0	0	0	0	0	0	0	0	0	0	0	0	0	0	0	0	0	0
GALNTg_min	Galnac Transferase, Golgi Apparatus	O-glycan metabolism	0	0	0	0	0	0	0	0	0	0	0	0	0	0	0	0	0	0	0	0	0	0	0	0	0	0	0	0	0	0	0	0	0	0	0	0	0	0	0	0	0	0	0	0	0	0	0
GALOR_min	D-Galactose:NADP+ 1-Oxidoreductase	Galactose metabolism	0	0	0	0	0	0	0	0	0	0	0	0	0	0	0	0	0	0	0	0	0	0	0	0	0	0	0	0	0	0	0	0	0	0	0	0	0	0	0	0	0	0	0	0	0	0	0
GALT_min	Galactose-1-Phosphate Uridylyltransferase	Galactose metabolism	0	0	0	-3.19707	0	0	0	0	0	0	0	0	0	0	0	0	0	0	-4.60824	0	-2.42939	0	0	0	0	0	0	0	0	0	0	0	0	0	0	0	0	0	0	0	0	0	0	0	0	-2.5513	0
GALT2g_min	UDP-D-Galactose:Galactosylxylose Galactosyltransferase, Golgi Apparatus	Chondroitin synthesis	0	0	0	0	0	0	0	0	0	0	0	0	0	0	0	0	0	0	0	0	0	0	0	0	0	0	0	0	0	0	0	0	0	0	0	0	0	0	0	0	0	0	0	0	0	0	0
GALTg_min	UDP-D-Galactose:D-Xylose Galactosyltransferase, Golgi Apparatus	Chondroitin synthesis	0	0	0	0	0	0	0	0	0	0	0	0	0	0	0	0	0	0	0	0	0	0	0	0	0	0	0	0	0	0	0	0	0	0	0	0	0	0	0	0	0	0	0	0	0	0	0
GALTt_min	Transport of Galactitol	Transport, extracellular	0	0	0	0	0	0	0	0	0	0	0	0	0	0	0	0	0	0	0	0	0	0	0	0	0	0	0	0	0	0	0	0	0	0	0	0	0	0	0	0	0	0	0	0	0	0	0
GALU_min	UTP-Glucose-1-Phosphate Uridylyltransferase	Galactose metabolism	0	0	0	-3.19707	0	0	0	0	0	0	0	0	0	0	0	0	0	0	-4.60824	0	-2.42939	0	0	0	0	0	0	0	0	0	0	0	0	0	0	0	0	0	0	0	0	0	-6.01e-16	0	0	-2.5513	0
GALt1r_min	Galactose Transport (Uniport)	Transport, extracellular	-0.416695	0	-0.145817	-0.0289418	-0.027459	0	-0.0526747	-0.0259003	-0.107217	-0.0858683	0	0	-0.0396039	0	-0.0175301	-0.00808623	-0.0553539	-0.0700201	-0.0330727	0	-0.028597	0	0	0	0	0	-0.0304202	0	-0.0142584	-0.118337	0	0	0	0	-0.0345814	0	-0.0334633	0	0	-0.0459027	0	-0.0819694	0	0	0	-0.0593851	0
GALtly_min	Galactose Efflux from Lysosome	Transport, lysosomal	0	0	0	0	0	0	0	0	0	0	0	0	0	0	0	0	0	0	0	0	0	0	0	0	0	0	0	0	0	0	0	0	0	0	0	0	0	0	0	0	0	0	0	0	0	0	0
GAPD_min	Glyceraldehyde-3-Phosphate Dehydrogenase	Glycolysis/gluconeogenesis	0.217864	0.290574	-0.230194	0.245298	0.134264	0.24428	0.27598	-2.08904	-1.54748	0.287032	0.250678	0.290574	0.24941	0.290574	-1.17881	0.284689	0.202237	0.280577	-3.17192	0.283859	0.210951	0.209736	0.292574	0.167366	-1.04154	-1.99485	-1.71327	0.292574	-2.97198	-2.36509	-2.00414	0.291074	-1.01832	0.291074	0.280621	0.238662	-1.51911	0.205529	0.119321	-2.95134	0.236188	-1.88044	-0.98847	0.167966	-1.93107	-1.80801	0.27786
GARFT_min	Phosphoribosylglycinamide Formyltransferase	Purine synthesis	0.00189817	0.00189817	0.00189817	0.00189817	0.00189817	0.00189817	0.00189817	0.00189817	0.00189817	0.00189817	0.00189817	0.00189817	0.00189817	0.00189817	0.00189817	0.00189817	0.00189817	0.00189817	0.00189817	0.00189817	0.00189817	0.00189817	0.00189817	0.00189817	0.00189817	0.00189817	0.00189817	0.00189817	0.00189817	0.00189817	0.00189817	0.00189817	0.00189817	0.00189817	0.00189817	0.00189817	0.00189817	0.00189817	0.00189817	0.00189817	0.00189817	0.00189817	0.00189817	0.00189817	0.00189817	0.00189817	0.00189817
GBA_min	Glucosylceramidase	Sphingolipid metabolism	0	0	0	0	0	0	0	0	0	0	0	0	0	0	0	0	0	0	0	0	0	0	0	0	0	0	0	0	0	0	0	0	0	0	0	0	0	0	0	0	0	0	0	0	0	0	0
GBAl_min	Glucosylceramidase	Sphingolipid metabolism	0	0	0	0	0	0	0	0	0	0	0	0	0	0	0	0	0	0	0	0	0	0	0	0	0	0	0	0	0	0	0	0	0	0	0	0	0	0	0	0	0	0	0	0	0	0	0
GBGT1_min	Globoside Alpha-1, 3-N-Acetylgalactosaminyltransferase 1	Sphingolipid metabolism	0	0	0	0	0	0	0	0	0	0	0	0	0	0	0	0	0	0	0	0	0	0	0	0	0	0	0	0	0	0	0	0	0	0	0	0	0	0	0	0	0	0	0	0	0	0	0
GCALDD_min	Glycolaldehyde Dehydrogenase	Glyoxylate and dicarboxylate metabolism	0	0	0	0	0	0	0	0	0	0	0	0	0	0	0	0	0	0	0	0	0	0	0	0	0	0	0	0	0	0	0	0	0	0	0	0	0	0	0	0	0	0	0	0	0	0	0
GCC2cm_min	Glycine-Cleavage Complex (Lipoamide), Mitochondrial	Glycine, serine, alanine, and threonine metabolism	0	0	0	0	0	0	0	0	0	0	0	0	0	0	0	0	0	0	0	0	0	0	0	0	0	0	0	0	0	0	0	0	0	0	0	0	0	0	0	0	0	0	0	0	0	0	0
GF6PTA_min	Glutamine-Fructose-6-Phosphate Transaminase	Aminosugar metabolism	0	0	0	0	0	0	0	0	0	0	0	0	0	0	0	0	0	0	0	0	0	0	0	0	0	0	0	0	0	0	0	0	0	0	0	0	0	0	0	0	0	0	0	0	0	0	0
GFUCS_min	GDP-L-Fucose Synthase	Fructose and mannose metabolism	0	0	0	0	0	0	0	0	0	0	0	0	0	0	0	0	0	0	0	0	0	0	0	0	0	0	0	0	0	0	0	0	0	0	0	0	0	0	0	0	0	0	0	0	0	0	0
GGH_10FTHF5GLUl_min	Gamma-Glutamyl Hydrolase (10Fthf5Glu), Lysosomal	Folate metabolism	0	0	0	0	0	0	0	0	0	0	0	0	0	0	0	0	0	0	0	0	0	0	0	0	0	0	0	0	0	0	0	0	0	0	0	0	0	0	0	0	0	0	0	0	0	0	0
GGH_10FTHF6GLUl_min	Gamma-Glutamyl Hydrolase (10Fthf6Glu), Lysosomal	Folate metabolism	0	0	0	0	0	0	0	0	0	0	0	0	0	0	0	0	0	0	0	0	0	0	0	0	0	0	0	0	0	0	0	0	0	0	0	0	0	0	0	0	0	0	0	0	0	0	0
GGH_10FTHF7GLUl_min	Gamma-Glutamyl Hydrolase (10Fthf7Glu), Lysosomal	Folate metabolism	0	0	0	0	0	0	0	0	0	0	0	0	0	0	0	0	0	0	0	0	0	0	0	0	0	0	0	0	0	0	0	0	0	0	0	0	0	0	0	0	0	0	0	0	0	0	0
GGH_5DHFl_min	Gamma-Glutamyl Hydrolase (5Dhf), Lysosomal	Folate metabolism	0	0	0	0	0	0	0	0	0	0	0	0	0	0	0	0	0	0	0	0	0	0	0	0	0	0	0	0	0	0	0	0	0	0	0	0	0	0	0	0	0	0	0	0	0	0	0
GGH_5THFl_min	Gamma-Glutamyl Hydrolase (5Thf), Lysosomal	Folate metabolism	0	0	0	0	0	0	0	0	0	0	0	0	0	0	0	0	0	0	0	0	0	0	0	0	0	0	0	0	0	0	0	0	0	0	0	0	0	0	0	0	0	0	0	0	0	0	0
GGH_6DHFl_min	Gamma-Glutamyl Hydrolase (6Dhf), Lysosomal	Folate metabolism	0	0	0	0	0	0	0	0	0	0	0	0	0	0	0	0	0	0	0	0	0	0	0	0	0	0	0	0	0	0	0	0	0	0	0	0	0	0	0	0	0	0	0	0	0	0	0
GGH_6THFl_min	Gamma-Glutamyl Hydrolase (6Thf), Lysosomal	Folate metabolism	0	0	0	0	0	0	0	0	0	0	0	0	0	0	0	0	0	0	0	0	0	0	0	0	0	0	0	0	0	0	0	0	0	0	0	0	0	0	0	0	0	0	0	0	0	0	0
GGH_7DHFl_min	Gamma-Glutamyl Hydrolase (7Dhf), Lysosomal	Folate metabolism	0	0	0	0	0	0	0	0	0	0	0	0	0	0	0	0	0	0	0	0	0	0	0	0	0	0	0	0	0	0	0	0	0	0	0	0	0	0	0	0	0	0	0	0	0	0	0
GGH_7THFl_min	Gamma-Glutamyl Hydrolase (7Thf), Lysosomal	Folate metabolism	0	0	0	0	0	0	0	0	0	0	0	0	0	0	0	0	0	0	0	0	0	0	0	0	0	0	0	0	0	0	0	0	0	0	0	0	0	0	0	0	0	0	0	0	0	0	0
GGLUCT_min	Gamma-Glutamylcyclotransferase	Glutathione metabolism	0	0	0	0	0	0	0	0	0	0	0	0	0	0	0	0	0	0	0	0	0	0	0	0	0	0	0	0	0	0	0	0	0	0	0	0	0	0	0	0	0	0	0	0	0	0	0
GGNG_min	Glycogenin Self-Glucosylation	Starch and sucrose metabolism	0	0	0	0	0	0	0	0	0	0	0	0	0	0	0	0	0	0	0	0	0	0	0	0	0	0	0	0	0	0	0	0	0	0	0	0	0	0	0	0	0	0	0	0	0	0	0
GGT_L_min	Geranylgeranyltransferase (Liver)	N-glycan synthesis	0	0	0	0	0	0	0	0	0	0	0	0	0	0	0	0	0	0	0	0	0	0	0	0	0	0	0	0	0	0	0	0	0	0	0	0	0	0	0	0	0	0	0	0	0	0	0
GHMT2r_min	Glycine Hydroxymethyltransferase, Reversible	Glycine, serine, alanine, and threonine metabolism	-0.395302	-0.00819681	-0.0757109	-0.323613	-0.201246	-0.0656751	-0.267459	-0.328717	-0.197782	-0.510208	-0.0579301	-0.331651	-0.827994	-0.200786	-0.200007	-0.261515	-0.168527	-0.329429	-0.46765	-0.126517	-0.0705294	-0.17718	-0.370717	-0.375928	-0.126696	-0.0486809	-0.388464	0.00419233	-0.378924	-0.4384	-0.318488	-0.00794891	-0.545543	-0.0141611	-0.26482	0.00519233	-0.506696	-0.580782	-0.543645	-0.316326	-0.523078	-0.140938	-0.838665	-0.226546	-0.284251	-0.226778	-0.0586579
GHMT2rm_min	Glycine Hydroxymethyltransferase, Reversible, Mitochondrial	Glycine, serine, alanine, and threonine metabolism	0	0	0	0	0	0	0	0	0	0	0	0	0	0	0	0	0	0	0	0	0	0	0	0	0	0	0	0	0	0	0	0	0	0	0	0	0	0	0	0	0	0	0	0	0	0	0
GK1_min	Guanylate Kinase (GMP:ATP)	Nucleotide interconversion	0.00076117	0.00076117	0.00076117	0.00076117	0.00076117	0.00076117	0.00076117	0.00076117	0.00076117	0.00076117	0.00076117	0.00076117	0.00076117	0.00076117	0.00076117	0.00076117	0.00076117	0.00076117	0.00076117	0.00076117	0.00076117	0.00076117	0.00076117	0.00076117	0.00076117	0.00076117	0.00076117	0.00076117	0.00076117	0.00076117	0.00076117	0.00076117	0.00076117	0.00076117	0.00076117	0.00076117	0.00076117	0.00076117	0.00076117	0.00076117	0.00076117	0.00076117	0.00076117	0.00076117	0.00076117	0.00076117	0.00076117
GLA2l_min	Alpha-Galactosidase, Lysosomal	Sphingolipid metabolism	0	0	0	0	0	0	0	0	0	0	0	0	0	0	0	0	0	0	0	0	0	0	0	0	0	0	0	0	0	0	0	0	0	0	0	0	0	0	0	0	0	0	0	0	0	0	0
GLACO_min	D-Glucuronolactone:NAD+ Oxidoreductase	Vitamin C metabolism	0	0	0	0	0	0	0	0	0	0	0	0	0	0	0	0	0	0	0	0	0	0	0	0	0	0	0	0	0	0	0	0	0	0	0	0	0	0	0	0	0	0	0	0	0	0	0
GLACter_min	D-Glucurono-6, 3-Lactone Transport, Endoplasmic Reticulum	Transport, endoplasmic reticular	0	0	0	0	0	0	0	0	0	0	0	0	0	0	0	0	0	0	0	0	0	0	0	0	0	0	0	0	0	0	0	0	0	0	0	0	0	0	0	0	0	0	0	0	0	0	0
GLAl_min	Galactosidase, Alpha	Sphingolipid metabolism	0	0	0	0	0	0	0	0	0	0	0	0	0	0	0	0	0	0	0	0	0	0	0	0	0	0	0	0	0	0	0	0	0	0	0	0	0	0	0	0	0	0	0	0	0	0	0
GLB1_min	Beta-Galactosidase	Sphingolipid metabolism	0	0	0	0	0	0	0	0	0	0	0	0	0	0	0	0	0	0	0	0	0	0	0	0	0	0	0	0	0	0	0	0	0	0	0	0	0	0	0	0	0	0	0	0	0	0	0
GLBRAN_min	1, 4-Alpha-Glucan Branching Enzyme (Glygn1 -> Glygn2)	Starch and sucrose metabolism	0	0	0	0	0	0	0	0	0	0	0	0	0	0	0	0	0	0	0	0	0	0	0	0	0	0	0	0	0	0	0	0	0	0	0	0	0	0	0	0	0	0	0	0	0	0	0
GLCAASE4ly_min	Beta-Glucuronidase, Lysosomal	Chondroitin sulfate degradation	0	0	0	0	0	0	0	0	0	0	0	0	0	0	0	0	0	0	0	0	0	0	0	0	0	0	0	0	0	0	0	0	0	0	0	0	0	0	0	0	0	0	0	0	0	0	0
GLCAASE5ly_min	Beta-Glucuronidase, Lysosomal	Chondroitin sulfate degradation	0	0	0	0	0	0	0	0	0	0	0	0	0	0	0	0	0	0	0	0	0	0	0	0	0	0	0	0	0	0	0	0	0	0	0	0	0	0	0	0	0	0	0	0	0	0	0
GLCAASE6ly_min	Beta-Glucuronidase, Lysosomal	Chondroitin sulfate degradation	0	0	0	0	0	0	0	0	0	0	0	0	0	0	0	0	0	0	0	0	0	0	0	0	0	0	0	0	0	0	0	0	0	0	0	0	0	0	0	0	0	0	0	0	0	0	0
GLCAASE7ly_min	Beta-Glucuronidase, Lysosomal	Chondroitin sulfate degradation	0	0	0	0	0	0	0	0	0	0	0	0	0	0	0	0	0	0	0	0	0	0	0	0	0	0	0	0	0	0	0	0	0	0	0	0	0	0	0	0	0	0	0	0	0	0	0
GLCAASE8ly_min	Beta-Glucuronidase, Lysosomal	Hyaluronan metabolism	0	0	0	0	0	0	0	0	0	0	0	0	0	0	0	0	0	0	0	0	0	0	0	0	0	0	0	0	0	0	0	0	0	0	0	0	0	0	0	0	0	0	0	0	0	0	0
GLCAASE9ly_min	Beta-Glucuronidase, Lysosomal	Hyaluronan metabolism	0	0	0	0	0	0	0	0	0	0	0	0	0	0	0	0	0	0	0	0	0	0	0	0	0	0	0	0	0	0	0	0	0	0	0	0	0	0	0	0	0	0	0	0	0	0	0
GLCAE1g_min	Chondroitin-Glucuronate 5-Epimerase	Chondroitin synthesis	0	0	0	0	0	0	0	0	0	0	0	0	0	0	0	0	0	0	0	0	0	0	0	0	0	0	0	0	0	0	0	0	0	0	0	0	0	0	0	0	0	0	0	0	0	0	0
GLCAT2g_min	Chondroitin Glucuronyltransferase Ii, Golgi Apparatus	Chondroitin synthesis	0	0	0	0	0	0	0	0	0	0	0	0	0	0	0	0	0	0	0	0	0	0	0	0	0	0	0	0	0	0	0	0	0	0	0	0	0	0	0	0	0	0	0	0	0	0	0
GLCAT3g_min	Chondroitin Glucuronyltransferase Ii, Golgi Apparatus	Chondroitin synthesis	0	0	0	0	0	0	0	0	0	0	0	0	0	0	0	0	0	0	0	0	0	0	0	0	0	0	0	0	0	0	0	0	0	0	0	0	0	0	0	0	0	0	0	0	0	0	0
GLCAT4g_min	Chondroitin Glucuronyltransferase Ii, Golgi Apparatus	Chondroitin synthesis	0	0	0	0	0	0	0	0	0	0	0	0	0	0	0	0	0	0	0	0	0	0	0	0	0	0	0	0	0	0	0	0	0	0	0	0	0	0	0	0	0	0	0	0	0	0	0
GLCAT5g_min	Chondroitin Glucuronyltransferase Ii, Golgi Apparatus	Chondroitin synthesis	0	0	0	0	0	0	0	0	0	0	0	0	0	0	0	0	0	0	0	0	0	0	0	0	0	0	0	0	0	0	0	0	0	0	0	0	0	0	0	0	0	0	0	0	0	0	0
GLCATg_min	UDP-D-Glucuronate:Galactosylgalactosylxylose Glucuronosyltransferase, Golgi Apparatus	Chondroitin synthesis	0	0	0	0	0	0	0	0	0	0	0	0	0	0	0	0	0	0	0	0	0	0	0	0	0	0	0	0	0	0	0	0	0	0	0	0	0	0	0	0	0	0	0	0	0	0	0
GLCMter_min	Glucose Transport via Membrane Vesicle	Transport, extracellular	0	0	0	0	0	0	0	0	0	0	0	0	0	0	0	0	0	0	0	0	0	0	0	0	0	0	0	0	0	0	0	0	0	0	0	0	0	0	0	0	0	0	0	0	0	0	0
GLCRt1_min	Transport by Glut-5 Transporter into Extracellular Space	Transport, extracellular	0	0	0	0	0	0	0	0	0	0	0	0	0	0	0	0	0	0	0	0	0	0	0	0	0	0	0	0	0	0	0	0	0	0	0	0	0	0	0	0	0	0	0	0	0	0	0
GLCURtly_min	Transport of Glucuronate into Lysososme	Transport, lysosomal	-0.688742	-0.22734	-0.373876	-0.210054	-0.565124	-0.360302	-0.424143	-0.482196	-0.331705	-0.0913688	-0.418971	-0.400492	-0.466967	-0.256932	-0.304146	-0.327225	-0.227562	-0.589182	-0.545953	-0.327558	-0.233753	-0.514579	-0.575848	-0.435266	-0.560705	-0.291843	-0.618079	-0.54911	-0.525586	-0.497043	-0.482542	-0.343109	-0.501606	-0.497011	-0.475889	-0.515574	-0.578496	-0.341937	-0.499216	-0.427047	-0.468453	-0.473983	-0.642219	-0.378325	-0.35342	-0.356153	-0.42832
GLCURtr_min	Transport of D-Glucuronate	Transport, extracellular	-0.688742	-0.22734	-0.373876	-0.210054	-0.565124	-0.360302	-0.424143	-0.482196	-0.331705	-0.0913688	-0.418971	-0.400492	-0.466967	-0.256932	-0.304146	-0.327225	-0.227562	-0.589182	-0.545953	-0.327558	-0.233753	-0.514579	-0.575848	-0.435266	-0.560705	-0.291843	-0.618079	-0.54911	-0.525586	-0.497043	-0.482542	-0.343109	-0.501606	-0.497011	-0.475889	-0.515574	-0.578496	-0.341937	-0.499216	-0.427047	-0.468453	-0.473983	-0.642219	-0.378325	-0.35342	-0.356153	-0.42832
GLCt1r_min	Glucose Transport (Uniport)	Transport, extracellular	0.116268	0.152624	-0.055982	0.129985	0.0891611	0.129482	0.145327	-0.521017	-0.372445	0.150853	0.132675	0.152624	0.132041	0.152624	-0.245271	0.149681	0.108455	0.147625	-0.761734	0.149266	0.11682	0.112204	0.153624	0.0910195	-0.252223	-0.331385	-0.761999	0.153624	-0.75841	-0.691125	-0.512794	0.152874	-0.300732	0.152874	0.147647	0.126667	-0.523737	0.110101	0.0669969	-0.797829	0.125431	-0.350742	-0.272689	0.0913198	-0.486869	-0.598883	0.146392
GLCtg_min	Glucose Transport, Golgi Apparatus	Transport, golgi apparatus	0	0	0	0	0	0	0	0	0	0	0	0	0	0	0	0	0	0	0	0	0	0	0	0	0	0	0	0	0	0	0	0	0	0	0	0	0	0	0	0	0	0	0	0	0	0	0
GLCtly_min	Glucose Efflux from Lysosome	Transport, lysosomal	0	0	0	0	0	0	0	0	0	0	0	0	0	0	0	0	0	0	0	0	0	0	0	0	0	0	0	0	0	0	0	0	0	0	0	0	0	0	0	0	0	0	0	0	0	0	0
GLDBRAN_min	Glycogen Debranching Enzyme	Starch and sucrose metabolism	0	0	0	0	0	0	0	0	0	0	0	0	0	0	0	0	0	0	0	0	0	0	0	0	0	0	0	0	0	0	0	0	0	0	0	0	0	0	0	0	0	0	0	0	0	0	0
GLGNS1_min	Glycogen Synthase (Ggn -> Glygn1)	Starch and sucrose metabolism	0	0	0	0	0	0	0	0	0	0	0	0	0	0	0	0	0	0	0	0	0	0	0	0	0	0	0	0	0	0	0	0	0	0	0	0	0	0	0	0	0	0	0	0	0	0	0
GLNALANaEx_min	L-Alanine/L-Glutamine Na-Dependent Exchange (Gln-L In)	Transport, extracellular	0	0	0	0	0	0	0	0	0	0	0	0	0	0	0	0	0	0	0	0	0	0	0	0	0	0	0	0	0	0	0	0	0	0	0	0	0	0	0	0	0	0	0	0	0	0	0
GLNASNNaEx_min	L-Glutamine/L-Asparagine Na-Dependent Exchange (Gln-L In)	Transport, extracellular	0	0	0	0	0	0	0	0	0	0	0	0	0	0	0	0	0	0	0	0	0	0	0	0	0	0	0	0	0	0	0	0	0	0	0	0	0	0	0	0	0	0	0	0	0	0	0
GLNCYSNaEx_min	L-Cysteine/L-Glutamine Na-Dependent Exchange (Gln-L In)	Transport, extracellular	0	0	0	0	0	0	0	0	0	0	0	0	0	0	0	0	0	0	0	0	0	0	0	0	0	0	0	0	0	0	0	0	0	0	0	0	0	0	0	0	0	0	0	0	0	0	0
GLNS_min	Glutamine Synthetase	Glutamate metabolism	0	0	0	0	0	0	0	0	0	0	0	0	0	0	0	0	0	0	0	0	0	0	0	0	0	0	0	0	0	0	0	0	0	0	0	0	0	0	0	0	0	0	0	0	0	0	0
GLNSERNaEx_min	L-Serine/L-Glutamine Na-Dependent Exchange (Gln-L In)	Transport, extracellular	0	0	0	0	0	0	0	0	0	0	0	0	0	0	0	0	0	0	0	0	0	0	0	0	0	0	0	0	0	0	0	0	0	0	0	0	0	0	0	0	0	0	0	0	0	0	0
GLNTHRNaEx_min	L-Threonine/L-Glutamine Na-Dependent Exchange (Gln-L In)	Transport, extracellular	0	0	0	0	0	0	0	0	0	0	0	0	0	0	0	0	0	0	0	0	0	0	0	0	0	0	0	0	0	0	0	0	0	0	0	0	0	0	0	0	0	0	0	0	0	0	0
GLNt4_min	Transport of L-Glutamine via Sodium Symport, Reversible	Transport, extracellular	0	0	0	0	0	0	0	0	0	0	0	0	0	0	0	0	0	0	0	0	0	0	0	0	0	0	0	0	0	0	0	0	0	0	0	0	0	0	0	0	0	0	0	0	0	0	0
GLNtN1_min	Glutamine Transport (Na, H Coupled)	Transport, extracellular	-2.78847	-0.783688	-4.15377	-7.4698	-3.42472	-8.1835	-3.6368	-6.38201	-3.94112	-3.85296	-2.28468	-10.2259	-7.34044	0	-6.91434	-23.2449	-9.00377	-2.51271	-4.02292	-2.75991	-3.34791	-2.09568	-3.53171	-3.45015	-6.07942	-0.916292	-2.88177	-10.3436	-3.03447	0	-4.63928	0	-2.33958	-2.95085	-3.69771	-8.26535	-3.19363	-5.06943	-4.61406	-11.4073	-3.31975	0	-3.68393	0	-3.40037	-4.44057	-3.17494
GLNtm_min	L-Glutamine Transport via Electroneutral Transporter	Transport, mitochondrial	0	0	0	0	0	0	0	0	0	0	0	0	0	0	0	0	0	0	0	0	0	0	0	0	0	0	0	0	0	0	0	0	0	0	0	0	0	0	0	0	0	0	0	0	0	0	0
GLNyLATthc_min	Transport of Glutamine by Y+Lat1 Or Y+Lat2 with Symporter of H	Transport, extracellular	0	0	0	0	0	0	0	0	0	0	0	0	0	0	0	0	0	0	0	0	0	0	0	0	0	0	0	0	0	0	0	0	0	0	0	0	0	0	0	0	0	0	0	0	0	0	0
GLPASE1_min	Glycogen Phosphorylase (Glygn2 -> Dxtrn)	Starch and sucrose metabolism	0	0	0	0	0	0	0	0	0	0	0	0	0	0	0	0	0	0	0	0	0	0	0	0	0	0	0	0	0	0	0	0	0	0	0	0	0	0	0	0	0	0	0	0	0	0	0
GLPASE2_min	Glycogen Phosphorylase (Amyls -> Glc-D)	Starch and sucrose metabolism	0	0	0	0	0	0	0	0	0	0	0	0	0	0	0	0	0	0	0	0	0	0	0	0	0	0	0	0	0	0	0	0	0	0	0	0	0	0	0	0	0	0	0	0	0	0	0
GLU5Km_min	Glutamate 5-Kinase, Mitochondrial	Urea cycle	0	0	0	0	0	0	0	0	0	0	0	0	0	0	0	0	0	0	0	0	0	0	0	0	0	0	0	0	0	0	0	0	0	0	0	0	0	0	0	0	0	0	0	0	0	0	0
GLUCYS_min	Gamma-Glutamylcysteine Synthetase	Glutathione metabolism	0	0	0	0	0	0	0	0	0	0	0	0	0	0	0	0	0	0	0	0	0	0	0	0	0	0	0	0	0	0	0	0	0	0	0	0	0	0	0	0	0	0	0	0	0	0	0
GLUDC_min	Glutamate Decarboxylase	Glutamate metabolism	0	0	0	0	0	0	0	0	0	0	0	0	0	0	0	0	0	0	0	0	0	0	0	0	0	0	0	0	0	0	0	0	0	0	0	0	0	0	0	0	0	0	0	0	0	0	0
GLUDxm_min	Glutamate Dehydrogenase (NAD), Mitochondrial	Glutamate metabolism	-11.0268	-5.58756	-7.38217	-6.99278	-10.382	-14.8051	-9.59754	-12.3165	-8.92943	-15.0291	-16.9856	-19.4944	-25.3577	-14.5505	-10.0413	-7.956	-8.76982	-16.8414	-15.4501	-8.31656	-6.01234	-13.2231	-16.965	-29.2412	-12.7229	-6.22062	-17.0615	-14.0962	-20.4601	-8.79328	-18.6199	-13.3038	-11.3969	-12.2572	-20.4785	-20.0014	-12.9485	-15.7868	-15.3223	-10.1653	-18.1645	-8.96186	-25.6009	-12.0549	-7.85657	-11.1539	-13.4271
GLUDym_min	Glutamate Dehydrogenase (NADP), Mitochondrial	Glutamate metabolism	-11.0268	-5.58756	-7.38217	-6.99278	-10.382	-14.8051	-9.59754	-12.3165	-8.92943	-15.0291	-16.9856	-19.4944	-25.3577	-14.5505	-10.0413	-7.956	-8.76982	-16.8414	-15.4501	-8.31656	-6.01234	-13.2231	-16.965	-29.2412	-12.7229	-6.22062	-17.0615	-14.0962	-20.4601	-8.79328	-18.6199	-13.3038	-11.3969	-12.2572	-20.4785	-20.0014	-12.9485	-15.7868	-15.3223	-10.1653	-18.1645	-8.96186	-25.6009	-12.0549	-7.85657	-11.1539	-13.4271
GLUNm_min	Glutaminase, Mitochondrial	Glutamate metabolism	0	0	0	0	0	0	0	0	0	0	0	0	0	0	0	0	0	0	0	0	0	0	0	0	0	0	0	0	0	0	0	0	0	0	0	0	0	0	0	0	0	0	0	0	0	0	0
GLUPROASCT1_min	Glutamate Intake by System Asct-1 Transporter	Transport, extracellular	0	0	0	0	0	0	0	0	0	0	0	0	0	0	0	0	0	0	0	0	0	0	0	0	0	0	0	0	0	0	0	0	0	0	0	0	0	0	0	0	0	0	0	0	0	0	0
GLUPRT_min	Glutamine Phosphoribosyldiphosphate Amidotransferase	Purine synthesis	0.00189817	0.00189817	0.00189817	0.00189817	0.00189817	0.00189817	0.00189817	0.00189817	0.00189817	0.00189817	0.00189817	0.00189817	0.00189817	0.00189817	0.00189817	0.00189817	0.00189817	0.00189817	0.00189817	0.00189817	0.00189817	0.00189817	0.00189817	0.00189817	0.00189817	0.00189817	0.00189817	0.00189817	0.00189817	0.00189817	0.00189817	0.00189817	0.00189817	0.00189817	0.00189817	0.00189817	0.00189817	0.00189817	0.00189817	0.00189817	0.00189817	0.00189817	0.00189817	0.00189817	0.00189817	0.00189817	0.00189817
GLUTCOADHm_min	Glutaryl Coenzyme A Dehydrogenase, Mitochondrial	Tryptophan metabolism	0	0	0	0	0	0	0	0	0	0	0	0	0	0	0	0	0	0	0	0	0	0	0	0	0	0	0	0	0	0	0	0	0	0	0	0	0	0	0	0	0	0	0	0	0	0	0
GLUt2m_min	L-Glutamate Reversible Transport via Proton Symport, Mitochondrial	Transport, mitochondrial	-5.37801	-1.28066	-2.97231	-3.38955	-3.1829	-3.07649	-5.04733	-4.44543	-4.01183	-0.898149	-1.53303	-3.60933	-1.8092	-2.36166	-2.81293	-2.58487	-4.64065	-1.94434	-6.6479	-0.691382	-2.99959	-5.9378	-7.6842	-3.87065	-4.20783	-2.57951	-6.14875	-3.99266	-6.90728	-3.93221	-5.91973	-1.11626	-4.41369	-2.8391	-1.03233	-5.82302	-4.02042	-5.49237	-5.98423	-3.65341	-6.4929	-3.32532	-5.36412	-3.9478	-3.17934	-3.81277	-3.409
GLUt6_min	Glutamate Transport via Na, H Symport And K Antiport	Transport, extracellular	0	0	0	0	0	0	0	0	0	0	0	0	0	0	0	0	0	0	0	0	0	0	0	0	0	0	0	0	0	0	0	0	0	0	0	0	0	0	0	0	0	0	0	0	0	0	0
GLUt7l_min	Glutamate Transport, Lysosomal	Transport, lysosomal	0	0	0	0	0	0	0	0	0	0	0	0	0	0	0	0	0	0	0	0	0	0	0	0	0	0	0	0	0	0	0	0	0	0	0	0	0	0	0	0	0	0	0	0	0	0	0
GLXO1_min	Glyoxylate Oxidase	Glyoxylate and dicarboxylate metabolism	0	0	0	0	0	0	0	0	0	0	0	0	0	0	0	0	0	0	0	0	0	0	0	0	0	0	0	0	0	0	0	0	0	0	0	0	0	0	0	0	0	0	0	0	0	0	0
GLYAMDTRc_min	Glycine Amidinotransferase, Cytosolic	Urea cycle	0	0	0	0	0	0	0	0	0	0	0	0	0	0	0	0	0	0	0	0	0	0	0	0	0	0	0	0	0	0	0	0	0	0	0	0	0	0	0	0	0	0	0	0	0	0	0
GLYCLTDy_min	Glycolate Dehydrogenase (NADP)	Glyoxylate and dicarboxylate metabolism	0	0	0	0	0	0	0	0	0	0	0	0	0	0	0	0	0	0	0	0	0	0	0	0	0	0	0	0	0	0	0	0	0	0	0	0	0	0	0	0	0	0	0	0	0	0	0
GLYCTDle_min	Difussion of Glycerol Accross the Brush Border Membrane	Transport, extracellular	-0.416695	0	-0.145817	-0.0289418	-0.027459	0	-0.0526747	0	-0.107217	-0.0858683	0	0	-0.0396039	0	-0.0175301	-0.00808623	-0.0553539	-0.0700201	-0.0330727	0	-0.028597	0	0	0	0	0	-0.0304202	0	-0.0142584	-0.118337	0	0	0	0	-0.0345814	0	-0.0334633	0	0	-0.0459027	0	-0.0819694	0	0	0	-0.0593851	0
GLYCtm_min	Transport of Glycerol	Transport, mitochondrial	0	0	0	0	0	0	0	0	0	0	0	0	0	0	0	0	0	0	0	0	0	0	0	0	0	0	0	0	0	0	0	0	0	0	0	0	0	0	0	0	0	0	0	0	0	0	0
GLYK_min	Glycerol Kinase	Glycerophospholipid metabolism	0	0	0	0	0	0	0	0	0	0	0	0	0	0	0	0	0	0	0	0	0	0	0	0	0	0	0	0	0	0	0	0	0	0	0	0	0	0	0	0	0	0	0	0	0	0	0
GLYOX_min	Hydroxyacylglutathione Hydrolase	Pyruvate metabolism	0	0	0	0	0	0	0	0	0	0	0	0	0	0	0	0	0	0	0	0	0	0	0	0	0	0	0	0	0	0	0	0	0	0	0	0	0	0	0	0	0	0	0	0	0	0	0
GLYOXm_min	Hydroxyacylglutathione Hydrolase, Mitochondrial	Pyruvate metabolism	0	0	0	0	0	0	0	0	0	0	0	0	0	0	0	0	0	0	0	0	0	0	0	0	0	0	0	0	0	0	0	0	0	0	0	0	0	0	0	0	0	0	0	0	0	0	0
GLYSNAT5tc_min	Transport of Glycine with Symport of Sodium And Antiport of Proton by Snat5 Transporter	Transport, extracellular	-2.78847	-0.783688	-4.15377	-7.4698	-3.42472	-8.1835	-3.6368	-6.38201	-3.94112	-3.85296	-2.28468	-10.2259	-7.34044	0	-6.91434	-23.2449	-9.00377	-2.51271	-4.02292	-2.75991	-3.34791	-2.09568	-3.53171	-3.45015	-6.07942	-0.916292	-2.88177	-10.3436	-3.03447	0	-4.63928	0	-2.33958	-2.95085	-3.69771	-8.26535	-3.19363	-5.06943	-4.61406	-11.4073	-3.31975	0	-3.68393	0	-3.40037	-4.44057	-3.17494
GLYt2r_min	Glycine Reversible Transport via Proton Symport	Transport, extracellular	0	0	0	0	-2.72854	-2.50244	0	-1.02067	0	0	0	0	0	0	-0.908985	-0.640707	0	0	0	-1.26119	0	-1.84272	-2.50787	0	-1.63145	-0.978884	-1.73515	-1.51762	0	0	0	0	0	0	0	0	0	0	-2.2001	0	0	-0.829915	0	0	0	0	0
GLYt4_min	Transport of Glycine via Sodium Symport	Transport, extracellular	0	0	0	0	0	0	0	0	0	0	0	0	0	0	0	0	0	0	0	0	0	0	0	0	0	0	0	0	0	0	0	0	0	0	0	0	0	0	0	0	0	0	0	0	0	0	0
GLYt7_211_r_min	Transport of Glycine via Sodium And Chloride Symport (2:1:1), Reversible	Transport, extracellular	-9.3913	-2.96846	0	-3.22148	-4.02694	-4.75664	-3.37962	-11.4181	-1.53762	-2.66054	-10.0068	-11.4477	-4.81865	-3.60562	-2.82632	-5.84185	-5.26899	-5.81346	-6.44848	-4.61123	-6.34896	-8.21988	-6.58933	-10.7654	-10.045	-7.03279	-10.5806	-6.19158	-3.85984	-2.45725	-11.5037	-4.75156	-8.88801	-6.60061	-10.13	-11.4344	-8.3103	-10.1571	-11.0139	-6.16473	-6.14517	-8.09593	-7.69217	-4.10575	-4.31898	-3.05702	-12.0138
GLYtp_min	Transport of Glycine, Passive, Peroxisomal	Transport, peroxisomal	0	-0.00619457	0	-0.0277845	-0.0399765	-0.0698675	-0.0836618	-0.00154329	0	-0.0344529	0	-0.013691	-0.120894	-0.15864	-0.0106533	-0.00821817	-0.0926883	-0.0916644	-0.0691493	-0.0653549	-0.0165723	-0.0696053	-0.110959	-0.138981	-0.0378576	-0.00499179	-0.0236534	0	-0.0215173	0	-0.122006	0	0	0	-0.133108	0	0	-0.116499	0	-0.0112892	-0.153729	0	-0.297109	-0.101753	-0.0218216	0	-0.0314251
GMAND_min	GDP-D-Mannose Dehydratase	Fructose and mannose metabolism	0	0	0	0	0	0	0	0	0	0	0	0	0	0	0	0	0	0	0	0	0	0	0	0	0	0	0	0	0	0	0	0	0	0	0	0	0	0	0	0	0	0	0	0	0	0	0
GMPS2_min	GMP Synthase	Nucleotide interconversion	0	0	0	0	0	0	0	0	0	0	0	0	0	0	0	0	0	0	0	0	0	0	0	0	0	0	0	0	0	0	0	0	0	0	0	0	0	0	0	0	0	0	0	0	0	0	0
GND_min	Phosphogluconate Dehydrogenase	Pentose phosphate pathway	0	0	0	0	0	0	0	0	0	0	0	0	0	0	0	0	0	0	0	0	0	0	0	0	0	0	0	0	0	0	0	0	0	0	0	0	0	0	0	0	0	0	0	0	0	0	0
GNDc_min	Phosphogluconate Dehydrogenase	Pentose phosphate pathway	0	0	0	0	0	0	0	0	0	0	0	0	0	0	0	0	0	0	0	0	0	0	0	0	0	0	0	0	0	0	0	0	0	0	0	0	0	0	0	0	0	0	0	0	0	0	0
GNDer_min	Phosphogluconate Dehydrogenase, Endoplasmic Reticulum	Pentose phosphate pathway	0	0	0	0	0	0	0	0	0	0	0	0	0	0	0	0	0	0	0	0	0	0	0	0	0	0	0	0	0	0	0	0	0	0	0	0	0	0	0	0	0	0	0	0	0	0	0
GPAM_hs_min	Glycerol-3-Phosphate Acyltransferase	Triacylglycerol synthesis	0.00547902	0.00547902	0.00547902	0.00547902	0.00547902	0.00547902	0.00547902	0.00547902	0.00547902	0.00547902	0.00547902	0.00547902	0.00547902	0.00547902	0.00547902	0.00547902	0.00547902	0.00547902	0.00547902	0.00547902	0.00547902	0.00547902	0.00547902	0.00547902	0.00547902	0.00547902	0.00547902	0.00547902	0.00547902	0.00547902	0.00547902	0.00547902	0.00547902	0.00547902	0.00547902	0.00547902	0.00547902	0.00547902	0.00547902	0.00547902	0.00547902	0.00547902	0.00547902	0.00547902	0.00547902	0.00547902	0.00547902
GPDDA1_min	Glycerophosphodiester Phosphodiesterase (Glycerophosphocholine)	Glycerophospholipid metabolism	0	0	0	0.00282694	0	0.00282694	0	0.00282694	0	0	0	0	0.00282694	0	0.00282694	0.00282694	0	0	0	0	0	0	0	0	0	0	0.00282694	0.00282694	0.00282694	0	0	0	0	0	0	0	0	0	0	0	0	0	0	0	0	0	0
GRTT_min	Geranyltranstransferase	Cholesterol metabolism	0	0	0	0	0	0	0	0	0	0	0	0	0	0	0	0	0	0	0	0	0	0	0	0	0	0	0	0	0	0	0	0	0	0	0	0	0	0	0	0	0	0	0	0	0	0	0
GRTTx_min	Geranyltranstransferase	Cholesterol metabolism	0	0	0	0	0	0	0	0	0	0	0	0	0	0	0	0	0	0	0	0	0	0	0	0	0	0	0	0	0	0	0	0	0	0	0	0	0	0	0	0	0	0	0	0	0	0	0
GSNtl_min	Guanosine Faciliated Transport from Lysosome	Transport, lysosomal	0	0	0	0	0	0	0	0	0	0	0	0	0	0	0	0	0	0	0	0	0	0	0	0	0	0	0	0	0	0	0	0	0	0	0	0	0	0	0	0	0	0	0	0	0	0	0
GTHO_min	Glutathione Oxidoreductase	Glutamate metabolism	0	0	0	0	0	0	0	0	0	0	0	0	0	0	0	0	0	0	0	0	0	0	0	0	0	0	0	0	0	0	0	0	0	0	0	0	0	0	0	0	0	0	0	0	0	0	0
GTHOm_min	Glutathione Oxidoreductase	Glutamate metabolism	0	0	0	0	0	0	0	0	0	0	0	0	0	0	0	0	0	0	0	0	0	0	0	0	0	0	0	0	0	0	0	0	0	0	0	0	0	0	0	0	0	0	0	0	0	0	0
GTHP_min	Glutathione Peroxidase	Glutathione metabolism	0	0	0	0	0	0	0	0	0	0	0	0	0	0	0	0	0	0	0	0	0	0	0	0	0	0	0	0	0	0	0	0	0	0	0	0	0	0	0	0	0	0	0	0	0	0	0
GTHPe_min	Glutathione Peroxidase, Extracellular	Glutathione metabolism	0	0	0	0	0	0	0	0	0	0	0	0	0	0	0	0	0	0	0	0	0	0	0	0	0	0	0	0	0	0	0	0	0	0	0	0	0	0	0	0	0	0	0	0	0	0	0
GTHPm_min	Glutathione Peroxidase, Mitochondria	Glutathione metabolism	0	0	0	0	0	0	0	0	0	0	0	0	0	0	0	0	0	0	0	0	0	0	0	0	0	0	0	0	0	0	0	0	0	0	0	0	0	0	0	0	0	0	0	0	0	0	0
GTHS_min	Glutathione Synthetase	Glutathione metabolism	0	0	0	0	0	0	0	0	0	0	0	0	0	0	0	0	0	0	0	0	0	0	0	0	0	0	0	0	0	0	0	0	0	0	0	0	0	0	0	0	0	0	0	0	0	0	0
GTMLTe_min	G-Glutamyltransferase, Extracellular	Glutathione metabolism	0	0	0	0	0	0	0	0	0	0	0	0	0	0	0	0	0	0	0	0	0	0	0	0	0	0	0	0	0	0	0	0	0	0	0	0	0	0	0	0	0	0	0	0	0	0	0
GTPCI_min	GTP Cyclohydrolase I	Tetrahydrobiopterin metabolism	0	0	0	0	0	0	0	0	0	0	0	0	0	0	0	0	0	0	0	0	0	0	0	0	0	0	0	0	0	0	0	0	0	0	0	0	0	0	0	0	0	0	0	0	0	0	0
GUACYC_min	Guanylate Cyclase	Nucleotide interconversion	0	0	0	0	0	0	0	0	0	0	0	0	0	0	0	0	0	0	0	0	0	0	0	0	0	0	0	0	0	0	0	0	0	0	0	0	0	0	0	0	0	0	0	0	0	0	0
GUAD_min	Guanine Deaminase	Purine catabolism	0	0	0	0	0	0	0	0	0	0	0	0	0	0	0	0	0	0	0	0	0	0	0	0	0	0	0	0	0	0	0	0	0	0	0	0	0	0	0	0	0	0	0	0	0	0	0
GUAPRT_min	Guanine Phosphoribosyltransferase	Nucleotide salvage pathway	0	0	0	0	0	0	0	0	0	0	0	0	0	0	0	0	0	0	0	0	0	0	0	0	0	0	0	0	0	0	0	0	0	0	0	0	0	0	0	0	0	0	0	0	0	0	0
GULNDer_min	Gulonate Dehydrogenase, Endoplasmic Reticulum	Pentose phosphate pathway	0	0	0	0	0	0	0	0	0	0	0	0	0	0	0	0	0	0	0	0	0	0	0	0	0	0	0	0	0	0	0	0	0	0	0	0	0	0	0	0	0	0	0	0	0	0	0
GULNter_min	L-Gulonate Endoplasmic Reticular Export	Transport, endoplasmic reticular	0	0	0	0	0	0	0	0	0	0	0	0	0	0	0	0	0	0	0	0	0	0	0	0	0	0	0	0	0	0	0	0	0	0	0	0	0	0	0	0	0	0	0	0	0	0	0
H2CO3D_min	Carboxylic Acid Dissociation	Miscellaneous	-0.18207	-0.0342502	-0.0776436	-0.115825	-0.135721	-0.100509	-0.146435	-0.12063	-0.117384	-0.0536951	-0.127477	-0.123907	-0.152363	-0.0967093	-0.0621329	-0.0621082	-0.0945672	-0.189999	-0.166857	-0.0730799	-0.0615561	-0.123253	-0.313792	-0.148234	-0.0948853	-0.0668474	-0.125814	-0.107002	-0.1401	-0.109092	-0.186852	-0.131432	-0.219189	-0.120793	-0.141856	-0.161007	-0.160051	-0.125896	-0.188989	-0.103098	-0.145856	-0.137613	-0.184425	-0.0798646	-0.105871	-0.124106	-0.144509
H2CO3Dm_min	Carboxylic Acid Dissociation	Miscellaneous	0.00412256	0	0	0	0	0.00824512	0	0	0	0	0	0	0	0	0	0	0	0	0	0	0	0	0	0	0	0	0	0	0	0	0	0	0	0	0	0	0	0	0	0	0	0	0	0	0	0	0
H2O2tly_min	Hydrogen Peroxide Lysosomal Transport via Diffusion	Transport, lysosomal	-26.6825	-10.8435	-12.6062	-10.9987	-26.0037	-33.4904	-18.0782	-28.4847	-22.8101	-15.0263	-40.6244	-43.5373	-35.9382	-22.8753	-17.1381	-15.1566	-16.218	-30.835	-27.8112	-27.6207	-26.363	-42.6013	-33.8076	-58.3929	-44.6236	-27.9783	-46.5355	-38.7794	-31.8986	-22.3451	-36.4493	-17.7158	-29.5619	-33.2415	-46.2548	-37.4821	-26.8539	-25.9206	-26.801	-26.7712	-33.1106	-22.3424	-30.525	-42.1186	-19.8287	-20.5259	-54.1737
H2O2tn_min	Hydrogen Peroxide Nuclear Transport	Transport, nuclear	-0.0518354	-0.0258448	0	0	-0.00499069	-0.0241022	0	-0.0409036	0	0	0	-0.037915	-0.000626123	-0.0221418	0	0	-0.0258566	0	0	0	0	0	-0.0825333	-0.0121271	-0.0486964	0	-0.0622248	-0.0380492	0	0	0	0	-0.0620082	0	-0.000244203	-0.0518929	-0.0599688	0	-0.0523697	0	0	-0.0432541	-0.0622613	0	0	0	-0.0334521
H2O2tp_min	Hydrogen Peroxide Peroxisomal Transport via Diffusion	Transport, peroxisomal	-0.768297	-0.701985	-0.95152	-1.39329	-2.01233	-1.2129	-1.833	-1.06484	-0.441231	-1.12219	-1.3992	-0.842457	-2.34367	-1.00824	-0.705284	-0.653013	-1.26282	-2.71493	-1.80268	-1.18425	-1.00933	-1.70663	-2.76519	-2.10205	-1.94237	-1.17368	-1.71861	-1.64955	-1.55598	-0.95069	-2.0948	-1.22822	-2.17614	-2.05727	-1.46368	-2.61877	-2.2318	-1.87335	-2.48558	-0.952687	-1.85827	-1.05847	-2.71547	-1.0558	-0.62414	-0.922339	-1.389
H2Ot_min	H2O Transport via Diffusion	Transport, extracellular	0	0	0	0	0	0	0	0	0	0	0	0	0	0	0	0	0	0	0	0	0	0	0	0	0	0	0	0	0	0	0	0	0	0	0	0	0	0	0	0	0	0	0	0	0	0	0
H2Otg_min	H2O Transport, Golgi Apparatus	Transport, golgi apparatus	0	0	0	0	0	0	0	0	0	0	0	0	0	0	0	0	0	0	0	0	0	0	0	0	0	0	0	0	0	0	0	0	0	0	0	0	0	0	0	0	0	0	0	0	0	0	0
H2Otly_min	H2O Transport, Lysosomal	Transport, lysosomal	-53.365	-21.687	-25.2123	-21.9973	-52.0073	-66.9808	-36.1563	-56.9693	-45.6202	-30.0526	-81.2488	-87.0746	-71.8763	-45.7506	-34.2763	-30.3133	-32.4359	-61.67	-55.6224	-55.2415	-52.7259	-85.2026	-67.6152	-116.786	-89.2472	-55.9567	-93.0709	-77.5589	-63.7972	-44.6903	-72.8986	-35.4316	-59.1239	-66.483	-92.5096	-74.9641	-53.7078	-51.8412	-53.602	-53.5424	-66.2212	-44.6848	-61.05	-84.2371	-39.6574	-41.0518	-108.347
H2Otm_min	H2O Transport, Mitochondrial	Transport, mitochondrial	0	0	0	0	0	0	0	0	0	0	0	0	0	0	0	0	0	0	0	0	0	0	0	0	0	0	0	0	0	0	0	0	0	0	0	0	0	0	0	0	0	0	0	0	0	0	0
H2Otn_min	H2O Transport, Nuclear	Transport, nuclear	-3.26165	-2.17196	-2.92736	-2.06997	-3.10488	-7.60902	-3.34798	-1.91783	-3.23339	-5.16151	-5.65356	-4.68304	-7.44193	-4.3801	-3.88564	-2.91777	-5.84513	-5.67011	-4.11346	-2.71123	-1.74523	-5.3045	-6.19952	-8.61027	-4.27076	-3.90266	-8.56506	-6.68484	-3.5969	-3.46073	-4.81683	-3.17799	-3.91831	-3.44601	-6.28021	-3.8664	-3.83372	-4.28009	-5.21004	-1.82799	-5.80195	-1.47186	-7.83965	-3.09846	-2.4006	-2.09694	-8.74932
HACD1m_min	3-Hydroxyacyl Coenzyme A Dehydrogenase (Acetoacetyl Coenzyme A), Mitochondrial	Tryptophan metabolism	0	0	0	0	0	0	0	0	0	0	0	0	0	0	0	0	0	0	0	0	0	0	0	0	0	0	0	0	0	0	0	0	0	0	0	0	0	0	0	0	0	0	0	0	0	0	0
HACD1x_min	3-Hydroxyacyl Coenzyme A Dehydrogenase (Acetoacetyl Coenzyme A), Peroxisomal	Tryptophan metabolism	-0.053606	-0.178927	-0.134637	-0.222493	-0.360914	-0.282797	-0.116827	-0.198907	-0.0247496	-0.0630949	-0.233364	-0.0703492	-0.374524	-0.129217	-0.219431	-0.0570165	-0.0299067	-0.136609	-0.11884	-0.0981872	-0.208111	-0.125734	-0.145933	-0.242433	-0.449575	-0.19885	-0.124636	-0.349871	-0.104246	-0.3114	-0.525448	-0.134761	-0.342441	-0.440383	-0.0810259	-0.332733	-0.378011	-0.410743	-0.465295	-0.310503	-0.112886	-0.248448	-0.275753	-0.255042	-0.0506084	-0.278848	-0.18306
HACD9m_min	3-Hydroxyacyl Coenzyme A Dehydrogenase (2-Methylacetoacetyl Coenzyme A), Mitochondrial	Valine, leucine, and isoleucine metabolism	0	0	0	0	0	0	0	0	0	0	0	0	0	0	0	0	0	0	0	0	0	0	0	0	0	0	0	0	0	0	0	0	0	0	0	0	0	0	0	0	0	0	0	0	0	0	0
HAS1_min	Hyaluronan Synthase	Hyaluronan metabolism	0	0	0	0	0	0	0	0	0	0	0	0	0	0	0	0	0	0	0	0	0	0	0	0	0	0	0	0	0	0	0	0	0	0	0	0	0	0	0	0	0	0	0	0	0	0	0
HAS2_min	Hyaluronan Synthase	Hyaluronan metabolism	0	0	0	0	0	0	0	0	0	0	0	0	0	0	0	0	0	0	0	0	0	0	0	0	0	0	0	0	0	0	0	0	0	0	0	0	0	0	0	0	0	0	0	0	0	0	0
HAtly_min	Hyaluronan Transport, Extracellular to Lysosome	Transport, lysosomal	0	0	0	0	0	0	0	0	0	0	0	0	0	0	0	0	0	0	0	0	0	0	0	0	0	0	0	0	0	0	0	0	0	0	0	0	0	0	0	0	0	0	0	0	0	0	0
HCO3_CLt_min	Bicarbonate Transport (Cl-/Hco3- Exchange)	Transport, extracellular	-4.60818	-1.60606	-2.05145	-2.99168	-4.32791	-2.36949	-3.37607	-2.72545	-2.65499	-3.05495	-3.18906	-3.4677	-4.44066	-2.75098	-2.32697	-1.80019	-2.03396	-4.37217	-5.36843	-2.27666	-1.7096	-6.18365	-7.26091	-4.44736	-3.80257	-2.69905	-5.3975	-2.83232	-4.71579	-4.04609	-4.94204	-2.06459	-7.35391	-3.83449	-2.47897	-5.16246	-5.45407	-4.21967	-5.31076	-4.37694	-3.63543	-5.04429	-7.14917	-1.14557	-1.35505	-3.35955	-3.63524
HCO3_NAt_min	Bicarbonate Transport (Na/Hco3 Symport)	Transport, extracellular	0	0	0	0	0	0	0	0	0	0	0	0	0	0	0	0	0	0	0	0	0	0	0	0	0	0	0	0	0	0	0	0	0	0	0	0	0	0	0	0	0	0	0	0	0	0	0
HDCAtr_min	Fatty Acid Transport via Diffusion	Transport, extracellular	0	0	0	0	0	0	0	0	0	0	0	0	0	0	0	0	0	0	0	0	0	0	0	0	0	0	0	0	0	0	0	0	0	0	0	0	0	0	0	0	0	0	0	0	0	-0.716059	0
HEPDECETH_min	Formation of Heptadecanoyl Thanolamide (C17:0)	Glycerophospholipid metabolism	0	0	0	0	0	0	0	0	0	0	0	0	0	0	0	0	0	0	0	0	0	0	0	0	0	0	0	0	0	0	0	0	0	0	0	0	0	0	0	0	0	0	0	0	0	0	0
HEX1_min	Hexokinase (D-Glucose:ATP)	Glycolysis/gluconeogenesis	0	0	0	0	0	0	0	0	0	0	0	0	0	0	0	0	0	0	0	0	0	0	0	0	0	0	0	0	0	0	0	0	0	0	0	0	0	0	0	0	0	0	0	0	0	0	0
HEX7_min	Hexokinase (D-Fructose:ATP)	Fructose and mannose metabolism	0	0	0	0	0	0	0	0	0	0	0	0	0	0	0	0	0	0	0	0	0	0	0	0	0	0	0	0	0	0	0	0	0	0	0	0	0	0	0	0	0	0	0	0	0	0	0
HEXCCOAtx_min	Fatty Acid Intracellular Transport	Transport, peroxisomal	0	0	0	0	0	0	0	0	0	0	0	0	0	0	0	0	0	0	0	0	0	0	0	0	0	0	0	0	0	0	0	0	0	0	0	0	0	0	0	0	0	0	0	0	0	0	0
HEXCOAACBP_min	Transport of Hexanoyl Coenzyme A (N-C6:0CoA) from Mitochondria into Cytosol	Fatty acid oxidation	0	0	0	0	0	0	0	0	0	0	0	0	0	0	0	0	0	0	0	0	0	0	0	0	0	0	0	0	0	0	0	0	0	0	0	0	0	0	0	0	0	0	0	0	0	0	0
HEXDECEETH_min	Formation of C16:1-Ethanolamide	Glycerophospholipid metabolism	0	0	0	0	0	0	0	0	0	0	0	0	0	0	0	0	0	0	0	0	0	0	0	0	0	0	0	0	0	0	0	0	0	0	0	0	0	0	0	0	0	0	0	0	0	0	0
HIBDm_min	3-Hydroxyisobutyrate Dehydrogenase, Mitochondrial	Valine, leucine, and isoleucine metabolism	0	0	0	0	0	0	0	0	0	0	0	0	0	0	0	0	0	0	0	0	0	0	0	0	0	0	0	0	0	0	0	0	0	0	0	0	0	0	0	0	0	0	0	0	0	0	0
HISSNAT5tc_min	Transport of L-Histidine with Symport of Sodium And Antiport of Proton by Snat5 Transporter	Transport, extracellular	-2.78847	-0.783688	-4.15377	-3.63595	-3.42472	-8.1835	-3.6368	-6.38201	-3.94112	-3.85296	-2.28468	-10.2259	-7.34044	0	-6.91434	-8.87794	-5.47088	-2.51271	-4.02292	-2.75991	-3.34791	-2.09568	-3.53171	-3.45015	-6.07942	-0.916292	-2.88177	-10.3436	-3.03447	0	-4.63928	0	-2.33958	-2.95085	-3.69771	-8.26535	-3.19363	-5.06943	-4.61406	-5.33117	-3.31975	0	-3.68393	0	-3.18654	-4.44057	-3.17494
HISt4_min	L-Histidine Transport in via Sodium Symport	Transport, extracellular	0	0	0	0	0	0	0	0	0	0	0	0	0	0	0	0	0	0	0	0	0	0	0	0	0	0	0	0	0	0	0	0	0	0	0	0	0	0	0	0	0	0	0	0	0	0	0
HIStN1_min	Histidine Transport (Na, H Coupled)	Transport, extracellular	0	0	0	0	0	0	0	0	0	0	0	0	0	0	0	0	0	0	0	0	0	0	0	0	0	0	0	0	0	0	0	0	0	0	0	0	0	0	0	0	0	0	0	0	0	0	0
HISyLATtc_min	Transport of L-Histidine by Y+Lat1 Or Y+Lat2 Transporters	Transport, extracellular	0	0	0	0	0	0	0	0	0	0	0	0	0	0	0	0	0	0	0	0	0	0	0	0	0	0	0	0	0	0	0	0	0	0	0	0	0	0	0	0	0	0	0	0	0	0	0
HISyLATthc_min	Transport of Histidine by Y+Lat1 Or Y+Lat2 with Symporter of H	Transport, extracellular	0	0	0	0	0	0	0	0	0	0	0	0	0	0	0	0	0	0	0	0	0	0	0	0	0	0	0	0	0	0	0	0	0	0	0	0	0	0	0	0	0	0	0	0	0	0	0
HMBS_min	Hydroxymethylbilane Synthase	Heme synthesis	0	0	0	0	0	0	0	0	0	0	0	0	0	0	0	0	0	0	0	0	0	0	0	0	0	0	0	0	0	0	0	0	0	0	0	0	0	0	0	0	0	0	0	0	0	0	0
HMGCOASi_min	Hydroxymethylglutaryl Coenzyme A Synthase (Ir)	Cholesterol metabolism	0	0	0	0	0	0	0	0	0	0	0	0	0	0	0	0	0	0	0	0	0	0	0	0	0	0	0	0	0	0	0	0	0	0	0	0	0	0	0	0	0	0	0	0	0	0	0
HMGCOASim_min	Hydroxymethylglutaryl Coenzyme A Synthase (Ir)	Cholesterol metabolism	0	0	0	0	0	0	0	0	0	0	0	0	0	0	0	0	0	0	0	0	0	0	0	0	0	0	0	0	0	0	0	0	0	0	0	0	0	0	0	0	0	0	0	0	0	0	0
HMGCOAtx_min	Hydroxymethylglutaryl Coenzyme A Reversible Peroxisomal Transport	Transport, peroxisomal	-0.305327	-0.281203	-0.366505	-0.312085	-0.814169	-0.483413	-0.542355	-0.351339	-0.283994	-0.194805	-0.576435	-0.343747	-0.721305	-0.359482	-0.285084	-0.305425	-0.176441	-0.876664	-0.707161	-0.439324	-0.250687	-0.716559	-1.11383	-0.69243	-0.848413	-0.472385	-0.798232	-0.668121	-0.602462	-0.408413	-0.841152	-0.503458	-0.896693	-0.815627	-0.46848	-0.936253	-1.04827	-0.525269	-0.916936	-0.392025	-0.670831	-0.428228	-1.07652	-0.445325	-0.258985	-0.346983	-0.301631
HMGLm_min	Hydroxymethylglutaryl Coenzyme A Lyase	Cholesterol metabolism	0	0	0	0	0	0	0	0	0	0	0	0	0	0	0	0	0	0	0	0	0	0	0	0	0	0	0	0	0	0	0	0	0	0	0	0	0	0	0	0	0	0	0	0	0	0	0
HMGLx_min	Hydroxymethylglutaryl Coenzyme A Lyase	Cholesterol metabolism	0	0	0	0	0	0	0	0	0	0	0	0	0	0	0	0	0	0	0	0	0	0	0	0	0	0	0	0	0	0	0	0	0	0	0	0	0	0	0	0	0	0	0	0	0	0	0
HMR_0155_min	HMR_0155	Transport, extracellular	-7.45856	-6.75857	-0.37352	-0.512105	-1.47418	-2.453	-1.12749	-2.53895	-5.0415	0	-2.57743	-0.976006	-1.33181	0	-1.56438	-6.39171	-0.518728	-1.82015	-5.45745	-0.54461	-1.04475	-0.864174	-4.43719	-2.17256	-0.915965	-5.88914	-4.73769	-0.77093	-3.92877	-5.37635	-2.43076	-5.72281	-3.44566	-2.0222	-2.25808	-13.2548	-1.71584	-2.59722	-3.56831	-11.0594	0	-3.55363	0	-0.997652	-1.75347	-3.72487	-0.563728
HMR_0180_min	Butyrate Coenzyme A Ligase	Fatty acid synthesis	0	0	0	0	0	0	0	0	0	0	0	-0.000317043	0	-0.00395787	0	-0.115177	0	0	0	0	0	0	0	0	0	0	0	0	0	0	0	-0.00351617	0	0	0	0	0	0	0	0	0	0	0	0	0	0	0
HMR_0188_min	Long-Chain-Fatty-Acid Coenzyme A Ligase	Fatty acid synthesis	0	0	0	0	0	0	0	0	0	0	0	0	0	0	0	0	0	0	0	0	0	0	0	0	0	0	0	0	0	0	0	0	0	0	0	0	0	0	0	0	0	0	0	0	0	0	0
HMR_0189_min	Palmitoyl Coenzyme A Hydrolase	Fatty acid oxidation	0	0	0	0	0	0	0	0	0	0	0	0	0	0	0	0	0	0	0	0	0	0	0	0	0	0	0	0	0	0	0	0	0	0	0	0	0	0	0	0	0	0	0	0	0	0	0
HMR_0192_min	Long-Chain-Fatty-Acid Coenzyme A Ligase	Fatty acid synthesis	0	0	0	0	0	0	0	0	0	0	0	0	0	0	0	0	0	0	0	0	0	0	0	0	0	0	0	0	0	0	0	0	0	0	0	0	0	0	0	0	0	0	0	0	0	0	0
HMR_0193_min	Palmitoyl Coenzyme A Hydrolase	Fatty acid oxidation	0	0	0	0	0	0	0	0	0	0	0	0	0	0	0	0	0	0	0	0	0	0	0	0	0	0	0	0	0	0	0	0	0	0	0	0	0	0	0	0	0	0	0	0	0	0	0
HMR_0197_min	Palmitoyl Coenzyme A Hydrolase	Fatty acid oxidation	0	0	0	0	0	0	0	0	0	0	0	0	0	0	0	0	0	0	0	0	0	0	0	0	0	0	0	0	0	0	0	0	0	0	0	0	0	0	0	0	0	0	0	0	0	0	0
HMR_0200_min	Long-Chain-Fatty-Acid Coenzyme A Ligase	Fatty acid synthesis	0	0	0	0	0	0	0	0	0	0	0	0	0	0	0	0	0	0	0	0	0	0	0	0	0	0	0	0	0	0	0	0	0	0	0	0	0	0	0	0	0	0	0	0	0	0	0
HMR_0201_min	Palmitoyl Coenzyme A Hydrolase	Fatty acid oxidation	0	0	0	0	0	0	0	0	0	0	0	0	0	0	0	0	0	0	0	0	0	0	0	0	0	0	0	0	0	0	0	0	0	0	0	0	0	0	0	0	0	0	0	0	0	0	0
HMR_0204_min	Long-Chain-Fatty-Acid Coenzyme A Ligase	Fatty acid synthesis	0	0	0	0	0	0	0	0	0	0	0	0	0	0	0	0	0	0	0	0	0	0	0	0	0	0	0	0	0	0	0	0	0	0	0	0	0	0	0	0	0	0	0	0	0	0	0
HMR_0206_min	Palmitoyl Coenzyme A Hydrolase	Fatty acid oxidation	0	0	0	0	0	0	0	0	0	0	0	0	0	0	0	0	0	0	0	0	0	0	0	0	0	0	0	0	0	0	0	0	0	0	0	0	0	0	0	0	0	0	0	0	0	0	0
HMR_0207_min	HMR_0207	Transport, extracellular	0	0	0	0	0	0	0	0	0	0	0	0	0	0	0	0	0	0	0	0	0	0	0	0	0	0	0	0	0	0	0	0	0	0	0	0	0	0	0	0	0	0	0	0	0	0	0
HMR_0209_min	Long-Chain-Fatty-Acid Coenzyme A Ligase	Fatty acid synthesis	0	0	0	0	0	0	0	0	0	0	0	0	0	0	0	0	0	0	0	0	0	0	0	0	0	0	0	0	0	0	0	0	0	0	0	0	0	0	0	0	0	0	0	0	0	0	0
HMR_0210_min	Palmitoyl Coenzyme A Hydrolase	Fatty acid oxidation	0	0	0	0	0	0	0	0	0	0	0	0	0	0	0	0	0	0	0	0	0	0	0	0	0	0	0	0	0	0	0	0	0	0	0	0	0	0	0	0	0	0	0	0	0	0	0
HMR_0214_min	Palmitoyl Coenzyme A Hydrolase	Fatty acid oxidation	0	0	0	0	0	0	0	0	0	0	0	0	0	0	0	0	0	0	0	0	0	0	0	0	0	0	0	0	0	0	0	0	0	0	0	0	0	0	0	0	0	0	0	0	0	0	0
HMR_0230_min	Palmitoyl Coenzyme A Hydrolase	Fatty acid oxidation	0	0	0	0	0	0	0	0	0	0	0	0	0	0	0	0	0	0	0	0	0	0	0	0	0	0	0	0	0	0	0	0	0	0	0	0	0	0	0	0	0	0	0	0	0	0	0
HMR_0233_min	Long-Chain-Fatty-Acid Coenzyme A Ligase	Fatty acid synthesis	0	0	0	0	0	0	0	0	0	0	0	0	0	0	0	0	0	0	0	0	0	0	0	0	0	0	0	0	0	0	0	0	0	0	0	0	0	0	0	0	0	0	0	0	0	0	0
HMR_0234_min	Palmitoyl Coenzyme A Hydrolase	Fatty acid oxidation	0	0	0	0	0	0	0	0	0	0	0	0	0	0	0	0	0	0	0	0	0	0	0	0	0	0	0	0	0	0	0	0	0	0	0	0	0	0	0	0	0	0	0	0	0	0	0
HMR_0238_min	Palmitoyl Coenzyme A Hydrolase	Fatty acid oxidation	0	0	0	0	0	0	0	0	0	0	0	0	0	0	0	0	0	0	0	0	0	0	0	0	0	0	0	0	0	0	0	0	0	0	0	0	0	0	0	0	0	0	0	0	0	0	0
HMR_0241_min	Long-Chain-Fatty-Acid Coenzyme A Ligase	Fatty acid synthesis	0	0	0	0	0	0	0	0	0	0	0	0	0	0	0	0	0	0	0	0	0	0	0	0	0	0	0	0	0	0	0	0	0	0	0	0	0	0	0	0	0	0	0	0	0	0	0
HMR_0242_min	Palmitoyl Coenzyme A Hydrolase	Fatty acid oxidation	0	0	0	0	0	0	0	0	0	0	0	0	0	0	0	0	0	0	0	0	0	0	0	0	0	0	0	0	0	0	0	0	0	0	0	0	0	0	0	0	0	0	0	0	0	0	0
HMR_0245_min	Long-Chain-Fatty-Acid Coenzyme A Ligase	Fatty acid synthesis	0	0	0	0	0	0	0	0	0	0	0	0	0	0	0	0	0	0	0	0	0	0	0	0	0	0	0	0	0	0	0	0	0	0	0	0	0	0	0	0	0	0	0	0	0	0	0
HMR_0246_min	Palmitoyl Coenzyme A Hydrolase	Fatty acid oxidation	0	0	0	0	0	0	0	0	0	0	0	0	0	0	0	0	0	0	0	0	0	0	0	0	0	0	0	0	0	0	0	0	0	0	0	0	0	0	0	0	0	0	0	0	0	0	0
HMR_0255_min	Long-Chain-Fatty-Acid Coenzyme A Ligase	Fatty acid synthesis	0	0	0	0	0	0	0	0	0	0	0	0	0	0	0	0	0	0	0	0	0	0	0	0	0	0	0	0	0	0	0	0	0	0	0	0	0	0	0	0	0	0	0	0	0	0	0
HMR_0256_min	Palmitoyl Coenzyme A Hydrolase	Fatty acid oxidation	0	0	0	0	0	0	0	0	0	0	0	0	0	0	0	0	0	0	0	0	0	0	0	0	0	0	0	0	0	0	0	0	0	0	0	0	0	0	0	0	0	0	0	0	0	0	0
HMR_0259_min	Long-Chain-Fatty-Acid Coenzyme A Ligase	Fatty acid synthesis	0	0	0	0	0	0	0	0	0	0	0	0	0	0	0	0	0	0	0	0	0	0	0	0	0	0	0	0	0	0	0	0	0	0	0	0	0	0	0	0	0	0	0	0	0	0	0
HMR_0260_min	Palmitoyl Coenzyme A Hydrolase	Fatty acid oxidation	0	0	0	0	0	0	0	0	0	0	0	0	0	0	0	0	0	0	0	0	0	0	0	0	0	0	0	0	0	0	0	0	0	0	0	0	0	0	0	0	0	0	0	0	0	0	0
HMR_0261_min	HMR_0261	Transport, extracellular	0	0	0	0	0	0	0	0	0	0	0	0	0	0	0	0	0	0	0	0	0	0	0	0	0	0	0	0	0	0	0	0	0	0	0	0	0	0	0	0	0	0	0	0	0	0	0
HMR_0267_min	Long-Chain-Fatty-Acid Coenzyme A Ligase	Fatty acid synthesis	0	0	0	0	0	0	0	0	0	0	0	0	0	0	0	0	0	0	0	0	0	0	0	0	0	0	0	0	0	0	0	0	0	0	0	0	0	0	0	0	0	0	0	0	0	0	0
HMR_0268_min	Palmitoyl Coenzyme A Hydrolase	Fatty acid oxidation	0	0	0	0	0	0	0	0	0	0	0	0	0	0	0	0	0	0	0	0	0	0	0	0	0	0	0	0	0	0	0	0	0	0	0	0	0	0	0	0	0	0	0	0	0	0	0
HMR_0271_min	Long-Chain-Fatty-Acid Coenzyme A Ligase	Fatty acid synthesis	0	0	0	0	0	0	0	0	0	0	0	0	0	0	0	0	0	0	0	0	0	0	0	0	0	0	0	0	0	0	0	0	0	0	0	0	0	0	0	0	0	0	0	0	0	0	0
HMR_0272_min	Palmitoyl Coenzyme A Hydrolase	Fatty acid oxidation	0	0	0	0	0	0	0	0	0	0	0	0	0	0	0	0	0	0	0	0	0	0	0	0	0	0	0	0	0	0	0	0	0	0	0	0	0	0	0	0	0	0	0	0	0	0	0
HMR_0276_min	Palmitoyl Coenzyme A Hydrolase	Fatty acid oxidation	0	0	0	0	0	0	0	0	0	0	0	0	0	0	0	0	0	0	0	0	0	0	0	0	0	0	0	0	0	0	0	0	0	0	0	0	0	0	0	0	0	0	0	0	0	0	0
HMR_0279_min	Long-Chain-Fatty-Acid Coenzyme A Ligase	Fatty acid synthesis	0	0	0	0	0	0	0	0	0	0	0	0	0	0	0	0	0	0	0	0	0	0	0	0	0	0	0	0	0	0	0	0	0	0	0	0	0	0	0	0	0	0	0	0	0	0	0
HMR_0280_min	Palmitoyl Coenzyme A Hydrolase	Fatty acid oxidation	0	0	0	0	0	0	0	0	0	0	0	0	0	0	0	0	0	0	0	0	0	0	0	0	0	0	0	0	0	0	0	0	0	0	0	0	0	0	0	0	0	0	0	0	0	0	0
HMR_0289_min	Long-Chain-Fatty-Acid Coenzyme A Ligase	Fatty acid synthesis	0	0	0	0	0	0	0	0	0	0	0	0	0	0	0	0	0	0	0	0	0	0	0	0	0	0	0	0	0	0	0	0	0	0	0	0	0	0	0	0	0	0	0	0	0	0	0
HMR_0290_min	Palmitoyl Coenzyme A Hydrolase	Fatty acid oxidation	0	0	0	0	0	0	0	0	0	0	0	0	0	0	0	0	0	0	0	0	0	0	0	0	0	0	0	0	0	0	0	0	0	0	0	0	0	0	0	0	0	0	0	0	0	0	0
HMR_0293_min	Long-Chain-Fatty-Acid Coenzyme A Ligase	Fatty acid synthesis	0	0	0	0	0	0	0	0	0	0	0	0	0	0	0	0	0	0	0	0	0	0	0	0	0	0	0	0	0	0	0	0	0	0	0	0	0	0	0	0	0	0	0	0	0	0	0
HMR_0297_min	Long-Chain-Fatty-Acid Coenzyme A Ligase	Fatty acid synthesis	0	0	0	0	0	0	0	0	0	0	0	0	0	0	0	0	0	0	0	0	0	0	0	0	0	0	0	0	0	0	0	0	0	0	0	0	0	0	0	0	0	0	0	0	0	0	0
HMR_0298_min	Palmitoyl Coenzyme A Hydrolase	Fatty acid oxidation	0	0	0	0	0	0	0	0	0	0	0	0	0	0	0	0	0	0	0	0	0	0	0	0	0	0	0	0	0	0	0	0	0	0	0	0	0	0	0	0	0	0	0	0	0	0	0
HMR_0301_min	Long-Chain-Fatty-Acid Coenzyme A Ligase	Fatty acid synthesis	0	0	0	0	0	0	0	0	0	0	0	0	0	0	0	0	0	0	0	0	0	0	0	0	0	0	0	0	0	0	0	0	0	0	0	0	0	0	0	0	0	0	0	0	0	0	0
HMR_0302_min	Palmitoyl Coenzyme A Hydrolase	Fatty acid oxidation	0	0	0	0	0	0	0	0	0	0	0	0	0	0	0	0	0	0	0	0	0	0	0	0	0	0	0	0	0	0	0	0	0	0	0	0	0	0	0	0	0	0	0	0	0	0	0
HMR_0305_min	Long-Chain-Fatty-Acid Coenzyme A Ligase	Fatty acid synthesis	0	0	0	0	0	0	0	0	0	0	0	0	0	0	0	0	0	0	0	0	0	0	0	0	0	0	0	0	0	0	0	0	0	0	0	0	0	0	0	0	0	0	0	0	0	0	0
HMR_0306_min	Palmitoyl Coenzyme A Hydrolase	Fatty acid oxidation	0	0	0	0	0	0	0	0	0	0	0	0	0	0	0	0	0	0	0	0	0	0	0	0	0	0	0	0	0	0	0	0	0	0	0	0	0	0	0	0	0	0	0	0	0	0	0
HMR_0309_min	Long-Chain-Fatty-Acid Coenzyme A Ligase	Fatty acid synthesis	0	0	0	0	0	0	0	0	0	0	0	0	0	0	0	0	0	0	0	0	0	0	0	0	0	0	0	0	0	0	0	0	0	0	0	0	0	0	0	0	0	0	0	0	0	0	0
HMR_0310_min	Palmitoyl Coenzyme A Hydrolase	Fatty acid oxidation	0	0	0	0	0	0	0	0	0	0	0	0	0	0	0	0	0	0	0	0	0	0	0	0	0	0	0	0	0	0	0	0	0	0	0	0	0	0	0	0	0	0	0	0	0	0	0
HMR_0319_min	Long-Chain-Fatty-Acid Coenzyme A Ligase	Fatty acid synthesis	0	0	0	0	0	0	0	0	0	0	0	0	0	0	0	0	0	0	0	0	0	0	0	0	0	0	0	0	0	0	0	0	0	0	0	0	0	0	0	0	0	0	0	0	0	0	0
HMR_0323_min	Long-Chain-Fatty-Acid Coenzyme A Ligase	Fatty acid synthesis	0	0	0	0	0	0	0	0	0	0	0	0	0	0	0	0	0	0	0	0	0	0	0	0	0	0	0	0	0	0	0	0	0	0	0	0	0	0	0	0	0	0	0	0	0	0	0
HMR_0324_min	Palmitoyl Coenzyme A Hydrolase	Fatty acid oxidation	0	0	0	0	0	0	0	0	0	0	0	0	0	0	0	0	0	0	0	0	0	0	0	0	0	0	0	0	0	0	0	0	0	0	0	0	0	0	0	0	0	0	0	0	0	0	0
HMR_0327_min	Long-Chain-Fatty-Acid Coenzyme A Ligase	Fatty acid synthesis	0	0	0	0	0	0	0	0	0	0	0	0	0	0	0	0	0	0	0	0	0	0	0	0	0	0	0	0	0	0	0	0	0	0	0	0	0	0	0	0	0	0	0	0	0	0	0
HMR_0328_min	Palmitoyl Coenzyme A Hydrolase	Fatty acid oxidation	0	0	0	0	0	0	0	0	0	0	0	0	0	0	0	0	0	0	0	0	0	0	0	0	0	0	0	0	0	0	0	0	0	0	0	0	0	0	0	0	0	0	0	0	0	0	0
HMR_0342_min	Palmitoyl Coenzyme A Hydrolase	Fatty acid oxidation	0	0	0	0	0	0	0	0	0	0	0	0	0	0	0	0	0	0	0	0	0	0	0	0	0	0	0	0	0	0	0	0	0	0	0	0	0	0	0	0	0	0	0	0	0	0	0
HMR_0345_min	Long-Chain-Fatty-Acid Coenzyme A Ligase	Fatty acid synthesis	0	0	0	0	0	0	0	0	0	0	0	0	0	0	0	0	0	0	0	0	0	0	0	0	0	0	0	0	0	0	0	0	0	0	0	0	0	0	0	0	0	0	0	0	0	0	0
HMR_0346_min	Palmitoyl Coenzyme A Hydrolase	Fatty acid oxidation	0	0	0	0	0	0	0	0	0	0	0	0	0	0	0	0	0	0	0	0	0	0	0	0	0	0	0	0	0	0	0	0	0	0	0	0	0	0	0	0	0	0	0	0	0	0	0
HMR_0350_min	Palmitoyl Coenzyme A Hydrolase	Fatty acid oxidation	0	0	0	0	0	0	0	0	0	0	0	0	0	0	0	0	0	0	0	0	0	0	0	0	0	0	0	0	0	0	0	0	0	0	0	0	0	0	0	0	0	0	0	0	0	0	0
HMR_0354_min	Palmitoyl Coenzyme A Hydrolase	Fatty acid oxidation	0	0	0	0	0	0	0	0	0	0	0	0	0	0	0	0	0	0	0	0	0	0	0	0	0	0	0	0	0	0	0	0	0	0	0	0	0	0	0	0	0	0	0	0	0	0	0
HMR_0358_min	Palmitoyl Coenzyme A Hydrolase	Fatty acid oxidation	0	0	0	0	0	0	0	0	0	0	0	0	0	0	0	0	0	0	0	0	0	0	0	0	0	0	0	0	0	0	0	0	0	0	0	0	0	0	0	0	0	0	0	0	0	0	0
HMR_0362_min	Palmitoyl Coenzyme A Hydrolase	Fatty acid oxidation	0	0	0	0	0	0	0	0	0	0	0	0	0	0	0	0	0	0	0	0	0	0	0	0	0	0	0	0	0	0	0	0	0	0	0	0	0	0	0	0	0	0	0	0	0	0	0
HMR_0366_min	Palmitoyl Coenzyme A Hydrolase	Fatty acid oxidation	0	0	0	0	0	0	0	0	0	0	0	0	0	0	0	0	0	0	0	0	0	0	0	0	0	0	0	0	0	0	0	0	0	0	0	0	0	0	0	0	0	0	0	0	0	0	0
HMR_0370_min	Palmitoyl Coenzyme A Hydrolase	Fatty acid oxidation	0	0	0	0	0	0	0	0	0	0	0	0	0	0	0	0	0	0	0	0	0	0	0	0	0	0	0	0	0	0	0	0	0	0	0	0	0	0	0	0	0	0	0	0	0	0	0
HMR_0374_min	Palmitoyl Coenzyme A Hydrolase	Fatty acid oxidation	0	0	0	0	0	0	0	0	0	0	0	0	0	0	0	0	0	0	0	0	0	0	0	0	0	0	0	0	0	0	0	0	0	0	0	0	0	0	0	0	0	0	0	0	0	0	0
HMR_0378_min	Palmitoyl Coenzyme A Hydrolase	Fatty acid oxidation	0	0	0	0	0	0	0	0	0	0	0	0	0	0	0	0	0	0	0	0	0	0	0	0	0	0	0	0	0	0	0	0	0	0	0	0	0	0	0	0	0	0	0	0	0	0	0
HMR_0381_min	Long-Chain-Fatty-Acid Coenzyme A Ligase	Fatty acid synthesis	0	0	0	0	0	0	0	0	0	0	0	0	0	0	0	0	0	0	0	0	0	0	0	0	0	0	0	0	0	0	0	0	0	0	0	0	0	0	0	0	0	0	0	0	0	0	0
HMR_0382_min	Palmitoyl Coenzyme A Hydrolase	Fatty acid oxidation	0	0	0	0	0	0	0	0	0	0	0	0	0	0	0	0	0	0	0	0	0	0	0	0	0	0	0	0	0	0	0	0	0	0	0	0	0	0	0	0	0	0	0	0	0	0	0
HMR_0385_min	Long-Chain-Fatty-Acid Coenzyme A Ligase	Fatty acid synthesis	0	0	0	0	0	0	0	0	0	0	0	0	0	0	0	0	0	0	0	0	0	0	0	0	0	0	0	0	0	0	0	0	0	0	0	0	0	0	0	0	0	0	0	0	0	0	0
HMR_0386_min	Palmitoyl Coenzyme A Hydrolase	Fatty acid oxidation	0	0	0	0	0	0	0	0	0	0	0	0	0	0	0	0	0	0	0	0	0	0	0	0	0	0	0	0	0	0	0	0	0	0	0	0	0	0	0	0	0	0	0	0	0	0	0
HMR_0389_min	Long-Chain-Fatty-Acid Coenzyme A Ligase	Fatty acid synthesis	0	0	0	0	0	0	0	0	0	0	0	0	0	0	0	0	0	0	0	0	0	0	0	0	0	0	0	0	0	0	0	0	0	0	0	0	0	0	0	0	0	0	0	0	0	0	0
HMR_0390_min	Palmitoyl Coenzyme A Hydrolase	Fatty acid oxidation	0	0	0	0	0	0	0	0	0	0	0	0	0	0	0	0	0	0	0	0	0	0	0	0	0	0	0	0	0	0	0	0	0	0	0	0	0	0	0	0	0	0	0	0	0	0	0
HMR_0393_min	Long-Chain-Fatty-Acid Coenzyme A Ligase	Fatty acid synthesis	0	0	0	0	0	0	0	0	0	0	0	0	0	0	0	0	0	0	0	0	0	0	0	0	0	0	0	0	0	0	0	0	0	0	0	0	0	0	0	0	0	0	0	0	0	0	0
HMR_0394_min	Palmitoyl Coenzyme A Hydrolase	Fatty acid oxidation	0	0	0	0	0	0	0	0	0	0	0	0	0	0	0	0	0	0	0	0	0	0	0	0	0	0	0	0	0	0	0	0	0	0	0	0	0	0	0	0	0	0	0	0	0	0	0
HMR_0395_min	HMR_0395	Transport, extracellular	0	0	0	0	0	0	0	0	0	0	0	0	0	0	0	0	0	0	0	0	0	0	0	0	0	0	0	0	0	0	0	0	0	0	0	0	0	0	0	0	0	0	0	0	0	0	0
HMR_0398_min	Palmitoyl Coenzyme A Hydrolase	Fatty acid oxidation	0	0	0	0	0	0	0	0	0	0	0	0	0	0	0	0	0	0	0	0	0	0	0	0	0	0	0	0	0	0	0	0	0	0	0	0	0	0	0	0	0	0	0	0	0	0	0
HMR_0402_min	Palmitoyl Coenzyme A Hydrolase	Fatty acid oxidation	0	0	0	0	0	0	0	0	0	0	0	0	0	0	0	0	0	0	0	0	0	0	0	0	0	0	0	0	0	0	0	0	0	0	0	0	0	0	0	0	0	0	0	0	0	0	0
HMR_0406_min	Palmitoyl Coenzyme A Hydrolase	Fatty acid oxidation	0	0	0	0	0	0	0	0	0	0	0	0	0	0	0	0	0	0	0	0	0	0	0	0	0	0	0	0	0	0	0	0	0	0	0	0	0	0	0	0	0	0	0	0	0	0	0
HMR_0410_min	Palmitoyl Coenzyme A Hydrolase	Fatty acid oxidation	0	0	0	0	0	0	0	0	0	0	0	0	0	0	0	0	0	0	0	0	0	0	0	0	0	0	0	0	0	0	0	0	0	0	0	0	0	0	0	0	0	0	0	0	0	0	0
HMR_0414_min	Palmitoyl Coenzyme A Hydrolase	Fatty acid oxidation	0	0	0	0	0	0	0	0	0	0	0	0	0	0	0	0	0	0	0	0	0	0	0	0	0	0	0	0	0	0	0	0	0	0	0	0	0	0	0	0	0	0	0	0	0	0	0
HMR_0418_min	Palmitoyl Coenzyme A Hydrolase	Fatty acid oxidation	0	0	0	0	0	0	0	0	0	0	0	0	0	0	0	0	0	0	0	0	0	0	0	0	0	0	0	0	0	0	0	0	0	0	0	0	0	0	0	0	0	0	0	0	0	0	0
HMR_0422_min	Palmitoyl Coenzyme A Hydrolase	Fatty acid oxidation	0	0	0	0	0	0	0	0	0	0	0	0	0	0	0	0	0	0	0	0	0	0	0	0	0	0	0	0	0	0	0	0	0	0	0	0	0	0	0	0	0	0	0	0	0	0	0
HMR_0426_min	Palmitoyl Coenzyme A Hydrolase	Fatty acid oxidation	0	0	0	0	0	0	0	0	0	0	0	0	0	0	0	0	0	0	0	0	0	0	0	0	0	0	0	0	0	0	0	0	0	0	0	0	0	0	0	0	0	0	0	0	0	0	0
HMR_0429_min	Long-Chain-Fatty-Acid Coenzyme A Ligase	Fatty acid synthesis	0	0	0	0	0	0	0	0	0	0	0	0	0	0	0	0	0	0	0	0	0	0	0	0	0	0	0	0	0	0	0	0	0	0	0	0	0	0	0	0	0	0	0	0	0	0	0
HMR_0430_min	Palmitoyl Coenzyme A Hydrolase	Fatty acid oxidation	0	0	0	0	0	0	0	0	0	0	0	0	0	0	0	0	0	0	0	0	0	0	0	0	0	0	0	0	0	0	0	0	0	0	0	0	0	0	0	0	0	0	0	0	0	0	0
HMR_0433_min	Long-Chain-Fatty-Acid Coenzyme A Ligase	Fatty acid synthesis	0	0	0	0	0	0	0	0	0	0	0	0	0	0	0	0	0	0	0	0	0	0	0	0	0	0	0	0	0	0	0	0	0	0	0	0	0	0	0	0	0	0	0	0	0	0	0
HMR_0434_min	Palmitoyl Coenzyme A Hydrolase	Fatty acid oxidation	0	0	0	0	0	0	0	0	0	0	0	0	0	0	0	0	0	0	0	0	0	0	0	0	0	0	0	0	0	0	0	0	0	0	0	0	0	0	0	0	0	0	0	0	0	0	0
HMR_0437_min	Long-Chain-Fatty-Acid Coenzyme A Ligase	Fatty acid synthesis	0	0	0	0	0	0	0	0	0	0	0	0	0	0	0	0	0	0	0	0	0	0	0	0	0	0	0	0	0	0	0	0	0	0	0	0	0	0	0	0	0	0	0	0	0	0	0
HMR_0438_min	Palmitoyl Coenzyme A Hydrolase	Fatty acid oxidation	0	0	0	0	0	0	0	0	0	0	0	0	0	0	0	0	0	0	0	0	0	0	0	0	0	0	0	0	0	0	0	0	0	0	0	0	0	0	0	0	0	0	0	0	0	0	0
HMR_0467_min	HMR_0467	Transport, endoplasmic reticular	-0.832121	-0.100479	-1.03548	-0.76866	-0.389427	-0.350197	-1.42016	-0.0506352	0	-1.14853	-0.853567	-0.0668763	-1.11979	-0.696744	-0.146015	-0.0803163	-0.457096	-1.91023	-0.442699	-0.533761	0	-0.568148	-1.68481	-1.29124	-0.560283	0	-0.315611	-0.264972	-0.324679	-0.587089	-0.468765	-0.266027	0	-0.209282	-0.870109	-0.420056	-0.796855	-0.676468	-0.618128	0	-1.01473	0	-0.84317	-0.545463	-0.230296	0	-0.568954
HMR_0482_min	Sn-Glycerol-3-Phosphate: (Acceptor) 2-Oxidoreductase	Glycerophospholipid metabolism	0	0	0	0	0	0	0	0	0	0	0	0	0	0	0	0	0	0	0	0	0	0	0	0	0	0	0	0	0	0	0	0	0	0	0	0	0	0	0	0	0	0	0	0	0	0	0
HMR_0593_min	1-Acylglycerol-3-Phosphate O-Acyltransferase	Glycerophospholipid metabolism	0	0	0	0	0	0	0	0	0	0	0	0	0	0	0	0	0	0	0	0	0	0	0	0	0	0	0	0	0	0	0	0	0	0	0	0	0	0	0	0	0	0	0	0	0	0	0
HMR_0597_min	Phosphatidate Phosphatase	Glycerophospholipid metabolism	0	0	0	0	0	0	0	0	0	0	0	0	0	0	0	0	0	0	0	0	0	0	0	0	0	0	0	0	0	0	0	0	0	0	0	0	0	0	0	0	0	0	0	0	0	0	0
HMR_0598_min	Phosphatidate Phosphatase	Glycerophospholipid metabolism	0	0	0	0	0	0	0	0	0	0	0	0	0	0	0	0	0	0	0	0	0	0	0	0	0	0	0	0	0	0	0	0	0	0	0	0	0	0	0	0	0	0	0	0	0	0	0
HMR_0601_min	Phosphatidate Phosphatase	Glycerophospholipid metabolism	0	0	0	0	0	0	0	0	0	0	0	0	0	0	0	0	0	0	0	0	0	0	0	0	0	0	0	0	0	0	0	0	0	0	0	0	0	0	0	0	0	0	0	0	0	0	0
HMR_0614_min	Ethanolaminephosphotransferase	Glycerophospholipid metabolism	0	0	0	0	0	0	0	0	0	0	0	0	0	0	0	0	0	0	0	0	0	0	0	0	0	0	0	0	0	0	0	0	0	0	0	0	0	0	0	0	0	0	0	0	0	0	0
HMR_0625_min	Diacylglycerol Cholinephosphotransferase	Glycerophospholipid metabolism	0	0	0	0	0	0	0	0	0	0	0	0	0	0	0	0	0	0	0	0	0	0	0	0	0	0	0	0	0	0	0	0	0	0	0	0	0	0	0	0	0	0	0	0	0	0	0
HMR_0629_min	Phospholipase D	Glycerophospholipid metabolism	0	0	0	0	0	0	0	0	0	0	0	0	0	0	0	0	0	0	0	0	0	0	0	0	0	0	0	0	0	0	0	0	0	0	0	0	0	0	0	0	0	0	0	0	0	0	0
HMR_0634_min	Phosphatidylcholine:Sterol O-Acyltransferase	Glycerophospholipid metabolism	0	0.00282694	0.00282694	0	0	0.00282694	0	0.00282694	0.00282694	0	0	0.00282694	0	0.00282694	0.00282694	0.00282694	0	0	0	0.00282694	0	0.00282694	0	0.00282694	0.00282694	0.00282694	0.00282694	0.00282694	0.00282694	0	0.00282694	0.00282694	0.00282694	0.00282694	0	0.00282694	0.00282694	0.00282694	0	0.00282694	0	0	0.00282694	0.00282694	0.00282694	0	0.00282694
HMR_0642_min	Phospholipase D	Glycerophospholipid metabolism	0	0	0	0	0	0	0	0	0	0	0	0	0	0	0	0	0	0	0	0	0	0	0	0	0	0	0	0	0	0	0	0	0	0	0	0	0	0	0	0	0	0	0	0	0	0	0
HMR_0672_min	Triacylglycerol Lipase	Glycerophospholipid metabolism	0	0	0	0	0	0	0	0	0	0	0	0	0	0	0	0	0	0	0	0	0	0	0	0	0	0	0	0	0	0	0	0	0	0	0	0	0	0	0	0	0	0	0	0	0	0	0
HMR_0678_min	Acylglycerol Kinase	Glycerophospholipid metabolism	0	0	0	0	0	0	0	0	0	0	0	0	0	0	0	0	0	0	0	0	0	0	0	0	0	0	0	0	0	0	0	0	0	0	0	0	0	0	0	0	0	0	0	0	0	0	0
HMR_0753_min	Ceramidase	Sphingolipid metabolism	-1.84193	-1.02099	-1.76827	-1.03277	-3.13836	-1.73978	-1.78335	-2.38627	-1.91035	-0.44923	-2.06748	-2.06798	-2.30706	-1.42598	-1.27036	-1.06344	-1.122	-3.42117	-2.43973	-1.62991	-1.66594	-2.54512	-2.57301	-2.46847	-2.42833	-1.92493	-2.06098	-1.60864	-1.80632	-1.61622	-2.26002	-1.69354	-2.08462	-2.08883	-2.35167	-2.60436	-2.026	-1.68191	-3.05701	-1.46971	-2.31554	-1.73981	-3.04764	-2.0413	-1.60045	-1.41811	-1.66648
HMR_0758_min	Sphingosine N-Acyltransferase	Sphingolipid metabolism	0	0	0	0	0	0	0	0	0	0	0	0	0	0	0	0	0	0	0	0	0	0	0	0	0	0	0	0	0	0	0	0	0	0	0	0	0	0	0	0	0	0	0	0	0	0	0
HMR_0761_min	Ceramide Glucosyltransferase	Sphingolipid metabolism	0	0	0	0	0	0	0	0	0	0	0	0	0	0	0	0	0	0	0	0	0	0	0	0	0	0	0	0	0	0	0	0	0	0	0	0	0	0	0	0	0	0	0	0	0	0	0
HMR_0765_min	HMR_0765	Sphingolipid metabolism	0	0	0	0	0	0	0	0	0	0	0	0	0	0	0	0	0	0	0	0	0	0	0	0	0	0	0	0	0	0	0	0	0	0	0	0	0	0	0	0	0	0	0	0	0	0	0
HMR_0767_min	Phosphatidate Phosphatase	Sphingolipid metabolism	0	0	0	0	0	0	0	0	0	0	0	0	0	0	0	0	0	0	0	0	0	0	0	0	0	0	0	0	0	0	0	0	0	0	0	0	0	0	0	0	0	0	0	0	0	0	0
HMR_0770_min	HMR_0770	Transport, extracellular	-0.994289	-0.11684	-0.935912	-0.554799	-1.02013	-0.452689	-0.998225	-0.436452	-0.297061	-0.299487	-0.866739	-0.163287	-1.09178	-0.647412	-0.20432	-0.148089	-0.506434	-1.68738	-0.944417	-0.574591	-0.256129	-0.835213	-1.69138	-1.06804	-0.801292	-0.175384	-0.510182	-0.28743	-0.513311	-0.880886	-0.728409	-0.382142	-0.382678	-0.279055	-0.97485	-0.746475	-1.05528	-0.740784	-1.01844	-0.092204	-1.06897	-0.344256	-1.12979	-0.621471	-0.279017	-0.13322	-0.652787
HMR_0775_min	Phosphatidate Phosphatase	Sphingolipid metabolism	0	0	0	0	0	0	0	0	0	0	0	0	0	0	0	0	0	0	0	0	0	0	0	0	0	0	0	0	0	0	0	0	0	0	0	0	0	0	0	0	0	0	0	0	0	0	0
HMR_0783_min	Phosphatidate Phosphatase	Sphingolipid metabolism	0	0	0	0	0	0	0	0	0	0	0	0	0	0	0	0	0	0	0	0	0	0	0	0	0	0	0	0	0	0	0	0	0	0	0	0	0	0	0	0	0	0	0	0	0	0	0
HMR_0793_min	Galactosylceramidase	Glycosphingolipid metabolism	0	0	0	0	0	0	0	0	0	0	0	0	0	0	0	0	0	0	0	0	0	0	0	0	0	0	0	0	0	0	0	0	0	0	0	0	0	0	0	0	0	0	0	0	0	0	0
HMR_0795_min	Sphingomyelin Phosphodiesterase	Sphingolipid metabolism	0	0	0	0	0	0	0	0	0	0	0	0	0	0	0	0	0	0	0	0	0	0	0	0	0	0	0	0	0	0	0	0	0	0	0	0	0	0	0	0	0	0	0	0	0	0	0
HMR_0803_min	Alpha-Galactosidase	Glycosphingolipid metabolism	0	0	0	0	0	0	0	0	0	0	0	0	0	0	0	0	0	0	0	0	0	0	0	0	0	0	0	0	0	0	0	0	0	0	0	0	0	0	0	0	0	0	0	0	0	0	0
HMR_0805_min	Globotriaosylceramide 3-Beta-N-Acetylgalactosaminyltransferase	Glycosphingolipid metabolism	0	0	0	0	0	0	0	0	0	0	0	0	0	0	0	0	0	0	0	0	0	0	0	0	0	0	0	0	0	0	0	0	0	0	0	0	0	0	0	0	0	0	0	0	0	0	0
HMR_0807_min	Beta-N-Acetylhexosaminidase	Glycosphingolipid metabolism	0	0	0	0	0	0	0	0	0	0	0	0	0	0	0	0	0	0	0	0	0	0	0	0	0	0	0	0	0	0	0	0	0	0	0	0	0	0	0	0	0	0	0	0	0	0	0
HMR_0808_min	Beta-N-Acetylhexosaminidase	Glycosphingolipid metabolism	0	0	0	0	0	0	0	0	0	0	0	0	0	0	0	0	0	0	0	0	0	0	0	0	0	0	0	0	0	0	0	0	0	0	0	0	0	0	0	0	0	0	0	0	0	0	0
HMR_0810_min	Globoside Alpha-N-Acetylgalactosaminyltransferase	Glycosphingolipid metabolism	0	0	0	0	0	0	0	0	0	0	0	0	0	0	0	0	0	0	0	0	0	0	0	0	0	0	0	0	0	0	0	0	0	0	0	0	0	0	0	0	0	0	0	0	0	0	0
HMR_0811_min	Alpha-N-Acetylgalactosaminidase	Glycosphingolipid metabolism	0	0	0	0	0	0	0	0	0	0	0	0	0	0	0	0	0	0	0	0	0	0	0	0	0	0	0	0	0	0	0	0	0	0	0	0	0	0	0	0	0	0	0	0	0	0	0
HMR_0815_min	(N-Acetylneuraminyl)-Galactosylglucosylceramide N-Acetylgalactosaminyltransferase	Glycosphingolipid metabolism	0	0	0	0	0	0	0	0	0	0	0	0	0	0	0	0	0	0	0	0	0	0	0	0	0	0	0	0	0	0	0	0	0	0	0	0	0	0	0	0	0	0	0	0	0	0	0
HMR_0817_min	Beta-Galactoside Alpha-2, 3-Sialyltransferase	Glycosphingolipid metabolism	0	0	0	0	0	0	0	0	0	0	0	0	0	0	0	0	0	0	0	0	0	0	0	0	0	0	0	0	0	0	0	0	0	0	0	0	0	0	0	0	0	0	0	0	0	0	0
HMR_0820_min	Lactosylceramide Alpha-2, 3-Sialyltransferase	Glycosphingolipid metabolism	0	0	0	0	0	0	0	0	0	0	0	0	0	0	0	0	0	0	0	0	0	0	0	0	0	0	0	0	0	0	0	0	0	0	0	0	0	0	0	0	0	0	0	0	0	0	0
HMR_0821_min	Beta-N-Acetylhexosaminidase	Glycosphingolipid metabolism	0	0	0	0	0	0	0	0	0	0	0	0	0	0	0	0	0	0	0	0	0	0	0	0	0	0	0	0	0	0	0	0	0	0	0	0	0	0	0	0	0	0	0	0	0	0	0
HMR_0823_min	HMR_0823	Glycosphingolipid metabolism	0	0	0	0	0	0	0	0	0	0	0	0	0	0	0	0	0	0	0	0	0	0	0	0	0	0	0	0	0	0	0	0	0	0	0	0	0	0	0	0	0	0	0	0	0	0	0
HMR_0824_min	Lactosylceramide Alpha-2, 3-Sialyltransferase	Glycosphingolipid metabolism	0	0	0	0	0	0	0	0	0	0	0	0	0	0	0	0	0	0	0	0	0	0	0	0	0	0	0	0	0	0	0	0	0	0	0	0	0	0	0	0	0	0	0	0	0	0	0
HMR_0825_min	Exo-Alpha-Sialidase	Glycosphingolipid metabolism	0	0	0	0	0	0	0	0	0	0	0	0	0	0	0	0	0	0	0	0	0	0	0	0	0	0	0	0	0	0	0	0	0	0	0	0	0	0	0	0	0	0	0	0	0	0	0
HMR_0827_min	(N-Acetylneuraminyl)-Galactosylglucosylceramide N-Acetylgalactosaminyltransferase	Glycosphingolipid metabolism	0	0	0	0	0	0	0	0	0	0	0	0	0	0	0	0	0	0	0	0	0	0	0	0	0	0	0	0	0	0	0	0	0	0	0	0	0	0	0	0	0	0	0	0	0	0	0
HMR_0828_min	Beta-N-Acetylhexosaminidase	Glycosphingolipid metabolism	0	0	0	0	0	0	0	0	0	0	0	0	0	0	0	0	0	0	0	0	0	0	0	0	0	0	0	0	0	0	0	0	0	0	0	0	0	0	0	0	0	0	0	0	0	0	0
HMR_0837_min	Beta-Galactoside Alpha-2, 3-Sialyltransferase	Glycosphingolipid metabolism	0	0	0	0	0	0	0	0	0	0	0	0	0	0	0	0	0	0	0	0	0	0	0	0	0	0	0	0	0	0	0	0	0	0	0	0	0	0	0	0	0	0	0	0	0	0	0
HMR_0844_min	Beta-Galactoside Alpha-2, 3-Sialyltransferase	Glycosphingolipid metabolism	0	0	0	0	0	0	0	0	0	0	0	0	0	0	0	0	0	0	0	0	0	0	0	0	0	0	0	0	0	0	0	0	0	0	0	0	0	0	0	0	0	0	0	0	0	0	0
HMR_0849_min	Lactosylceramide Alpha-2, 3-Sialyltransferase	Glycosphingolipid metabolism	0	0	0	0	0	0	0	0	0	0	0	0	0	0	0	0	0	0	0	0	0	0	0	0	0	0	0	0	0	0	0	0	0	0	0	0	0	0	0	0	0	0	0	0	0	0	0
HMR_0859_min	Lactosylceramide 1, 3-N-Acetyl-Beta-D-Glucosaminyltransferase	Glycosphingolipid metabolism	0	0	0	0	0	0	0	0	0	0	0	0	0	0	0	0	0	0	0	0	0	0	0	0	0	0	0	0	0	0	0	0	0	0	0	0	0	0	0	0	0	0	0	0	0	0	0
HMR_0875_min	HMR_0875	Glycosphingolipid metabolism	0	0	0	0	0	0	0	0	0	0	0	0	0	0	0	0	0	0	0	0	0	0	0	0	0	0	0	0	0	0	0	0	0	0	0	0	0	0	0	0	0	0	0	0	0	0	0
HMR_0876_min	Neolactotetraosylceramide Alpha-2, 3-Sialyltransferase	Glycosphingolipid metabolism	0	0	0	0	0	0	0	0	0	0	0	0	0	0	0	0	0	0	0	0	0	0	0	0	0	0	0	0	0	0	0	0	0	0	0	0	0	0	0	0	0	0	0	0	0	0	0
HMR_0878_min	4-Galactosyl-N-Acetylglucosaminide 3-Alpha-L-Fucosyltransferase	Glycosphingolipid metabolism	0	0	0	0	0	0	0	0	0	0	0	0	0	0	0	0	0	0	0	0	0	0	0	0	0	0	0	0	0	0	0	0	0	0	0	0	0	0	0	0	0	0	0	0	0	0	0
HMR_0889_min	N-Acetyllactosaminide Beta-1, 3-N-Acetylglucosaminyltransferase	Glycosphingolipid metabolism	0	0	0	0	0	0	0	0	0	0	0	0	0	0	0	0	0	0	0	0	0	0	0	0	0	0	0	0	0	0	0	0	0	0	0	0	0	0	0	0	0	0	0	0	0	0	0
HMR_0890_min	HMR_0890	Glycosphingolipid metabolism	0	0	0	0	0	0	0	0	0	0	0	0	0	0	0	0	0	0	0	0	0	0	0	0	0	0	0	0	0	0	0	0	0	0	0	0	0	0	0	0	0	0	0	0	0	0	0
HMR_0910_min	HMR_0910	Glycosphingolipid metabolism	0	0	0	0	0	0	0	0	0	0	0	0	0	0	0	0	0	0	0	0	0	0	0	0	0	0	0	0	0	0	0	0	0	0	0	0	0	0	0	0	0	0	0	0	0	0	0
HMR_0912_min	UDP-Alpha-D-Galactose:Sphingosine 1-Beta-Galactosyltransferase	Glycosphingolipid metabolism	0	0	0	0	0	0	0	0	0	0	0	0	0	0	0	0	0	0	0	0	0	0	0	0	0	0	0	0	0	0	0	0	0	0	0	0	0	0	0	0	0	0	0	0	0	0	0
HMR_0913_min	HMR_0913	Transport, lysosomal	0	0	0	0	0	0	0	0	0	0	0	0	0	0	0	0	0	0	0	0	0	0	0	0	0	0	0	0	0	0	0	0	0	0	0	0	0	0	0	0	0	0	0	0	0	0	0
HMR_0942_min	Unspecific Monooxygenase	Arachidonic acid metabolism	0	0	0	0	0	0	0	0	0	0	0	0	0	0	0	0	0	0	0	0	0	0	0	0	0	0	0	0	0	0	0	0	0	0	0	0	0	0	0	0	0	0	0	0	0	0	0
HMR_0946_min	Unspecific Monooxygenase	Arachidonic acid metabolism	0	0	0	0	0	0	0	0	0	0	0	0	0	0	0	0	0	0	0	0	0	0	0	0	0	0	0	0	0	0	0	0	0	0	0	0	0	0	0	0	0	0	0	0	0	0	0
HMR_0950_min	HMR_0950	Arachidonic acid metabolism	0	0	0	0	0	0	0	0	0	0	0	0	0	0	0	0	0	0	0	0	0	0	0	0	0	0	0	0	0	0	0	0	0	0	0	0	0	0	0	0	0	0	0	0	0	0	0
HMR_0954_min	HMR_0954	Arachidonic acid metabolism	0	0	0	0	0	0	0	0	0	0	0	0	0	0	0	0	0	0	0	0	0	0	0	0	0	0	0	0	0	0	0	0	0	0	0	0	0	0	0	0	0	0	0	0	0	0	0
HMR_1030_min	Arachidonate:Oxygen 12-Oxidoreductase	Arachidonic acid metabolism	0	0	0	0	0	0	0	0	0	0	0	0	0	0	0	0	0	0	0	0	0	0	0	0	0	0	0	0	0	0	0	0	0	0	0	0	0	0	0	0	0	0	0	0	0	0	0
HMR_1037_min	Arachidonate 12-Lipoxygenase	Arachidonic acid metabolism	0	0	0	0	0	0	0	0	0	0	0	0	0	0	0	0	0	0	0	0	0	0	0	0	0	0	0	0	0	0	0	0	0	0	0	0	0	0	0	0	0	0	0	0	0	0	0
HMR_1095_min	HMR_1095	Transport, nuclear	-6.17085	-3.37889	-3.90973	-2.11931	-8.30804	-4.07206	-4.98145	-3.45046	-3.37026	-1.32107	-4.80975	-4.16744	-4.82947	-2.82063	-5.76154	-4.75053	-4.03563	-9.99714	-6.22314	-3.48643	-1.78899	-6.07082	-11.2491	-5.66256	-3.23675	-7.08629	-10.3006	-7.63232	-4.80829	-4.98513	-4.9963	-3.8748	-4.42864	-4.77456	-5.57728	-6.32566	-3.65743	-4.09687	-6.96677	-5.83926	-5.3257	-2.57842	-7.66085	-2.56532	-2.6159	-3.05236	-5.54099
HMR_1102_min	Carbonyl Reductase (NADPH)	Leukotriene metabolism	0	0	0	0	0	0	0	0	0	0	0	0	0	0	0	0	0	0	0	0	0	0	0	0	0	0	0	0	0	0	0	0	0	0	0	0	0	0	0	0	0	0	0	0	0	0	0
HMR_1104_min	HMR_1104	Transport, peroxisomal	-2.93803	-1.29676	-1.94245	-2.76528	-2.74969	-2.01457	-2.16889	-1.98296	-1.42572	-2.59011	-3.99897	-2.64952	-4.91063	-3.11288	-0.863584	-0.859571	-1.88722	-3.94167	-4.54077	-2.1091	-1.93896	-3.08488	-4.23752	-4.99265	-3.47916	-1.56047	-2.69056	-2.5333	-3.25513	-3.52288	-4.05213	-2.4617	-3.23687	-3.1617	-1.61123	-4.12687	-2.86002	-3.77044	-4.10129	-2.55877	-3.51004	-3.00127	-4.41518	-3.9042	-2.58282	-1.7922	-1.82056
HMR_1127_min	Leukotriene-B4 20-Monooxygenase	Leukotriene metabolism	0	0	0	0	0	0	0	0	0	0	0	0	0	0	0	0	0	0	0	0	0	0	0	0	0	0	0	0	0	0	0	0	0	0	0	0	0	0	0	0	0	0	0	0	0	0	0
HMR_1129_min	Alcohol Dehydrogenase	Leukotriene metabolism	-0.152905	-0.0203555	-0.133679	-0.0243909	-0.755615	-0.23814	-0.299895	-0.177137	-0.127804	-0.14934	-0.331618	-0.114385	-0.498967	-0.203503	-0.0868422	-0.104588	-0.0170509	-0.824758	-0.515887	-0.286998	-0.217781	-0.30665	-0.236546	-0.447817	-0.333976	-0.0516084	-0.278101	-0.178471	-0.108491	-0.17804	-0.246813	-0.167463	-0.0459776	-0.0921226	-0.427121	-0.305404	-0.179864	-0.397187	-0.561135	-0.0971693	-0.441837	-0.0873188	-0.392023	-0.222027	-0.0734214	-0.102613	-0.0189833
HMR_1135_min	HMR_1135	Transport, peroxisomal	-2.93803	-1.29676	-1.94245	-2.76528	-2.74969	-2.01457	-2.16889	-1.98296	-1.42572	-2.59011	-3.99897	-2.64952	-4.91063	-3.11288	-0.863584	-0.859571	-1.88722	-3.94167	-4.54077	-2.1091	-1.93896	-3.08488	-4.23752	-4.99265	-3.47916	-1.56047	-2.69056	-2.5333	-3.25513	-3.52288	-4.05213	-2.4617	-3.23687	-3.1617	-1.61123	-4.12687	-2.86002	-3.77044	-4.10129	-2.55877	-3.51004	-3.00127	-4.41518	-3.9042	-2.58282	-1.7922	-1.82056
HMR_1242_min	HMR_1242	Transport, peroxisomal	-2.93803	-1.29676	-1.94245	-2.76528	-2.74969	-2.01457	-2.16889	-1.98296	-1.42572	-2.59011	-3.99897	-2.64952	-4.91063	-3.11288	-0.863584	-0.859571	-1.88722	-3.94167	-4.54077	-2.1091	-1.93896	-3.08488	-4.23752	-4.99265	-3.47916	-1.56047	-2.69056	-2.5333	-3.25513	-3.52288	-4.05213	-2.4617	-3.23687	-3.1617	-1.61123	-4.12687	-2.86002	-3.77044	-4.10129	-2.55877	-3.51004	-3.00127	-4.41518	-3.9042	-2.58282	-1.7922	-1.82056
HMR_1243_min	HMR_1243	Transport, mitochondrial	0	0	0	-0.0243909	0	0	0	0	0	0	0	0	0	0	0	0	-0.0170509	0	0	0	0	0	-0.045506	0	0	0	0	0	0	0	0	0	0	0	0	0	0	0	0	0	0	0	0	0	0	0	0
HMR_1280_min	Carbonyl Reductase (NADPH)	Leukotriene metabolism	-8.35052	-7.24162	-11.0251	-12.7126	-15.0491	-12.1827	-13.5185	-15.0976	-9.44473	-17.8262	-16.6657	-14.1261	-17.0585	-19.3204	-9.44015	-9.28074	-16.2521	-19.9265	-19.3592	-7.63147	-9.90617	-10.4967	-17.0127	-28.3298	-8.49824	-8.34622	-17.0783	-11.4798	-14.4458	-12.9828	-20.6169	-12.2793	-7.96385	-15.1434	-17.5924	-20.3325	-13.8902	-17.4129	-19.5604	-13.2244	-13.7533	-11.5052	-18.3156	-11.7029	-10.2863	-11.1708	-11.7021
HMR_1283_min	HMR_1283	Transport, peroxisomal	-2.93803	-1.29676	-1.94245	-2.76528	-2.74969	-2.01457	-2.16889	-1.98296	-1.42572	-2.59011	-3.99897	-2.64952	-4.91063	-3.11288	-0.863584	-0.859571	-1.88722	-3.94167	-4.54077	-2.1091	-1.93896	-3.08488	-4.23752	-4.99265	-3.47916	-1.56047	-2.69056	-2.5333	-3.25513	-3.52288	-4.05213	-2.4617	-3.23687	-3.1617	-1.61123	-4.12687	-2.86002	-3.77044	-4.10129	-2.55877	-3.51004	-3.00127	-4.41518	-3.9042	-2.58282	-1.7922	-1.82056
HMR_1284_min	HMR_1284	Transport, mitochondrial	0	0	0	0	0	0	0	0	0	0	0	0	0	0	0	0	0	0	0	0	0	0	0	0	0	0	0	0	0	0	0	0	0	0	0	0	0	0	0	0	0	0	0	0	0	0	0
HMR_1305_min	Prostaglandin-Endoperoxide Synthase	Eicosanoid metabolism	0	0	0	0	0	0	0	0	0	0	0	0	0	0	0	0	0	0	0	0	0	0	0	0	0	0	0	0	0	0	0	0	0	0	0	0	0	0	0	0	0	0	0	0	0	0	0
HMR_1307_min	Prostaglandin-Endoperoxide Synthase	Eicosanoid metabolism	0	0	0	0	0	0	0	0	0	0	0	0	0	0	0	0	0	0	0	0	0	0	0	0	0	0	0	0	0	0	0	0	0	0	0	0	0	0	0	0	0	0	0	0	0	0	0
HMR_1312_min	Prostaglandin-E Synthase	Eicosanoid metabolism	0	0	0	0	0	0	0	0	0	0	0	0	0	0	0	0	0	0	0	0	0	0	0	0	0	0	0	0	0	0	0	0	0	0	0	0	0	0	0	0	0	0	0	0	0	0	0
HMR_1331_min	HMR_1331	Transport, endoplasmic reticular	-5.32001	0	-11.443	-7.66527	-3.79894	-6.31801	-5.40955	0	-20.8072	-5.83961	-6.26774	-4.53542	-11.1759	-6.24424	-2.54705	-3.72068	-7.9773	-7.63645	-7.54214	-2.30008	-0.877366	0	-8.28681	-10.6956	-7.8713	0	-9.05677	-0.152747	0	-2.03351	0	0	-7.11881	0	-8.76146	-11.1924	-6.04166	-7.85921	-7.84944	-5.46205	-5.82496	-2.75765	-9.33761	-5.45201	-4.99777	0	0
HMR_1332_min	HMR_1332	Eicosanoid metabolism	-0.152905	0	-0.0666668	-0.084112	-0.103734	-0.143359	-0.138772	0	-0.127804	-0.100251	-0.0762469	-0.114385	-0.418996	-0.0808299	-0.0419693	-0.0538806	-0.0527347	-0.166071	-0.170623	-0.0388333	-0.0383856	0	-0.26495	-0.354364	-0.22678	0	-0.181315	0	0	-0.172701	0	0	-0.0459776	0	-0.231929	-0.416625	-0.179864	-0.174532	-0.167313	-0.0971693	-0.082694	-0.0873188	-0.392023	-0.122221	-0.0734214	0	0
HMR_1390_min	Prostaglandin-Endoperoxide Synthase	Eicosanoid metabolism	0	0	0	0	0	0	0	0	0	0	0	0	0	0	0	0	0	0	0	0	0	0	0	0	0	0	0	0	0	0	0	0	0	0	0	0	0	0	0	0	0	0	0	0	0	0	0
HMR_1392_min	Prostaglandin-Endoperoxide Synthase	Transport, endoplasmic reticular	0	0	0	0	0	0	0	0	0	0	0	0	0	0	0	0	0	0	0	0	0	0	0	0	0	0	0	0	0	0	0	0	0	0	0	0	0	0	0	0	0	0	0	0	0	0	0
HMR_1465_min	Farnesyl-Diphosphate:Farnesyl-Diphosphate Farnesyltransferase	Cholesterol metabolism	-0.153797	-0.00204912	-0.0610842	-0.0737726	-0.125689	-0.0023674	-0.106706	-0.0585565	-0.050748	-0.0475288	-0.0476975	-0.00277557	-0.173474	-0.0730839	-0.00339291	-0.00218157	-0.0294069	-0.154618	-0.0865744	-0.00228522	-0.0417812	-0.0452163	-0.153195	-0.103371	-0.0221905	-0.0453046	-0.00465825	-0.00427121	-0.00212004	-0.110639	-0.0221914	-0.00244547	-0.160307	-0.00365515	-0.0730719	-0.00340161	-0.0464352	-0.0722709	-0.0628592	-0.00238838	-0.130454	-0.143127	-0.069712	-0.0293069	-0.00229778	-0.0104394	-0.00285601
HMR_1467_min	Presqualene-Diphosphate Diphosphate-Lyase (Reducing, Squalene-Forming)	Cholesterol metabolism	0	0	0	0	0	0	0	0	0	0	0	0	0	0	0	0	0	0	0	0	0	0	0	0	0	0	0	0	0	0	0	0	0	0	0	0	0	0	0	0	0	0	0	0	0	0	0
HMR_1470_min	Squalene, NADPH:Oxygen Oxidoreductase (2, 3-Epoxidizing)	Cholesterol metabolism	0	0	0	0	0	0	0	0	0	0	0	0	0	0	0	0	0	0	0	0	0	0	0	0	0	0	0	0	0	0	0	0	0	0	0	0	0	0	0	0	0	0	0	0	0	0	0
HMR_1473_min	(S)-2, 3-Epoxysqualene Mutase (Cyclizing, Lanosterol-Forming)	Cholesterol metabolism	0	0	0	0	0	0	0	0	0	0	0	0	0	0	0	0	0	0	0	0	0	0	0	0	0	0	0	0	0	0	0	0	0	0	0	0	0	0	0	0	0	0	0	0	0	0	0
HMR_1477_min	Sterol 14Alpha-Demethylase	Cholesterol metabolism	0	0	0	0	0	0	0	0	0	0	0	0	0	0	0	0	0	0	0	0	0	0	0	0	0	0	0	0	0	0	0	0	0	0	0	0	0	0	0	0	0	0	0	0	0	0	0
HMR_1478_min	Sterol 14Alpha-Demethylase	Cholesterol metabolism	0	0	0	0	0	0	0	0	0	0	0	0	0	0	0	0	0	0	0	0	0	0	0	0	0	0	0	0	0	0	0	0	0	0	0	0	0	0	0	0	0	0	0	0	0	0	0
HMR_1479_min	Sterol 14Alpha-Demethylase	Cholesterol metabolism	0	0	0	0	0	0	0	0	0	0	0	0	0	0	0	0	0	0	0	0	0	0	0	0	0	0	0	0	0	0	0	0	0	0	0	0	0	0	0	0	0	0	0	0	0	0	0
HMR_1484_min	4, 4-Dimethyl-5A-Cholesta-8, 24-Dien-3B-Ol:NADP+ D14-Oxidoreductase	Cholesterol metabolism	0	0	0	0	0	0	0	0	0	0	0	0	0	0	0	0	0	0	0	0	0	0	0	0	0	0	0	0	0	0	0	0	0	0	0	0	0	0	0	0	0	0	0	0	0	0	0
HMR_1490_min	Methylsterol Monooxygenase	Cholesterol metabolism	0	0	0	0	0	0	0	0	0	0	0	0	0	0	0	0	0	0	0	0	0	0	0	0	0	0	0	0	0	0	0	0	0	0	0	0	0	0	0	0	0	0	0	0	0	0	0
HMR_1493_min	Methylsterol Monooxygenase	Cholesterol metabolism	0	0	0	0	0	0	0	0	0	0	0	0	0	0	0	0	0	0	0	0	0	0	0	0	0	0	0	0	0	0	0	0	0	0	0	0	0	0	0	0	0	0	0	0	0	0	0
HMR_1494_min	Methylsterol Monooxygenase	Cholesterol metabolism	0	0	0	0	0	0	0	0	0	0	0	0	0	0	0	0	0	0	0	0	0	0	0	0	0	0	0	0	0	0	0	0	0	0	0	0	0	0	0	0	0	0	0	0	0	0	0
HMR_1495_min	3Beta-Hydroxysteroid-4Alpha-Carboxylate 3-Dehydrogenase (Decarboxylating)	Cholesterol metabolism	0	0	0	0	0	0	0	0	0	0	0	0	0	0	0	0	0	0	0	0	0	0	0	0	0	0	0	0	0	0	0	0	0	0	0	0	0	0	0	0	0	0	0	0	0	0	0
HMR_1496_min	3Beta-Hydroxysteroid-4Alpha-Carboxylate 3-Dehydrogenase (Decarboxylating)	Cholesterol metabolism	0	0	0	0	0	0	0	0	0	0	0	0	0	0	0	0	0	0	0	0	0	0	0	0	0	0	0	0	0	0	0	0	0	0	0	0	0	0	0	0	0	0	0	0	0	0	0
HMR_1500_min	3Beta-Hydroxysteroid 3-Dehydrogenase	Cholesterol metabolism	0	0	0	0	0	0	0	0	0	0	0	0	0	0	0	0	0	0	0	0	0	0	0	0	0	0	0	0	0	0	0	0	0	0	0	0	0	0	0	0	0	0	0	0	0	0	0
HMR_1502_min	Methylsterol Monooxygenase	Cholesterol metabolism	0	0	0	0	0	0	0	0	0	0	0	0	0	0	0	0	0	0	0	0	0	0	0	0	0	0	0	0	0	0	0	0	0	0	0	0	0	0	0	0	0	0	0	0	0	0	0
HMR_1503_min	Methylsterol Monooxygenase	Cholesterol metabolism	0	0	0	0	0	0	0	0	0	0	0	0	0	0	0	0	0	0	0	0	0	0	0	0	0	0	0	0	0	0	0	0	0	0	0	0	0	0	0	0	0	0	0	0	0	0	0
HMR_1504_min	Methylsterol Monooxygenase	Cholesterol metabolism	0	0	0	0	0	0	0	0	0	0	0	0	0	0	0	0	0	0	0	0	0	0	0	0	0	0	0	0	0	0	0	0	0	0	0	0	0	0	0	0	0	0	0	0	0	0	0
HMR_1505_min	3Beta-Hydroxysteroid-4Alpha-Carboxylate 3-Dehydrogenase (Decarboxylating)	Cholesterol metabolism	0	0	0	0	0	0	0	0	0	0	0	0	0	0	0	0	0	0	0	0	0	0	0	0	0	0	0	0	0	0	0	0	0	0	0	0	0	0	0	0	0	0	0	0	0	0	0
HMR_1509_min	3Beta-Hydroxysteroid 3-Dehydrogenase	Cholesterol metabolism	0	0	0	0	0	0	0	0	0	0	0	0	0	0	0	0	0	0	0	0	0	0	0	0	0	0	0	0	0	0	0	0	0	0	0	0	0	0	0	0	0	0	0	0	0	0	0
HMR_1512_min	Cholestenol Delta-Isomerase	Cholesterol metabolism	0	0	0	0	0	0	0	0	0	0	0	0	0	0	0	0	0	0	0	0	0	0	0	0	0	0	0	0	0	0	0	0	0	0	0	0	0	0	0	0	0	0	0	0	0	0	0
HMR_1516_min	HMR_1516	Cholesterol metabolism	0	0	0	0	0	0	0	0	0	0	0	0	0	0	0	0	0	0	0	0	0	0	0	0	0	0	0	0	0	0	0	0	0	0	0	0	0	0	0	0	0	0	0	0	0	0	0
HMR_1526_min	Cholesterol:NADP+ Delta24-Oxidoreductase	Cholesterol metabolism	0	0	0	0	0	0	0	0	0	0	0	0	0	0	0	0	0	0	0	0	0	0	0	0	0	0	0	0	0	0	0	0	0	0	0	0	0	0	0	0	0	0	0	0	0	0	0
HMR_1532_min	(2E, 6E)-Farnesyl Diphosphate Synthase	N-glycan metabolism	-0.0426647	-0.025062	-0.0169112	-0.0197944	-0.0537072	-0.025565	-0.0295838	-0.016209	-0.01404	-0.0123801	-0.0379006	-0.0209015	-0.0511336	-0.0280603	-0.0205983	-0.0156349	-0.00811191	-0.0445447	-0.0734395	-0.0233989	-0.0115492	-0.0468772	-0.0666128	-0.0486918	-0.0450258	-0.0217634	-0.0536688	-0.036323	-0.0602589	-0.0552219	-0.0506072	-0.0268167	-0.0520752	-0.0548616	-0.025043	-0.0705781	-0.0657593	-0.037507	-0.056352	-0.0439474	-0.0427684	-0.0444626	-0.0698488	-0.030488	-0.0235454	-0.0402926	-0.0139077
HMR_1536_min	Sterol 14Alpha-Demethylase	Cholesterol metabolism	0	0	0	0	0	0	0	0	0	0	0	0	0	0	0	0	0	0	0	0	0	0	0	0	0	0	0	0	0	0	0	0	0	0	0	0	0	0	0	0	0	0	0	0	0	0	0
HMR_1538_min	Sterol 14Alpha-Demethylase	Cholesterol metabolism	0	0	0	0	0	0	0	0	0	0	0	0	0	0	0	0	0	0	0	0	0	0	0	0	0	0	0	0	0	0	0	0	0	0	0	0	0	0	0	0	0	0	0	0	0	0	0
HMR_1539_min	Sterol 14Alpha-Demethylase	Cholesterol metabolism	0	0	0	0	0	0	0	0	0	0	0	0	0	0	0	0	0	0	0	0	0	0	0	0	0	0	0	0	0	0	0	0	0	0	0	0	0	0	0	0	0	0	0	0	0	0	0
HMR_1540_min	Delta14-Sterol Reductase	Cholesterol metabolism	0	0	0	0	0	0	0	0	0	0	0	0	0	0	0	0	0	0	0	0	0	0	0	0	0	0	0	0	0	0	0	0	0	0	0	0	0	0	0	0	0	0	0	0	0	0	0
HMR_1543_min	Methylsterol Monooxygenase	Cholesterol metabolism	0	0	0	0	0	0	0	0	0	0	0	0	0	0	0	0	0	0	0	0	0	0	0	0	0	0	0	0	0	0	0	0	0	0	0	0	0	0	0	0	0	0	0	0	0	0	0
HMR_1544_min	Methylsterol Monooxygenase	Cholesterol metabolism	0	0	0	0	0	0	0	0	0	0	0	0	0	0	0	0	0	0	0	0	0	0	0	0	0	0	0	0	0	0	0	0	0	0	0	0	0	0	0	0	0	0	0	0	0	0	0
HMR_1545_min	Methylsterol Monooxygenase	Cholesterol metabolism	0	0	0	0	0	0	0	0	0	0	0	0	0	0	0	0	0	0	0	0	0	0	0	0	0	0	0	0	0	0	0	0	0	0	0	0	0	0	0	0	0	0	0	0	0	0	0
HMR_1546_min	3Beta-Hydroxysteroid-4Alpha-Carboxylate 3-Dehydrogenase (Decarboxylating)	Cholesterol metabolism	0	0	0	0	0	0	0	0	0	0	0	0	0	0	0	0	0	0	0	0	0	0	0	0	0	0	0	0	0	0	0	0	0	0	0	0	0	0	0	0	0	0	0	0	0	0	0
HMR_1547_min	3Beta-Hydroxysteroid 3-Dehydrogenase	Cholesterol metabolism	0	0	0	0	0	0	0	0	0	0	0	0	0	0	0	0	0	0	0	0	0	0	0	0	0	0	0	0	0	0	0	0	0	0	0	0	0	0	0	0	0	0	0	0	0	0	0
HMR_1548_min	Methylsterol Monooxygenase	Cholesterol metabolism	0	0	0	0	0	0	0	0	0	0	0	0	0	0	0	0	0	0	0	0	0	0	0	0	0	0	0	0	0	0	0	0	0	0	0	0	0	0	0	0	0	0	0	0	0	0	0
HMR_1549_min	Methylsterol Monooxygenase	Cholesterol metabolism	0	0	0	0	0	0	0	0	0	0	0	0	0	0	0	0	0	0	0	0	0	0	0	0	0	0	0	0	0	0	0	0	0	0	0	0	0	0	0	0	0	0	0	0	0	0	0
HMR_1550_min	Methylsterol Monooxygenase	Cholesterol metabolism	0	0	0	0	0	0	0	0	0	0	0	0	0	0	0	0	0	0	0	0	0	0	0	0	0	0	0	0	0	0	0	0	0	0	0	0	0	0	0	0	0	0	0	0	0	0	0
HMR_1551_min	3Beta-Hydroxysteroid-4Alpha-Carboxylate 3-Dehydrogenase (Decarboxylating)	Cholesterol metabolism	0	0	0	0	0	0	0	0	0	0	0	0	0	0	0	0	0	0	0	0	0	0	0	0	0	0	0	0	0	0	0	0	0	0	0	0	0	0	0	0	0	0	0	0	0	0	0
HMR_1552_min	3Beta-Hydroxysteroid 3-Dehydrogenase	Cholesterol metabolism	0	0	0	0	0	0	0	0	0	0	0	0	0	0	0	0	0	0	0	0	0	0	0	0	0	0	0	0	0	0	0	0	0	0	0	0	0	0	0	0	0	0	0	0	0	0	0
HMR_1557_min	HMR_1557	Cholesterol metabolism	0	0	0	0	0	0	0	0	0	0	0	0	0	0	0	0	0	0	0	0	0	0	0	0	0	0	0	0	0	0	0	0	0	0	0	0	0	0	0	0	0	0	0	0	0	0	0
HMR_1558_min	HMR_1558	Cholesterol metabolism	0	0	0	0	0	0	0	0	0	0	0	0	0	0	0	0	0	0	0	0	0	0	0	0	0	0	0	0	0	0	0	0	0	0	0	0	0	0	0	0	0	0	0	0	0	0	0
HMR_1565_min	Cholesterol:NADP+ Delta7-Oxidoreductase	Cholesterol metabolism	0	0	0	0	0	0	0	0	0	0	0	0	0	0	0	0	0	0	0	0	0	0	0	0	0	0	0	0	0	0	0	0	0	0	0	0	0	0	0	0	0	0	0	0	0	0	0
HMR_1665_min	Cholate Coenzyme A Ligase	Transport, peroxisomal	0	0	0	0	0	0	0	0	0	0	0	0	0	0	0	0	0	0	0	0	0	0	0	0	0	0	0	0	0	0	0	0	0	0	0	0	0	0	0	0	0	0	0	0	0	0	0
HMR_1666_min	Cholate Coenzyme A Ligase	Transport, mitochondrial	0	0	0	0	0	0	0	0	0	0	0	0	0	0	0	0	0	0	0	0	0	0	0	0	0	0	0	0	0	0	0	0	0	0	0	0	0	0	0	0	0	0	0	0	0	0	0
HMR_1681_min	Cholestanetriol 26-Monooxygenase	Bile acid synthesis	0	0	0	0	0	0	0	0	0	0	0	0	0	0	0	0	0	0	0	0	0	0	0	0	0	0	0	0	0	0	0	0	0	0	0	0	0	0	0	0	0	0	0	0	0	0	0
HMR_1685_min	Cholestanetriol 26-Monooxygenase	Bile acid synthesis	0	0	0	0	0	0	0	0	0	0	0	0	0	0	0	0	0	0	0	0	0	0	0	0	0	0	0	0	0	0	0	0	0	0	0	0	0	0	0	0	0	0	0	0	0	0	0
HMR_1706_min	3Alpha, 7Alpha, 12Alpha-Trihydroxy-5Beta-Cholest-24-Enoyl Coenzyme A Hydratase	Bile acid synthesis	0	0	0	0	0	0	0	0	0	0	0	0	0	0	0	0	0	0	0	0	0	0	0	0	0	0	0	0	0	0	0	0	0	0	0	0	0	0	0	0	0	0	0	0	0	0	0
HMR_1781_min	Cholesterol 25-Hydroxylase	Bile acid synthesis	0	0	0	0	0	0	0	0	0	0	0	0	0	0	0	0	0	0	0	0	0	0	0	0	0	0	0	0	0	0	0	0	0	0	0	0	0	0	0	0	0	0	0	0	0	0	0
HMR_1783_min	3Beta-Hydroxy-Delta5-Steroid Dehydrogenase	Bile acid synthesis	0	0	0	0	0	0	0	0	0	0	0	0	0	0	0	0	0	0	0	0	0	0	0	0	0	0	0	0	0	0	0	0	0	0	0	0	0	0	0	0	0	0	0	0	0	0	0
HMR_1807_min	Cholestanetriol 26-Monooxygenase	Bile acid synthesis	-2.41044	0	-1.65314	-1.60996	-2.74505	-1.26049	-2.02488	-1.03845	-2.33678	-1.89943	-1.27102	0	-1.72116	-1.15475	0	-0.660585	-1.40659	-1.57925	-3.38166	-0.515905	-1.32565	-2.18006	-5.47496	-1.93375	-2.67651	0	0	0	0	-1.45132	-3.26001	0	-2.28484	-2.78718	-1.00119	-3.31058	-2.51695	-2.13099	-3.06835	-1.06877	-2.26771	-2.60708	-3.341	-1.43895	-1.62611	-1.44521	-1.59526
HMR_1927_min	HMR_1927	Steroid metabolism	0	0	0	0	0	0	0	0	0	0	0	0	0	0	0	0	0	0	0	0	0	0	0	0	0	0	0	0	0	0	0	0	0	0	0	0	0	0	0	0	0	0	0	0	0	0	0
HMR_1928_min	22Beta-Hydroxycholesterol:Oxygen Oxidoreductase (Side-Chain-Cleaving)	Steroid metabolism	0	0	0	0	0	0	0	0	0	0	0	0	0	0	0	0	0	0	0	0	0	0	0	0	0	0	0	0	0	0	0	0	0	0	0	0	0	0	0	0	0	0	0	0	0	0	0
HMR_1929_min	20Alpha, 22Beta-Dihydroxycholesterol, Ferredoxin:Oxygen Oxidoreductase (Side-Chain-Cleaving)	Steroid metabolism	0	0	0	0	0	0	0	0	0	0	0	0	0	0	0	0	0	0	0	0	0	0	0	0	0	0	0	0	0	0	0	0	0	0	0	0	0	0	0	0	0	0	0	0	0	0	0
HMR_1962_min	Alcohol Sulfotransferase	Androgen and estrogen synthesis and metabolism	0	0	0	0	0	0	0	0	0	0	0	0	0	0	0	0	0	0	0	0	0	0	0	0	0	0	0	0	0	0	0	0	0	0	0	0	0	0	0	0	0	0	0	0	0	0	0
HMR_1979_min	3Beta-Hydroxy-Delta5-Steroid Dehydrogenase	Steroid metabolism	0	0	0	0	0	0	0	0	0	0	0	0	0	0	0	0	0	0	0	0	0	0	0	0	0	0	0	0	0	0	0	0	0	0	0	0	0	0	0	0	0	0	0	0	0	0	0
HMR_1980_min	Steroid Delta-Isomerase	Steroid metabolism	0	0	0	0	0	0	0	0	0	0	0	0	0	0	0	0	0	0	0	0	0	0	0	0	0	0	0	0	0	0	0	0	0	0	0	0	0	0	0	0	0	0	0	0	0	0	0
HMR_2041_min	17Beta-Estradiol 17-Dehydrogenase	Steroid metabolism	0	0	0	0	0	0	0	0	0	0	0	0	0	0	0	0	0	0	0	0	0	0	0	0	0	0	0	0	0	0	0	0	0	0	0	0	0	0	0	0	0	0	0	0	0	0	0
HMR_2087_min	HMR_2087	Transport, lysosomal	-26.6825	-10.8435	-12.6062	-10.9987	-26.0037	-33.4904	-18.0782	-28.4847	-22.8101	-15.0263	-40.6244	-43.5373	-35.9382	-22.8753	-17.1381	-15.1566	-16.218	-30.835	-27.8112	-27.6207	-26.363	-42.6013	-33.8076	-58.3929	-44.6236	-27.9783	-46.5355	-38.7794	-31.8986	-22.3451	-36.4493	-17.7158	-29.5619	-33.2415	-46.2548	-37.4821	-26.8539	-25.9206	-26.801	-26.7712	-33.1106	-22.3424	-30.525	-42.1186	-19.8287	-20.5259	-54.1737
HMR_2088_min	Peroxidase	Androgen and estrogen synthesis and metabolism	-26.6825	-10.8435	-12.6062	-10.9987	-26.0037	-33.4904	-18.0782	-28.4847	-22.8101	-15.0263	-40.6244	-43.5373	-35.9382	-22.8753	-17.1381	-15.1566	-16.218	-30.835	-27.8112	-27.6207	-26.363	-42.6013	-33.8076	-58.3929	-44.6236	-27.9783	-46.5355	-38.7794	-31.8986	-22.3451	-36.4493	-17.7158	-29.5619	-33.2415	-46.2548	-37.4821	-26.8539	-25.9206	-26.801	-26.7712	-33.1106	-22.3424	-30.525	-42.1186	-19.8287	-20.5259	-54.1737
HMR_2089_min	Peroxidase	Androgen and estrogen synthesis and metabolism	-26.6825	-10.8435	-12.6062	-10.9987	-26.0037	-33.4904	-18.0782	-28.4847	-22.8101	-15.0263	-40.6244	-43.5373	-35.9382	-22.8753	-17.1381	-15.1566	-16.218	-30.835	-27.8112	-27.6207	-26.363	-42.6013	-33.8076	-58.3929	-44.6236	-27.9783	-46.5355	-38.7794	-31.8986	-22.3451	-36.4493	-17.7158	-29.5619	-33.2415	-46.2548	-37.4821	-26.8539	-25.9206	-26.801	-26.7712	-33.1106	-22.3424	-30.525	-42.1186	-19.8287	-20.5259	-54.1737
HMR_2090_min	HMR_2090	Transport, lysosomal	-26.6825	-10.8435	-12.6062	-10.9987	-26.0037	-33.4904	-18.0782	-28.4847	-22.8101	-15.0263	-40.6244	-43.5373	-35.9382	-22.8753	-17.1381	-15.1566	-16.218	-30.835	-27.8112	-27.6207	-26.363	-42.6013	-33.8076	-58.3929	-44.6236	-27.9783	-46.5355	-38.7794	-31.8986	-22.3451	-36.4493	-17.7158	-29.5619	-33.2415	-46.2548	-37.4821	-26.8539	-25.9206	-26.801	-26.7712	-33.1106	-22.3424	-30.525	-42.1186	-19.8287	-20.5259	-54.1737
HMR_2114_min	HMR_2114	Vitamin D metabolism	0	0	0	0	0	0	0	0	0	0	0	0	0	0	0	0	0	0	0	0	0	0	0	0	0	0	0	0	0	0	0	0	0	0	0	0	0	0	0	0	0	0	0	0	0	0	0
HMR_2127_min	HMR_2127	Transport, mitochondrial	0	0	0	0	0	0	0	0	0	0	0	0	0	0	0	0	0	0	0	0	0	0	0	0	0	0	0	0	0	0	0	0	0	0	0	0	0	0	0	0	0	0	0	0	0	0	0
HMR_2190_min	Very-Long-Chain 3-Oxoacyl Coenzyme A Synthase	Fatty acid synthesis	0	0	0	0	0	0	0	0	0	0	0	0	0	0	0	0	0	0	0	0	0	0	0	0	0	0	0	0	0	0	0	0	0	0	0	0	0	0	0	0	0	0	0	0	0	0	0
HMR_2193_min	Very-Long-Chain (3R)-3-Hydroxyacyl Coenzyme A Dehydratase	Fatty acid synthesis	0	0	0	0	0	0	0	0	0	0	0	0	0	0	0	0	0	0	0	0	0	0	0	0	0	0	0	0	0	0	0	0	0	0	0	0	0	0	0	0	0	0	0	0	0	0	0
HMR_2210_min	Very-Long-Chain Enoyl Coenzyme A Reductase	Fatty acid synthesis	0	0	0	0	0	0	0	0	0	0	0	0	0	0	0	0	0	0	0	0	0	0	0	0	0	0	0	0	0	0	0	0	0	0	0	0	0	0	0	0	0	0	0	0	0	0	0
HMR_2211_min	Very-Long-Chain 3-Oxoacyl Coenzyme A Synthase	Fatty acid synthesis	0	0	0	0	0	0	0	0	0	0	0	0	0	0	0	0	0	0	0	0	0	0	0	0	0	0	0	0	0	0	0	0	0	0	0	0	0	0	0	0	0	0	0	0	0	0	0
HMR_2215_min	Very-Long-Chain 3-Oxoacyl Coenzyme A Synthase	Fatty acid synthesis	0	0	0	0	0	0	0	0	0	0	0	0	0	0	0	0	0	0	0	0	0	0	0	0	0	0	0	0	0	0	0	0	0	0	0	0	0	0	0	0	0	0	0	0	0	0	0
HMR_2217_min	Very-Long-Chain 3-Oxoacyl Coenzyme A Reductase	Fatty acid synthesis	0	0	0	0	0	0	0	0	0	0	0	0	0	0	0	0	0	0	0	0	0	0	0	0	0	0	0	0	0	0	0	0	0	0	0	0	0	0	0	0	0	0	0	0	0	0	0
HMR_2218_min	Very-Long-Chain (3R)-3-Hydroxyacyl Coenzyme A Dehydratase	Fatty acid synthesis	0	0	0	0	0	0	0	0	0	0	0	0	0	0	0	0	0	0	0	0	0	0	0	0	0	0	0	0	0	0	0	0	0	0	0	0	0	0	0	0	0	0	0	0	0	0	0
HMR_2219_min	Very-Long-Chain Enoyl Coenzyme A Reductase	Fatty acid synthesis	0	0	0	0	0	0	0	0	0	0	0	0	0	0	0	0	0	0	0	0	0	0	0	0	0	0	0	0	0	0	0	0	0	0	0	0	0	0	0	0	0	0	0	0	0	0	0
HMR_2259_min	Very-Long-Chain 3-Oxoacyl Coenzyme A Synthase	Fatty acid synthesis	0	0	0	0	0	0	0	0	0	0	0	0	0	0	0	0	0	0	0	0	0	0	0	0	0	0	0	0	0	0	0	0	0	0	0	0	0	0	0	0	0	0	0	0	0	0	0
HMR_2260_min	Very-Long-Chain 3-Oxoacyl Coenzyme A Reductase	Fatty acid synthesis	0	0	0	0	0	0	0	0	0	0	0	0	0	0	0	0	0	0	0	0	0	0	0	0	0	0	0	0	0	0	0	0	0	0	0	0	0	0	0	0	0	0	0	0	0	0	0
HMR_2261_min	Very-Long-Chain (3R)-3-Hydroxyacyl Coenzyme A Dehydratase	Fatty acid synthesis	0	0	0	0	0	0	0	0	0	0	0	0	0	0	0	0	0	0	0	0	0	0	0	0	0	0	0	0	0	0	0	0	0	0	0	0	0	0	0	0	0	0	0	0	0	0	0
HMR_2262_min	Very-Long-Chain Enoyl Coenzyme A Reductase	Fatty acid synthesis	0	0	0	0	0	0	0	0	0	0	0	0	0	0	0	0	0	0	0	0	0	0	0	0	0	0	0	0	0	0	0	0	0	0	0	0	0	0	0	0	0	0	0	0	0	0	0
HMR_2263_min	Very-Long-Chain 3-Oxoacyl Coenzyme A Synthase	Fatty acid synthesis	0	0	0	0	0	0	0	0	0	0	0	0	0	0	0	0	0	0	0	0	0	0	0	0	0	0	0	0	0	0	0	0	0	0	0	0	0	0	0	0	0	0	0	0	0	0	0
HMR_2264_min	Very-Long-Chain 3-Oxoacyl Coenzyme A Reductase	Fatty acid synthesis	0	0	0	0	0	0	0	0	0	0	0	0	0	0	0	0	0	0	0	0	0	0	0	0	0	0	0	0	0	0	0	0	0	0	0	0	0	0	0	0	0	0	0	0	0	0	0
HMR_2265_min	Very-Long-Chain (3R)-3-Hydroxyacyl Coenzyme A Dehydratase	Fatty acid synthesis	0	0	0	0	0	0	0	0	0	0	0	0	0	0	0	0	0	0	0	0	0	0	0	0	0	0	0	0	0	0	0	0	0	0	0	0	0	0	0	0	0	0	0	0	0	0	0
HMR_2266_min	Very-Long-Chain Enoyl Coenzyme A Reductase	Fatty acid synthesis	0	0	0	0	0	0	0	0	0	0	0	0	0	0	0	0	0	0	0	0	0	0	0	0	0	0	0	0	0	0	0	0	0	0	0	0	0	0	0	0	0	0	0	0	0	0	0
HMR_2281_min	Stearoyl Coenzyme A 9-Desaturase	Fatty acid synthesis	0	0	0	0	0	0	0	0	0	0	0	0	0	0	0	0	0	0	0	0	0	0	0	0	0	0	0	0	0	0	0	0	0	0	0	0	0	0	0	0	0	0	0	0	0	0	0
HMR_2282_min	Stearoyl Coenzyme A 9-Desaturase	Fatty acid synthesis	0	0	0	0	0	0	0	0	0	0	0	0	0	0	0	0	0	0	0	0	0	0	0	0	0	0	0	0	0	0	0	0	0	0	0	0	0	0	0	0	0	0	0	0	0	0	0
HMR_2284_min	Stearoyl Coenzyme A 9-Desaturase	Fatty acid synthesis	0	0	0	0	0	0	0	0	0	0	0	0	0	0	0	0	0	0	0	0	0	0	0	0	0	0	0	0	0	0	0	0	0	0	0	0	0	0	0	0	0	0	0	0	0	0	0
HMR_2286_min	Stearoyl Coenzyme A 9-Desaturase	Fatty acid synthesis	0	0	0	0	0	0	0	0	0	0	0	0	0	0	0	0	0	0	0	0	0	0	0	0	0	0	0	0	0	0	0	0	0	0	0	0	0	0	0	0	0	0	0	0	0	0	0
HMR_2287_min	Stearoyl Coenzyme A 9-Desaturase	Fatty acid synthesis	0	0	0	0	0	0	0	0	0	0	0	0	0	0	0	0	0	0	0	0	0	0	0	0	0	0	0	0	0	0	0	0	0	0	0	0	0	0	0	0	0	0	0	0	0	0	0
HMR_2292_min	Stearoyl Coenzyme A 9-Desaturase	Fatty acid synthesis	0	0	0	0	0	0	0	0	0	0	0	0	0	0	0	0	0	0	0	0	0	0	0	0	0	0	0	0	0	0	0	0	0	0	0	0	0	0	0	0	0	0	0	0	0	0	0
HMR_2293_min	Stearoyl Coenzyme A 9-Desaturase	Fatty acid synthesis	0	0	0	0	0	0	0	0	0	0	0	0	0	0	0	0	0	0	0	0	0	0	0	0	0	0	0	0	0	0	0	0	0	0	0	0	0	0	0	0	0	0	0	0	0	0	0
HMR_2294_min	Stearoyl Coenzyme A 9-Desaturase	Fatty acid synthesis	0	0	0	0	0	0	0	0	0	0	0	0	0	0	0	0	0	0	0	0	0	0	0	0	0	0	0	0	0	0	0	0	0	0	0	0	0	0	0	0	0	0	0	0	0	0	0
HMR_2295_min	Stearoyl Coenzyme A 9-Desaturase	Fatty acid synthesis	0	0	0	0	0	0	0	0	0	0	0	0	0	0	0	0	0	0	0	0	0	0	0	0	0	0	0	0	0	0	0	0	0	0	0	0	0	0	0	0	0	0	0	0	0	0	0
HMR_2296_min	Stearoyl Coenzyme A 9-Desaturase	Fatty acid synthesis	0	0	0	0	0	0	0	0	0	0	0	0	0	0	0	0	0	0	0	0	0	0	0	0	0	0	0	0	0	0	0	0	0	0	0	0	0	0	0	0	0	0	0	0	0	0	0
HMR_2332_min	Very-Long-Chain 3-Oxoacyl Coenzyme A Synthase	Fatty acid synthesis	0	0	0	0	0	0	0	0	0	0	0	0	0	0	0	0	0	0	0	0	0	0	0	0	0	0	0	0	0	0	0	0	0	0	0	0	0	0	0	0	0	0	0	0	0	0	0
HMR_2334_min	Very-Long-Chain 3-Oxoacyl Coenzyme A Reductase	Fatty acid synthesis	0	0	0	0	0	0	0	0	0	0	0	0	0	0	0	0	0	0	0	0	0	0	0	0	0	0	0	0	0	0	0	0	0	0	0	0	0	0	0	0	0	0	0	0	0	0	0
HMR_2336_min	Very-Long-Chain (3R)-3-Hydroxyacyl Coenzyme A Dehydratase	Fatty acid synthesis	0	0	0	0	0	0	0	0	0	0	0	0	0	0	0	0	0	0	0	0	0	0	0	0	0	0	0	0	0	0	0	0	0	0	0	0	0	0	0	0	0	0	0	0	0	0	0
HMR_2338_min	Very-Long-Chain Enoyl Coenzyme A Reductase	Fatty acid synthesis	0	0	0	0	0	0	0	0	0	0	0	0	0	0	0	0	0	0	0	0	0	0	0	0	0	0	0	0	0	0	0	0	0	0	0	0	0	0	0	0	0	0	0	0	0	0	0
HMR_2342_min	Very-Long-Chain 3-Oxoacyl Coenzyme A Synthase	Fatty acid synthesis	0	0	0	0	0	0	0	0	0	0	0	0	0	0	0	0	0	0	0	0	0	0	0	0	0	0	0	0	0	0	0	0	0	0	0	0	0	0	0	0	0	0	0	0	0	0	0
HMR_2343_min	Very-Long-Chain 3-Oxoacyl Coenzyme A Reductase	Fatty acid synthesis	0	0	0	0	0	0	0	0	0	0	0	0	0	0	0	0	0	0	0	0	0	0	0	0	0	0	0	0	0	0	0	0	0	0	0	0	0	0	0	0	0	0	0	0	0	0	0
HMR_2344_min	Very-Long-Chain (3R)-3-Hydroxyacyl Coenzyme A Dehydratase	Fatty acid synthesis	0	0	0	0	0	0	0	0	0	0	0	0	0	0	0	0	0	0	0	0	0	0	0	0	0	0	0	0	0	0	0	0	0	0	0	0	0	0	0	0	0	0	0	0	0	0	0
HMR_2345_min	Very-Long-Chain Enoyl Coenzyme A Reductase	Fatty acid synthesis	0	0	0	0	0	0	0	0	0	0	0	0	0	0	0	0	0	0	0	0	0	0	0	0	0	0	0	0	0	0	0	0	0	0	0	0	0	0	0	0	0	0	0	0	0	0	0
HMR_2347_min	Very-Long-Chain 3-Oxoacyl Coenzyme A Synthase	Fatty acid synthesis	0	0	0	0	0	0	0	0	0	0	0	0	0	0	0	0	0	0	0	0	0	0	0	0	0	0	0	0	0	0	0	0	0	0	0	0	0	0	0	0	0	0	0	0	0	0	0
HMR_2348_min	Very-Long-Chain 3-Oxoacyl Coenzyme A Reductase	Fatty acid synthesis	0	0	0	0	0	0	0	0	0	0	0	0	0	0	0	0	0	0	0	0	0	0	0	0	0	0	0	0	0	0	0	0	0	0	0	0	0	0	0	0	0	0	0	0	0	0	0
HMR_2349_min	Very-Long-Chain (3R)-3-Hydroxyacyl Coenzyme A Dehydratase	Fatty acid synthesis	0	0	0	0	0	0	0	0	0	0	0	0	0	0	0	0	0	0	0	0	0	0	0	0	0	0	0	0	0	0	0	0	0	0	0	0	0	0	0	0	0	0	0	0	0	0	0
HMR_2350_min	Very-Long-Chain Enoyl Coenzyme A Reductase	Fatty acid synthesis	0	0	0	0	0	0	0	0	0	0	0	0	0	0	0	0	0	0	0	0	0	0	0	0	0	0	0	0	0	0	0	0	0	0	0	0	0	0	0	0	0	0	0	0	0	0	0
HMR_2353_min	Very-Long-Chain 3-Oxoacyl Coenzyme A Synthase	Fatty acid synthesis	0	0	0	0	0	0	0	0	0	0	0	0	0	0	0	0	0	0	0	0	0	0	0	0	0	0	0	0	0	0	0	0	0	0	0	0	0	0	0	0	0	0	0	0	0	0	0
HMR_2354_min	Very-Long-Chain 3-Oxoacyl Coenzyme A Reductase	Fatty acid synthesis	0	0	0	0	0	0	0	0	0	0	0	0	0	0	0	0	0	0	0	0	0	0	0	0	0	0	0	0	0	0	0	0	0	0	0	0	0	0	0	0	0	0	0	0	0	0	0
HMR_2355_min	Very-Long-Chain (3R)-3-Hydroxyacyl Coenzyme A Dehydratase	Fatty acid synthesis	0	0	0	0	0	0	0	0	0	0	0	0	0	0	0	0	0	0	0	0	0	0	0	0	0	0	0	0	0	0	0	0	0	0	0	0	0	0	0	0	0	0	0	0	0	0	0
HMR_2356_min	Very-Long-Chain Enoyl Coenzyme A Reductase	Fatty acid synthesis	0	0	0	0	0	0	0	0	0	0	0	0	0	0	0	0	0	0	0	0	0	0	0	0	0	0	0	0	0	0	0	0	0	0	0	0	0	0	0	0	0	0	0	0	0	0	0
HMR_2359_min	HMR_2359	Fatty acid synthesis	0	0	0	0	0	0	0	0	0	0	0	0	0	0	0	0	0	0	0	0	0	0	0	0	0	0	0	0	0	0	0	0	0	0	0	0	0	0	0	0	0	0	0	0	0	0	0
HMR_2361_min	Very-Long-Chain 3-Oxoacyl Coenzyme A Synthase	Fatty acid synthesis	0	0	0	0	0	0	0	0	0	0	0	0	0	0	0	0	0	0	0	0	0	0	0	0	0	0	0	0	0	0	0	0	0	0	0	0	0	0	0	0	0	0	0	0	0	0	0
HMR_2362_min	Very-Long-Chain 3-Oxoacyl Coenzyme A Reductase	Fatty acid synthesis	0	0	0	0	0	0	0	0	0	0	0	0	0	0	0	0	0	0	0	0	0	0	0	0	0	0	0	0	0	0	0	0	0	0	0	0	0	0	0	0	0	0	0	0	0	0	0
HMR_2363_min	Very-Long-Chain (3R)-3-Hydroxyacyl Coenzyme A Dehydratase	Fatty acid synthesis	0	0	0	0	0	0	0	0	0	0	0	0	0	0	0	0	0	0	0	0	0	0	0	0	0	0	0	0	0	0	0	0	0	0	0	0	0	0	0	0	0	0	0	0	0	0	0
HMR_2364_min	Very-Long-Chain Enoyl Coenzyme A Reductase	Fatty acid synthesis	0	0	0	0	0	0	0	0	0	0	0	0	0	0	0	0	0	0	0	0	0	0	0	0	0	0	0	0	0	0	0	0	0	0	0	0	0	0	0	0	0	0	0	0	0	0	0
HMR_2365_min	HMR_2365	Fatty acid synthesis	0	0	0	0	0	0	0	0	0	0	0	0	0	0	0	0	0	0	0	0	0	0	0	0	0	0	0	0	0	0	0	0	0	0	0	0	0	0	0	0	0	0	0	0	0	0	0
HMR_2368_min	Linoleoyl Coenzyme A, Ferrocytochrome B5:Oxygen Oxidoreductase (6, 7 Cis-Dehydrogenating)	Fatty acid synthesis	0	0	0	0	0	0	0	0	0	0	0	0	0	0	0	0	0	0	0	0	0	0	0	0	0	0	0	0	0	0	0	0	0	0	0	0	0	0	0	0	0	0	0	0	0	0	0
HMR_2374_min	HMR_2374	Fatty acid synthesis	0	0	0	0	0	0	0	0	0	0	0	0	0	0	0	0	0	0	0	0	0	0	0	0	0	0	0	0	0	0	0	0	0	0	0	0	0	0	0	0	0	0	0	0	0	0	0
HMR_2376_min	HMR_2376	Fatty acid synthesis	0	0	0	0	0	0	0	0	0	0	0	0	0	0	0	0	0	0	0	0	0	0	0	0	0	0	0	0	0	0	0	0	0	0	0	0	0	0	0	0	0	0	0	0	0	0	0
HMR_2380_min	HMR_2380	Fatty acid synthesis	0	0	0	0	0	0	0	0	0	0	0	0	0	0	0	0	0	0	0	0	0	0	0	0	0	0	0	0	0	0	0	0	0	0	0	0	0	0	0	0	0	0	0	0	0	0	0
HMR_2391_min	HMR_2391	Fatty acid synthesis	0	0	0	0	0	0	0	0	0	0	0	0	0	0	0	0	0	0	0	0	0	0	0	0	0	0	0	0	0	0	0	0	0	0	0	0	0	0	0	0	0	0	0	0	0	0	0
HMR_2393_min	HMR_2393	Fatty acid synthesis	0	0	0	0	0	0	0	0	0	0	0	0	0	0	0	0	0	0	0	0	0	0	0	0	0	0	0	0	0	0	0	0	0	0	0	0	0	0	0	0	0	0	0	0	0	0	0
HMR_2395_min	Very-Long-Chain 3-Oxoacyl Coenzyme A Synthase	Fatty acid synthesis	0	0	0	0	0	0	0	0	0	0	0	0	0	0	0	0	0	0	0	0	0	0	0	0	0	0	0	0	0	0	0	0	0	0	0	0	0	0	0	0	0	0	0	0	0	0	0
HMR_2433_min	Very-Long-Chain 3-Oxoacyl Coenzyme A Synthase	Fatty acid synthesis	0	0	0	0	0	0	0	0	0	0	0	0	0	0	0	0	0	0	0	0	0	0	0	0	0	0	0	0	0	0	0	0	0	0	0	0	0	0	0	0	0	0	0	0	0	0	0
HMR_2434_min	Very-Long-Chain 3-Oxoacyl Coenzyme A Reductase	Fatty acid synthesis	0	0	0	0	0	0	0	0	0	0	0	0	0	0	0	0	0	0	0	0	0	0	0	0	0	0	0	0	0	0	0	0	0	0	0	0	0	0	0	0	0	0	0	0	0	0	0
HMR_2435_min	Very-Long-Chain (3R)-3-Hydroxyacyl Coenzyme A Dehydratase	Fatty acid synthesis	0	0	0	0	0	0	0	0	0	0	0	0	0	0	0	0	0	0	0	0	0	0	0	0	0	0	0	0	0	0	0	0	0	0	0	0	0	0	0	0	0	0	0	0	0	0	0
HMR_2436_min	Very-Long-Chain Enoyl Coenzyme A Reductase	Fatty acid synthesis	0	0	0	0	0	0	0	0	0	0	0	0	0	0	0	0	0	0	0	0	0	0	0	0	0	0	0	0	0	0	0	0	0	0	0	0	0	0	0	0	0	0	0	0	0	0	0
HMR_2457_min	Unspecific Monooxygenase	Linoleate metabolism	0	0	0	0	0	0	0	0	0	0	0	0	0	0	0	0	0	0	0	0	0	0	0	0	0	0	0	0	0	0	0	0	0	0	0	0	0	0	0	0	0	0	0	0	0	0	0
HMR_2472_min	HMR_2472	Fatty acid synthesis	0	0	0	0	0	0	0	0	0	0	0	0	0	0	0	0	0	0	0	0	0	0	0	0	0	0	0	0	0	0	0	0	0	0	0	0	0	0	0	0	0	0	0	0	0	0	0
HMR_2484_min	HMR_2484	Fatty acid synthesis	0	0	0	0	0	0	0	0	0	0	0	0	0	0	0	0	0	0	0	0	0	0	0	0	0	0	0	0	0	0	0	0	0	0	0	0	0	0	0	0	0	0	0	0	0	0	0
HMR_2495_min	HMR_2495	Fatty acid synthesis	0	0	0	0	0	0	0	0	0	0	0	0	0	0	0	0	0	0	0	0	0	0	0	0	0	0	0	0	0	0	0	0	0	0	0	0	0	0	0	0	0	0	0	0	0	0	0
HMR_2530_min	Very-Long-Chain 3-Oxoacyl Coenzyme A Synthase	Fatty acid synthesis	0	0	0	0	0	0	0	0	0	0	0	0	0	0	0	0	0	0	0	0	0	0	0	0	0	0	0	0	0	0	0	0	0	0	0	0	0	0	0	0	0	0	0	0	0	0	0
HMR_2533_min	Very-Long-Chain 3-Oxoacyl Coenzyme A Reductase	Fatty acid synthesis	0	0	0	0	0	0	0	0	0	0	0	0	0	0	0	0	0	0	0	0	0	0	0	0	0	0	0	0	0	0	0	0	0	0	0	0	0	0	0	0	0	0	0	0	0	0	0
HMR_2535_min	Very-Long-Chain (3R)-3-Hydroxyacyl Coenzyme A Dehydratase	Fatty acid synthesis	0	0	0	0	0	0	0	0	0	0	0	0	0	0	0	0	0	0	0	0	0	0	0	0	0	0	0	0	0	0	0	0	0	0	0	0	0	0	0	0	0	0	0	0	0	0	0
HMR_2537_min	Very-Long-Chain Enoyl Coenzyme A Reductase	Fatty acid synthesis	0	0	0	0	0	0	0	0	0	0	0	0	0	0	0	0	0	0	0	0	0	0	0	0	0	0	0	0	0	0	0	0	0	0	0	0	0	0	0	0	0	0	0	0	0	0	0
HMR_2540_min	Very-Long-Chain 3-Oxoacyl Coenzyme A Synthase	Fatty acid synthesis	0	0	0	0	0	0	0	0	0	0	0	0	0	0	0	0	0	0	0	0	0	0	0	0	0	0	0	0	0	0	0	0	0	0	0	0	0	0	0	0	0	0	0	0	0	0	0
HMR_2541_min	Very-Long-Chain 3-Oxoacyl Coenzyme A Reductase	Fatty acid synthesis	0	0	0	0	0	0	0	0	0	0	0	0	0	0	0	0	0	0	0	0	0	0	0	0	0	0	0	0	0	0	0	0	0	0	0	0	0	0	0	0	0	0	0	0	0	0	0
HMR_2542_min	Very-Long-Chain (3R)-3-Hydroxyacyl Coenzyme A Dehydratase	Fatty acid synthesis	0	0	0	0	0	0	0	0	0	0	0	0	0	0	0	0	0	0	0	0	0	0	0	0	0	0	0	0	0	0	0	0	0	0	0	0	0	0	0	0	0	0	0	0	0	0	0
HMR_2543_min	Very-Long-Chain Enoyl Coenzyme A Reductase	Fatty acid synthesis	0	0	0	0	0	0	0	0	0	0	0	0	0	0	0	0	0	0	0	0	0	0	0	0	0	0	0	0	0	0	0	0	0	0	0	0	0	0	0	0	0	0	0	0	0	0	0
HMR_2571_min	HMR_2571	Fatty acid synthesis	-0.152905	-0.0203555	-0.133679	-0.200521	-0.532729	-0.196569	-0.384191	-0.166702	-0.116208	-0.0877444	-0.30135	-0.0637826	-0.448536	-0.213363	-0.0705979	-0.0567132	-0.219779	-0.715127	-0.303531	-0.238065	-0.162703	-0.371147	-0.282697	-0.418579	-0.299418	-0.0516084	-0.18066	0	-0.196496	-0.17804	-0.246813	-0.123267	-0.0459776	-0.0921226	-0.376889	-0.293974	-0.179864	-0.302582	-0.524682	-0.0368822	-0.411819	-0.0873188	-0.392023	-0.222027	-0.0734214	-0.0545229	-0.177479
HMR_2602_min	Carnitine O-Palmitoyltransferase	Fatty acid oxidation	-0.053606	-0.0203555	-0.0673186	-0.0565161	-0.14725	-0.149978	-0.0584134	-0.0409293	-0.125847	-0.0630949	-0.0756912	-0.0703492	-0.187262	-0.129217	-0.0355314	-0.037473	-0.0299067	-0.136609	-0.459832	-0.0158288	-0.253012	-0.125734	-0.145933	-0.242433	-0.15104	-0.0516084	-0.278101	-0.0683829	-0.104246	-0.116101	-0.112745	-0.134761	-0.0459776	-0.0921226	-0.0966644	-0.327893	-0.179864	-0.127262	-0.12607	-0.0971693	-0.112886	-0.0873188	-0.275753	-0.090539	-0.0506084	-0.0806432	-0.143372
HMR_2603_min	HMR_2603	Transport, mitochondrial	-0.053606	-0.0203555	-0.0673186	-0.0565161	-0.14725	-0.149978	-0.0584134	-0.0409293	-0.125847	-0.0630949	-0.0756912	-0.0703492	-0.187262	-0.129217	-0.0355314	-0.037473	-0.0299067	-0.136609	-0.459832	-0.0158288	-0.253012	-0.125734	-0.145933	-0.242433	-0.15104	-0.0516084	-0.278101	-0.0683829	-0.104246	-0.116101	-0.112745	-0.134761	-0.0459776	-0.0921226	-0.0966644	-0.327893	-0.179864	-0.127262	-0.12607	-0.0971693	-0.112886	-0.0873188	-0.275753	-0.090539	-0.0506084	-0.0806432	-0.143372
HMR_2604_min	Carnitine O-Acetyltransferase	Transport, mitochondrial	-0.152905	-0.0203555	-0.133679	-0.761191	-0.479321	-0.474737	-0.919408	-0.264325	-0.127804	-0.621058	-0.107143	-0.114385	-0.228362	-0.649199	-0.0868422	-0.037473	-0.876483	-0.15807	-0.621902	-0.0158288	-0.323428	-0.460667	-0.924988	-1.0017	-0.333976	-0.0516084	-0.278101	-0.178471	-0.252846	-0.17804	-0.246813	-0.0968131	-0.0459776	-0.0921226	-0.0966644	-0.450996	-0.179864	-0.822746	-0.835403	-0.0971693	-0.821717	-0.0873188	-0.392023	-0.222027	-0.0734214	-0.102613	-0.177479
HMR_2608_min	Carnitine O-Palmitoyltransferase	Fatty acid oxidation	-0.15273	-0.0203555	-0.133679	-1.77321	-2.62957	-0.474737	-0.919234	-1.12422	-0.127629	-0.569341	-1.86518	-0.114385	-0.0410999	-0.649199	-0.882315	-0.0089647	-0.876483	-0.0214604	-0.621727	-0.0158288	-1.28411	-0.460493	-0.924813	-0.807834	-2.37815	-0.842358	-0.277926	-1.82496	-0.252846	-1.78146	-2.08992	-0.0261628	-1.66505	-1.68245	-0.0156386	-0.450821	-0.179689	-2.67032	-2.48938	-1.18576	-0.821542	-1.4768	-0.391849	-1.48722	-0.0732466	-0.899498	-0.177304
HMR_2609_min	HMR_2609	Transport, mitochondrial	-0.15273	-0.0203555	-0.133679	-1.77321	-2.62957	-0.474737	-0.919234	-1.12422	-0.127629	-0.569341	-1.86518	-0.114385	-0.0410999	-0.649199	-0.882315	-0.0089647	-0.876483	-0.0214604	-0.621727	-0.0158288	-1.28411	-0.460493	-0.924813	-0.807834	-2.37815	-0.842358	-0.277926	-1.82496	-0.252846	-1.78146	-2.08992	-0.0261628	-1.66505	-1.68245	-0.0156386	-0.450821	-0.179689	-2.67032	-2.48938	-1.18576	-0.821542	-1.4768	-0.391849	-1.48722	-0.0732466	-0.899498	-0.177304
HMR_2610_min	Carnitine O-Acetyltransferase	Transport, mitochondrial	-0.794239	-0.127875	-0.133679	-1.83497	-2.77682	-0.474737	-1.03664	-1.3399	-0.261531	-0.631791	-1.94087	-0.114385	-0.228362	-0.500946	-1.02791	-0.037473	-0.461144	-0.15807	-0.968017	-0.114016	-1.42326	-0.511174	-1.54145	-1.00693	-2.37815	-0.966593	-0.590782	-1.82496	-0.377752	-2.01882	-2.46283	-0.160923	-2.02899	-1.68245	-0.0966644	-0.811523	-0.549125	-2.81929	-2.79849	-1.19924	-0.994817	-1.71705	-0.808848	-1.62355	-0.250048	-0.960119	-0.395876
HMR_2611_min	Carnitine O-Palmitoyltransferase	Fatty acid oxidation	0	0	0	0	0	0	0	0	0	0	0	0	0	0	0	0	0	0	0	0	0	0	0	0	0	0	0	0	0	0	0	0	0	0	0	0	0	0	0	0	0	0	0	0	0	0	0
HMR_2612_min	HMR_2612	Transport, mitochondrial	-0.274485	0	-0.133679	-1.17922	-2.36391	-0.231569	-0.231547	-1.06373	-0.185025	-0.117126	-1.84002	-0.114385	-0.00821999	-0.167255	-0.977304	-0.00179294	-0.173583	-0.00429209	-0.359804	-0.00316577	-1.08844	-0.244465	-0.385744	-0.161042	-2.37815	-0.962939	-0.3383	-1.82496	-0.372778	-1.88666	-2.18387	-0.00523257	-1.90413	-1.68245	-0.00312772	-0.26231	-0.284578	-2.12914	-1.99355	-1.19924	-0.286924	-1.57775	-0.39261	-1.42105	-0.159966	-0.950436	-0.195343
HMR_2613_min	Carnitine O-Acetyltransferase	Transport, mitochondrial	-0.274485	-0.119323	-0.133679	-0.167204	-0.0664142	-0.231569	-0.231547	-0.20384	-0.185025	-0.117126	-0.0062903	-0.114385	-0.00821999	-0.167255	-0.181832	-0.00179294	-0.173583	-0.00429209	-0.359804	-0.00316577	-0.127753	-0.244465	-0.385744	-0.161042	-0.276058	-0.17219	-0.3383	-0.261397	-0.372778	-0.283246	-0.34076	-0.00523257	-0.285056	-0.248721	-0.00312772	-0.26231	-0.284578	-0.28156	-0.339571	-0.110647	-0.286924	-0.188267	-0.39261	-0.15586	-0.159966	-0.15355	-0.195343
HMR_2620_min	Carnitine O-Palmitoyltransferase	Fatty acid oxidation	0	0	0	0	0	0	0	0	0	0	0	0	0	0	0	0	0	0	0	0	0	0	0	0	0	0	0	0	0	0	0	0	0	0	0	0	0	0	0	0	0	0	0	0	0	0	0
HMR_2621_min	HMR_2621	Transport, mitochondrial	-0.152905	-0.0907187	-0.133679	-0.802962	-0.330803	-0.474737	-0.90176	-0.305255	-0.290073	-0.626226	-0.0314515	-0.114385	-0.0410999	-0.649199	-0.122374	-0.0089647	-0.867442	-0.0214604	-0.837366	-0.0158288	-0.397533	-0.586401	-0.924988	-0.788958	-0.483346	-0.200931	-0.517925	-0.246854	-0.252846	-0.294141	-0.359558	-0.0261628	-0.32	-0.292565	-0.0156386	-0.618844	-0.396121	-0.909515	-0.961473	-0.110647	-0.910304	-0.247632	-0.392023	-0.305731	-0.12403	-0.161811	-0.177479
HMR_2622_min	Carnitine O-Acetyltransferase	Transport, mitochondrial	-0.152905	-0.0907187	-0.133679	-0.802962	-0.330803	-0.474737	-0.90176	-0.305255	-0.290073	-0.626226	-0.0314515	-0.114385	-0.0410999	-0.649199	-0.122374	-0.0089647	-0.867442	-0.0214604	-0.837366	-0.0158288	-0.397533	-0.586401	-0.924988	-0.788958	-0.483346	-0.200931	-0.517925	-0.246854	-0.252846	-0.294141	-0.359558	-0.0261628	-0.32	-0.292565	-0.0156386	-0.618844	-0.396121	-0.909515	-0.961473	-0.110647	-0.910304	-0.247632	-0.392023	-0.305731	-0.12403	-0.161811	-0.177479
HMR_2624_min	HMR_2624	Transport, mitochondrial	0	0	0	0	0	0	0	0	0	0	0	0	0	0	0	0	0	0	0	-0.219298	0	0	0	0	0	0	0	0	0	0	0	0	0	0	0	0	0	0	0	0	0	0	0	0	0	0	0
HMR_2633_min	Carnitine O-Palmitoyltransferase	Fatty acid oxidation	0	0	0	0	0	0	0	0	0	0	0	0	0	0	0	0	0	0	0	0	0	0	0	0	0	0	0	0	0	0	0	0	0	0	0	0	0	0	0	0	0	0	0	0	0	0	0
HMR_2634_min	HMR_2634	Transport, mitochondrial	-0.152905	0	-0.133679	-1.01598	-0.735452	-0.274395	-0.919408	-0.564783	-0.213514	-0.621058	-0.472598	-0.0950278	-0.228362	-0.352005	-0.415009	-0.037473	-0.452686	-0.15807	-0.621902	-0.114016	-0.629738	-0.293201	-0.924988	-1.0017	-0.815994	-0.309883	-0.278101	-0.604507	-0.252846	-0.587568	-1.00199	-0.0130814	-0.359666	-0.549435	-0.0966644	-0.655787	-0.179864	-1.30222	-1.42599	-0.341241	-0.821717	-0.434129	-0.392023	-0.596564	-0.0620149	-0.392765	-0.177479
HMR_2635_min	Carnitine O-Acetyltransferase	Transport, mitochondrial	-0.152905	-0.0907187	-0.133679	-0.411541	-0.166036	-0.274395	-0.525651	-0.26048	-0.213514	-0.311059	-0.0157258	-0.0950278	-0.02055	-0.352005	-0.122374	-0.00448235	-0.452686	-0.0107302	-0.544925	-0.00791442	-0.240014	-0.293201	-0.770687	-0.403917	-0.319991	-0.177176	-0.389745	-0.246854	-0.252846	-0.293146	-0.359558	-0.0130814	-0.297006	-0.249094	-0.0078193	-0.406182	-0.179864	-0.495729	-0.577167	-0.110647	-0.51245	-0.207792	-0.392023	-0.203567	-0.0620149	-0.120138	-0.177479
HMR_2644_min	HMR_2644	Transport, mitochondrial	0	0	0	0	0	0	0	0	0	0	0	0	0	0	0	0	0	0	0	0	0	0	0	0	0	0	0	0	0	0	0	0	0	0	0	0	0	0	0	0	0	0	0	0	0	0	0
HMR_2655_min	HMR_2655	Transport, mitochondrial	0	0	0	-0.503647	-0.332071	0	0	-0.457942	-0.262539	0	-0.0314515	0	0	0	-0.244805	0	0	0	0	0	-0.388598	0	0	0	-0.506001	-0.214359	0	-0.454485	0	-0.502203	-0.68141	0	-0.410092	-0.313845	0	0	0	-0.714376	-0.90632	-0.112694	0	-0.32775	0	-0.38849	0	-0.166897	0
HMR_2657_min	Carnitine O-Palmitoyltransferase	Fatty acid oxidation	0	0	0	0	0	0	0	0	0	0	0	0	0	0	0	0	0	0	0	0	0	0	0	0	0	0	0	0	0	0	0	0	0	0	0	0	0	0	0	0	0	0	0	0	0	0	0
HMR_2659_min	Carnitine O-Acetyltransferase	Transport, mitochondrial	-0.152905	-0.0203555	-0.133679	-0.11032	-0.0415089	-0.151146	-0.144717	-0.154634	-0.123889	-0.0769355	-0.00393144	-0.093819	-0.00513749	-0.119359	-0.0868422	-0.00128067	-0.114453	-0.00268255	-0.290135	-0.00226126	-0.114905	-0.17494	-0.24109	-0.115405	-0.181175	-0.146282	-0.292174	-0.178471	-0.252846	-0.17804	-0.240731	-0.00327035	-0.253237	-0.0921226	-0.00223408	-0.204791	-0.179864	-0.190669	-0.244738	-0.110647	-0.2032	-0.169499	-0.285435	-0.107256	-0.0734214	-0.0795471	-0.119655
HMR_2660_min	Carnitine O-Palmitoyltransferase	Fatty acid oxidation	-0.135921	-0.128468	-0.15701	-0.360284	-0.317318	-0.245393	-0.300714	-0.339638	-0.224452	-0.165848	-0.0314515	-0.112483	-0.02055	-0.277072	-0.241227	-0.00448235	-0.285339	-0.0107302	-0.356572	-0.0158288	-0.292743	-0.280186	-0.506259	-0.226898	-0.47275	-0.214359	-0.352246	-0.377414	-0.299236	-0.415954	-0.591058	-0.0130814	-0.362918	-0.308796	-0.0156386	-0.384581	-0.317588	-0.56334	-0.631446	-0.112694	-0.336864	-0.2934	-0.360031	-0.322241	-0.184015	-0.164643	-0.177995
HMR_2661_min	HMR_2661	Transport, mitochondrial	-0.135921	-0.128468	-0.15701	-0.360284	-0.317318	-0.245393	-0.300714	-0.339638	-0.224452	-0.165848	-0.0314515	-0.112483	-0.02055	-0.277072	-0.241227	-0.00448235	-0.285339	-0.0107302	-0.356572	-0.0158288	-0.292743	-0.280186	-0.506259	-0.226898	-0.47275	-0.214359	-0.352246	-0.377414	-0.299236	-0.415954	-0.591058	-0.0130814	-0.362918	-0.308796	-0.0156386	-0.384581	-0.317588	-0.56334	-0.631446	-0.112694	-0.336864	-0.2934	-0.360031	-0.322241	-0.184015	-0.164643	-0.177995
HMR_2662_min	Carnitine O-Acetyltransferase	Transport, mitochondrial	-0.152905	-0.0203555	-0.133679	-0.761191	-0.332071	-0.474737	-0.919408	-0.264325	-0.127804	-0.569341	-0.0314515	-0.114385	-0.0410999	-0.649199	-0.0868422	-0.0089647	-0.876483	-0.0214604	-0.621902	-0.0158288	-0.323428	-0.460667	-0.924988	-0.807834	-0.333976	-0.0516084	-0.278101	-0.178471	-0.252846	-0.17804	-0.246813	-0.0261628	-0.0459776	-0.0921226	-0.0156386	-0.450996	-0.179864	-0.822746	-0.835403	-0.0971693	-0.821717	-0.0873188	-0.392023	-0.222027	-0.0734214	-0.102613	-0.177479
HMR_2666_min	Carnitine O-Palmitoyltransferase	Fatty acid oxidation	-4.75348	-1.38822	-2.00271	-1.03277	-4.00943	-1.73972	-2.09294	-2.49477	-2.74767	-0.44923	-2.06734	-1.92595	-2.30692	-1.29643	-2.4157	-1.8774	-1.122	-4.49014	-4.65711	-1.62979	-1.38702	-2.54512	-4.82751	-2.06526	-2.99711	-1.90021	-3.86434	-3.15035	-4.7204	-2.61474	-4.35968	-1.69351	-4.08809	-2.57377	-2.27178	-3.06487	-4.01227	-1.68191	-3.05701	-2.60101	-2.31554	-3.43561	-3.49999	-1.85525	-2.17903	-2.03015	-2.08453
HMR_2667_min	HMR_2667	Transport, mitochondrial	-0.15273	-0.114515	0	-0.230581	-0.0830178	0	-0.231547	-0.225794	0	-0.131321	-0.00786288	0	-0.00821999	0	-0.175334	-0.00179294	0	-0.00429209	-0.29476	-0.00316577	-0.16558	-0.224561	-0.372116	-0.161567	0	-0.170127	-0.259076	-0.269564	0	-0.29887	-0.339776	-0.00523257	-0.281516	-0.234094	-0.00312772	-0.22783	-0.179689	-0.320587	-0.395651	-0.110647	-0.268655	-0.201984	-0.270636	-0.166462	-0.0732466	-0.147495	-0.130612
HMR_2668_min	Carnitine O-Acetyltransferase	Transport, mitochondrial	-0.215253	-0.118732	-0.0668394	-0.123706	-0.0474387	-0.171994	-0.16539	-0.176724	-0.0639021	-0.0862353	-0.00449307	-0.0571927	-0.00587142	-0.136466	-0.162842	-0.00128067	-0.130161	-0.00306578	-0.290135	-0.00226126	-0.115737	-0.201781	-0.275531	-0.115405	-0.218186	-0.148719	-0.29455	-0.234102	-0.293806	-0.206661	-0.275121	-0.00373755	-0.269004	-0.205486	-0.00223408	-0.225868	-0.254474	-0.215784	-0.279331	-0.110647	-0.231285	-0.172151	-0.287297	-0.127423	-0.155274	-0.147551	-0.142484
HMR_2669_min	Carnitine O-Palmitoyltransferase	Fatty acid oxidation	0	0	0	0	0	0	0	0	0	0	0	0	0	0	0	0	0	0	0	0	0	0	0	0	0	0	0	0	0	0	0	0	0	0	0	0	0	0	0	0	0	0	0	0	0	0	0
HMR_2670_min	HMR_2670	Transport, mitochondrial	-0.215253	-0.118732	-0.155997	-0.123706	-0.0474387	-0.181299	-0.16539	-0.176724	-0.171135	-0.0862353	-0.00449307	-0.157863	-0.00587142	-0.136923	-0.162842	-0.00128067	-0.128057	-0.00306578	-0.290135	-0.00226126	-0.114905	-0.199595	-0.275531	-0.115405	-0.215729	-0.148719	-0.292174	-0.233466	-0.293806	-0.206661	-0.275121	-0.00373755	-0.269004	-0.201762	-0.00223408	-0.224768	-0.252873	-0.213479	-0.275204	-0.110647	-0.227226	-0.169499	-0.285435	-0.124782	-0.154886	-0.147241	-0.140872
HMR_2671_min	Carnitine O-Acetyltransferase	Transport, mitochondrial	-0.215253	-0.118732	-0.155997	-0.123706	-0.0474387	-0.181299	-0.16539	-0.176724	-0.171135	-0.0862353	-0.00449307	-0.157863	-0.00587142	-0.136923	-0.162842	-0.00128067	-0.128057	-0.00306578	-0.290135	-0.00226126	-0.114905	-0.199595	-0.275531	-0.115405	-0.215729	-0.148719	-0.292174	-0.233466	-0.293806	-0.206661	-0.275121	-0.00373755	-0.269004	-0.201762	-0.00223408	-0.224768	-0.252873	-0.213479	-0.275204	-0.110647	-0.227226	-0.169499	-0.285435	-0.124782	-0.154886	-0.147241	-0.140872
HMR_2673_min	HMR_2673	Transport, mitochondrial	0	0	0	0	0	0	0	0	0	0	0	0	0	0	0	0	0	0	0	0	0	0	0	0	0	0	0	0	0	0	0	0	-0.20726	0	0	0	0	0	0	0	0	0	0	0	0	0	0
HMR_2675_min	Carnitine O-Palmitoyltransferase	Fatty acid oxidation	-0.152905	-0.0203555	-0.133679	-0.761191	-0.332071	-0.474737	-0.919408	-0.264325	-0.127804	-0.569341	-0.0314515	-0.114385	-0.0410999	-0.649199	-0.0868422	-0.0089647	-0.876483	-0.0214604	-0.621902	-0.0158288	-0.323428	-0.460667	-0.924988	-0.807834	-0.333976	-0.0516084	-0.278101	-0.178471	-0.252846	-0.17804	-0.246813	-0.0261628	-0.0459776	-0.0921226	-0.0156386	-0.450996	-0.179864	-0.822746	-0.835403	-0.0971693	-0.821717	-0.0873188	-0.392023	-0.222027	-0.0734214	-0.102613	-0.177479
HMR_2676_min	HMR_2676	Transport, mitochondrial	-0.152905	-0.0203555	-0.133679	-0.761191	-0.332071	-0.474737	-0.919408	-0.264325	-0.127804	-0.569341	-0.0314515	-0.114385	-0.0410999	-0.649199	-0.0868422	-0.0089647	-0.876483	-0.0214604	-0.621902	-0.0158288	-0.323428	-0.460667	-0.924988	-0.807834	-0.333976	-0.0516084	-0.278101	-0.178471	-0.252846	-0.17804	-0.246813	-0.0261628	-0.0459776	-0.0921226	-0.0156386	-0.450996	-0.179864	-0.822746	-0.835403	-0.0971693	-0.821717	-0.0873188	-0.392023	-0.222027	-0.0734214	-0.102613	-0.177479
HMR_2677_min	Carnitine O-Acetyltransferase	Transport, mitochondrial	-0.152905	-0.0203555	-0.133679	-0.761191	-0.332071	-0.474737	-0.919408	-0.264325	-0.127804	-0.569341	-0.0314515	-0.114385	-0.0410999	-0.649199	-0.0868422	-0.0089647	-0.876483	-0.0214604	-0.621902	-0.0158288	-0.323428	-0.460667	-0.924988	-0.807834	-0.333976	-0.0516084	-0.278101	-0.178471	-0.252846	-0.17804	-0.246813	-0.0261628	-0.0459776	-0.0921226	-0.0156386	-0.450996	-0.179864	-0.822746	-0.835403	-0.0971693	-0.821717	-0.0873188	-0.392023	-0.222027	-0.0734214	-0.102613	-0.177479
HMR_2679_min	HMR_2679	Transport, mitochondrial	-0.273409	0	-0.133854	-0.761191	-0.332071	-0.339255	-0.395559	-0.264325	-0.127804	-0.18978	-0.0314515	-0.0975397	-0.02055	-0.382813	-0.0868422	-0.00448235	-0.383553	-0.0107302	-0.467086	-0.00791442	-0.323428	-0.338285	-0.69155	-0.350089	-0.333976	-0.0516084	-0.278101	-0.178471	-0.252846	-0.17804	-0.246813	-0.0130814	-0.0459776	-0.0921226	-0.0078193	-0.387835	-0.179864	-0.822746	-0.835403	-0.0971693	-0.641612	-0.0873188	-0.392023	-0.222027	-0.0734214	-0.102613	-0.177479
HMR_2681_min	Carnitine O-Palmitoyltransferase	Fatty acid oxidation	0	0	0	0	0	0	0	0	0	0	0	0	0	0	0	0	0	0	0	0	0	0	0	0	0	0	0	0	0	0	0	0	0	0	0	0	0	0	0	0	0	0	0	0	0	0	0
HMR_2682_min	HMR_2682	Transport, mitochondrial	-0.152905	-0.0203555	-0.133679	-0.761191	-0.332071	-0.474737	-0.919408	-0.264325	-0.127804	-0.569341	-0.0314515	-0.114385	-0.0410999	-0.649199	-0.0868422	-0.0089647	-0.876483	-0.0214604	-0.621902	-0.0158288	-0.323428	-0.460667	-0.924988	-0.807834	-0.333976	-0.0516084	-0.278101	-0.178471	-0.252846	-0.17804	-0.246813	-0.0261628	-0.0459776	-0.0921226	-0.0156386	-0.450996	-0.179864	-0.822746	-0.835403	-0.0971693	-0.821717	-0.0873188	-0.392023	-0.222027	-0.0734214	-0.102613	-0.177479
HMR_2683_min	Carnitine O-Acetyltransferase	Transport, mitochondrial	-0.152905	-0.0203555	-0.133679	-0.761191	-0.332071	-0.474737	-0.919408	-0.264325	-0.127804	-0.569341	-0.0314515	-0.114385	-0.0410999	-0.649199	-0.0868422	-0.0089647	-0.876483	-0.0214604	-0.621902	-0.0158288	-0.323428	-0.460667	-0.924988	-0.807834	-0.333976	-0.0516084	-0.278101	-0.178471	-0.252846	-0.17804	-0.246813	-0.0261628	-0.0459776	-0.0921226	-0.0156386	-0.450996	-0.179864	-0.822746	-0.835403	-0.0971693	-0.821717	-0.0873188	-0.392023	-0.222027	-0.0734214	-0.102613	-0.177479
HMR_2684_min	Carnitine O-Palmitoyltransferase	Fatty acid oxidation	-0.152905	-0.0203555	-0.133679	-0.761191	-0.332071	-0.474737	-0.919408	-0.264325	-0.127804	-0.569341	-0.0314515	-0.114385	-0.0410999	-0.649199	-0.0868422	-0.0089647	-0.876483	-0.0214604	-0.621902	-0.0158288	-0.323428	-0.460667	-0.924988	-0.807834	-0.333976	-0.0516084	-0.278101	-0.178471	-0.252846	-0.17804	-0.246813	-0.0261628	-0.0459776	-0.0921226	-0.0156386	-0.450996	-0.179864	-0.822746	-0.835403	-0.0971693	-0.821717	-0.0873188	-0.392023	-0.222027	-0.0734214	-0.102613	-0.177479
HMR_2685_min	HMR_2685	Transport, mitochondrial	-0.152905	-0.0203555	-0.133679	-0.11032	-0.0415089	-0.151146	-0.144717	-0.154634	-0.127804	-0.0769355	-0.00393144	-0.093819	-0.00513749	-0.119359	-0.0868422	-0.00149412	-0.114453	-0.00268255	-0.29476	-0.00316577	-0.271253	-0.17494	-0.24109	-0.161567	-0.181175	-0.0516084	-0.259076	-0.178471	-0.252846	-0.17804	-0.240731	-0.00327035	-0.0459776	-0.0921226	-0.00312772	-0.20069	-0.179864	-0.190669	-0.244738	-0.0971693	-0.2032	-0.0873188	-0.196012	-0.107256	-0.0734214	-0.0795471	-0.119655
HMR_2686_min	Carnitine O-Acetyltransferase	Transport, mitochondrial	-0.152905	-0.0203555	-0.133679	-0.11032	-0.0415089	-0.151146	-0.144717	-0.154634	-0.127804	-0.0769355	-0.00393144	-0.093819	-0.00513749	-0.119359	-0.0868422	-0.00149412	-0.114453	-0.00268255	-0.29476	-0.00316577	-0.271253	-0.17494	-0.24109	-0.161567	-0.181175	-0.0516084	-0.259076	-0.178471	-0.252846	-0.17804	-0.240731	-0.00327035	-0.0459776	-0.0921226	-0.00312772	-0.20069	-0.179864	-0.190669	-0.244738	-0.0971693	-0.2032	-0.0873188	-0.196012	-0.107256	-0.0734214	-0.0795471	-0.119655
HMR_2687_min	Carnitine O-Palmitoyltransferase	Fatty acid oxidation	0	0	0	0	0	0	0	0	0	0	0	0	0	0	0	0	0	0	0	0	0	0	0	0	0	0	0	0	0	0	0	0	0	0	0	0	0	0	0	0	0	0	0	0	0	0	0
HMR_2688_min	HMR_2688	Transport, mitochondrial	-0.152905	-0.0203555	-0.133679	-0.11032	-0.0415089	-0.151146	-0.144717	-0.154634	-0.127804	-0.0769355	-0.00393144	-0.093819	-0.00513749	-0.119359	-0.0868422	-0.00112059	-0.114453	-0.00268255	-0.253868	-0.00197861	-0.101626	-0.17494	-0.24109	-0.100979	-0.181175	-0.0516084	-0.252762	-0.178471	-0.252846	-0.17804	-0.240731	-0.00327035	-0.0459776	-0.0921226	-0.00195482	-0.20069	-0.179864	-0.190669	-0.244738	-0.0553233	-0.2032	-0.0873188	-0.241651	-0.107256	-0.0734214	-0.0795471	-0.119655
HMR_2689_min	Carnitine O-Acetyltransferase	Transport, mitochondrial	-0.152905	-0.0203555	-0.133679	-0.11032	-0.0415089	-0.151146	-0.144717	-0.154634	-0.127804	-0.0769355	-0.00393144	-0.093819	-0.00513749	-0.119359	-0.0868422	-0.00112059	-0.114453	-0.00268255	-0.253868	-0.00197861	-0.101626	-0.17494	-0.24109	-0.100979	-0.181175	-0.0516084	-0.252762	-0.178471	-0.252846	-0.17804	-0.240731	-0.00327035	-0.0459776	-0.0921226	-0.00195482	-0.20069	-0.179864	-0.190669	-0.244738	-0.0553233	-0.2032	-0.0873188	-0.241651	-0.107256	-0.0734214	-0.0795471	-0.119655
HMR_2690_min	Carnitine O-Palmitoyltransferase	Fatty acid oxidation	0	0	0	0	0	0	0	0	0	0	0	0	0	0	0	0	0	0	0	0	0	0	0	0	0	0	0	0	0	0	0	0	0	0	0	0	0	0	0	0	0	0	0	0	0	0	0
HMR_2691_min	HMR_2691	Transport, mitochondrial	0	0	0	0	0	0	0	0	0	0	0	0	0	0	0	0	0	0	0	0	0	0	0	0	0	0	0	0	0	0	0	0	0	0	0	0	0	0	0	0	0	0	0	0	0	0	0
HMR_2692_min	Carnitine O-Acetyltransferase	Transport, mitochondrial	-0.152905	-0.0203555	-0.133679	-0.112643	-0.0474387	-0.152706	-0.16539	-0.163937	-0.127804	-0.0784742	-0.00449307	-0.0937758	-0.00587142	-0.117926	-0.0868422	-0.00128067	-0.116435	-0.00306578	-0.279959	-0.00226126	-0.103151	-0.175966	-0.275531	-0.115405	-0.180855	-0.0516084	-0.24994	-0.178471	-0.252846	-0.17804	-0.244633	-0.00373755	-0.0459776	-0.0921226	-0.00223408	-0.20124	-0.179864	-0.194192	-0.247465	-0.0553233	-0.204319	-0.0873188	-0.242787	-0.107888	-0.0734214	-0.0795471	-0.118751
HMR_2693_min	Carnitine O-Palmitoyltransferase	Fatty acid oxidation	0	0	0	0	0	0	0	0	0	0	0	0	0	0	0	0	0	0	0	0	0	0	0	0	0	0	0	0	0	0	0	0	0	0	0	0	0	0	0	0	0	0	0	0	0	0	0
HMR_2695_min	HMR_2695	Transport, mitochondrial	0	0	0	0	0	0	0	0	0	0	0	0	0	0	0	0	0	0	0	0	0	0	0	0	0	0	0	0	0	0	0	0	0	0	0	0	0	0	0	0	0	0	0	0	0	0	0
HMR_2697_min	Carnitine O-Acetyltransferase	Transport, mitochondrial	-0.152905	-0.0203555	-0.133679	-0.115065	-0.0553452	-0.149694	-0.177008	-0.162609	-0.127804	-0.0800757	-0.00524192	-0.0937264	-0.00684999	-0.115765	-0.0868422	-0.00149412	-0.116531	-0.00357674	-0.272315	-0.00263814	-0.103151	-0.174382	-0.321453	-0.134639	-0.179197	-0.0516084	-0.245957	-0.178471	-0.252846	-0.17804	-0.242346	-0.00436047	-0.0459776	-0.0921226	-0.00260643	-0.201173	-0.179864	-0.195002	-0.24527	-0.0553233	-0.202115	-0.0873188	-0.243332	-0.107001	-0.0734214	-0.0794187	-0.117342
HMR_2699_min	Carnitine O-Palmitoyltransferase	Fatty acid oxidation	-0.152905	-0.0203555	-0.133679	-0.761191	-0.332071	-0.474737	-0.919408	-0.264325	-0.127804	-0.569341	-0.0314515	-0.114385	-0.0410999	-0.649199	-0.0868422	-0.0089647	-0.876483	-0.0214604	-0.621902	-0.0158288	-0.323428	-0.460667	-0.924988	-0.807834	-0.333976	-0.0516084	-0.278101	-0.178471	-0.252846	-0.17804	-0.246813	-0.0261628	-0.0459776	-0.0921226	-0.0156386	-0.450996	-0.179864	-0.822746	-0.835403	-0.0971693	-0.821717	-0.0873188	-0.392023	-0.222027	-0.0734214	-0.102613	-0.177479
HMR_2700_min	HMR_2700	Transport, mitochondrial	-0.152905	-0.0203555	-0.133679	-0.761191	-0.332071	-0.474737	-0.919408	-0.264325	-0.127804	-0.569341	-0.0314515	-0.114385	-0.0410999	-0.649199	-0.0868422	-0.0089647	-0.876483	-0.0214604	-0.621902	-0.0158288	-0.323428	-0.460667	-0.924988	-0.807834	-0.333976	-0.0516084	-0.278101	-0.178471	-0.252846	-0.17804	-0.246813	-0.0261628	-0.0459776	-0.0921226	-0.0156386	-0.450996	-0.179864	-0.822746	-0.835403	-0.0971693	-0.821717	-0.0873188	-0.392023	-0.222027	-0.0734214	-0.102613	-0.177479
HMR_2701_min	Carnitine O-Acetyltransferase	Transport, mitochondrial	0	0	0	0	0	0	0	0	0	0	0	0	0	0	0	0	0	0	0	0	0	0	0	0	0	0	0	0	0	0	0	0	0	0	0	0	0	0	0	0	0	0	0	0	0	0	0
HMR_2702_min	Carnitine O-Palmitoyltransferase	Fatty acid oxidation	-0.152905	-0.0203555	-0.133679	-0.761191	-0.332071	-0.474737	-0.919408	-0.264325	-0.127804	-0.569341	-0.0314515	-0.114385	-0.0410999	-0.649199	-0.0868422	-0.0089647	-0.876483	-0.0214604	-0.621902	-0.0158288	-0.323428	-0.460667	-0.924988	-0.807834	-0.333976	-0.0516084	-0.278101	-0.178471	-0.252846	-0.17804	-0.246813	-0.0261628	-0.0459776	-0.0921226	-0.0156386	-0.450996	-0.179864	-0.822746	-0.835403	-0.0971693	-0.821717	-0.0873188	-0.392023	-0.222027	-0.0734214	-0.102613	-0.177479
HMR_2703_min	HMR_2703	Transport, mitochondrial	-0.152905	-0.0203555	-0.133679	-0.761191	-0.332071	-0.474737	-0.919408	-0.264325	-0.127804	-0.569341	-0.0314515	-0.114385	-0.0410999	-0.649199	-0.0868422	-0.0089647	-0.876483	-0.0214604	-0.621902	-0.0158288	-0.323428	-0.460667	-0.924988	-0.807834	-0.333976	-0.0516084	-0.278101	-0.178471	-0.252846	-0.17804	-0.246813	-0.0261628	-0.0459776	-0.0921226	-0.0156386	-0.450996	-0.179864	-0.822746	-0.835403	-0.0971693	-0.821717	-0.0873188	-0.392023	-0.222027	-0.0734214	-0.102613	-0.177479
HMR_2704_min	Carnitine O-Acetyltransferase	Transport, mitochondrial	0	0	0	0	0	0	0	0	0	0	0	0	0	0	0	0	0	0	0	0	0	0	0	0	0	0	0	0	0	0	0	0	0	0	0	0	0	0	0	0	0	0	0	0	0	0	0
HMR_2705_min	Carnitine O-Palmitoyltransferase	Fatty acid oxidation	0	0	0	0	0	0	0	0	0	0	0	0	0	0	0	0	0	0	0	0	0	0	0	0	0	0	0	0	0	0	0	0	0	0	0	0	0	0	0	0	0	0	0	0	0	0	0
HMR_2706_min	HMR_2706	Transport, mitochondrial	-0.152905	-0.0203555	-0.133679	-0.761191	-0.332071	-0.474737	-0.919408	-0.264325	-0.127804	-0.569341	-0.0314515	-0.114385	-0.0410999	-0.649199	-0.0868422	-0.0089647	-0.876483	-0.0214604	-0.621902	-0.0158288	-0.323428	-0.460667	-0.924988	-0.807834	-0.333976	-0.0516084	-0.278101	-0.178471	-0.252846	-0.17804	-0.246813	-0.0261628	-0.0459776	-0.0921226	-0.0156386	-0.450996	-0.179864	-0.822746	-0.835403	-0.0971693	-0.821717	-0.0873188	-0.392023	-0.222027	-0.0734214	-0.102613	-0.177479
HMR_2707_min	Carnitine O-Acetyltransferase	Transport, mitochondrial	-0.152905	-0.0203555	-0.133679	-0.761191	-0.332071	-0.474737	-0.919408	-0.264325	-0.127804	-0.569341	-0.0314515	-0.114385	-0.0410999	-0.649199	-0.0868422	-0.0089647	-0.876483	-0.0214604	-0.621902	-0.0158288	-0.323428	-0.460667	-0.924988	-0.807834	-0.333976	-0.0516084	-0.278101	-0.178471	-0.252846	-0.17804	-0.246813	-0.0261628	-0.0459776	-0.0921226	-0.0156386	-0.450996	-0.179864	-0.822746	-0.835403	-0.0971693	-0.821717	-0.0873188	-0.392023	-0.222027	-0.0734214	-0.102613	-0.177479
HMR_2708_min	Carnitine O-Palmitoyltransferase	Fatty acid oxidation	0	0	0	0	0	0	0	0	0	0	0	0	0	0	0	0	0	0	0	0	0	0	0	0	0	0	0	0	0	0	0	0	0	0	0	0	0	0	0	0	0	0	0	0	0	0	0
HMR_2709_min	HMR_2709	Transport, mitochondrial	-0.0764523	-0.0101778	-0.0668394	-0.0995448	-0.0368968	-0.128406	-0.128637	-0.127013	-0.0639021	-0.0694462	-0.00349461	-0.0571927	-0.00456666	-0.105019	-0.0434211	-0.000996077	-0.103462	-0.00238449	-0.22566	-0.00175876	-0.0903341	-0.155696	-0.214302	-0.0897593	-0.154401	-0.0258042	-0.13905	-0.0892355	-0.126423	-0.0890199	-0.123406	-0.00290698	-0.0229888	-0.0460613	-0.00173762	-0.180322	-0.089932	-0.172248	-0.217545	-0.0368822	-0.18254	-0.0436594	-0.196012	-0.0934918	-0.0367107	-0.0513065	-0.0887397
HMR_2710_min	Carnitine O-Acetyltransferase	Transport, mitochondrial	-0.0764523	-0.0101778	-0.0668394	-0.0995448	-0.0368968	-0.128406	-0.128637	-0.127013	-0.0639021	-0.0694462	-0.00349461	-0.0571927	-0.00456666	-0.105019	-0.0434211	-0.000996077	-0.103462	-0.00238449	-0.22566	-0.00175876	-0.0903341	-0.155696	-0.214302	-0.0897593	-0.154401	-0.0258042	-0.13905	-0.0892355	-0.126423	-0.0890199	-0.123406	-0.00290698	-0.0229888	-0.0460613	-0.00173762	-0.180322	-0.089932	-0.172248	-0.217545	-0.0368822	-0.18254	-0.0436594	-0.196012	-0.0934918	-0.0367107	-0.0513065	-0.0887397
HMR_2711_min	Carnitine O-Palmitoyltransferase	Fatty acid oxidation	-0.421858	0	-0.434744	-0.340058	-0.368979	-0.592152	-0.411376	-0.35908	-0.338197	-0.363397	-0.374219	-0.38857	-0.496044	-0.43851	-0.339413	-0.104137	-0.362885	-0.440141	-0.692601	-0.227213	-0.319297	-0.543305	-0.64946	-0.798054	-0.581649	-0.275641	-0.668785	-0.439864	-0.573837	-0.494177	-0.731557	-0.201198	-0.398579	-0.494862	-0.372115	-0.451244	-0.608129	-0.58455	-0.633947	-0.341241	-0.453691	-0.371938	-0.801635	-0.38742	-0.345631	-0.383888	-0.446566
[truncated: 6,288 more rows]
[truncated: 174 more columns]

## Sheet: Table_S6
Table S6: Statistical analysis for reaction fluxes between mut0-type MMA patients and controls.
Shown are Virtual Metabolic Human (VMH, https://www.vmh.life/) reaction IDs.
Reactions ending in _min indicate minimal flux in the computed flux spans, while reactions ending in _max indicate maximal flux.
[truncated: 4,580 more rows]

## Sheet: Table_S7
Table S7: Statistical analysis for reaction fluxes between mut--type MMA patients and controls.
[truncated: 4,460 more rows]

[truncated: 7 more sheets: Table_S8, Table_S9, Table_S10, Table_S11, Table_S12, Table_S13, Table_S14]
